# Supplementary material for: Nontargeted metabolomics reveals the potential mechanism underlying the association between birthweight and metabolic disturbances
Source: BMC Pregnancy Childbirth. 2023 Jan 9;23:14. doi: 10.1186/s12884-023-05346-6 (PMC9830726; doi:10.1186/s12884-023-05346-6)
Supplement: Supplementary file 5 — Additional file 5: Table S4. Metabolites and pathway information. [file 12884_2023_5346_MOESM5_ESM.xlsx]

## Sheet: Ushape
Sheet1 Infromation for U-shape metabolites
Compound ID	HMDB ID	Metabolites description	MS mode	Adducts	Molecular Weight (Da)	CV	missing value percentage	Fold Change (maternal SGA/AGA)	Fold Change(fetal SGA/AGA)	Fold Change(maternal LGA/AGA)	Fold Change(fetal LGA/AGA)	P value (maternal SGA/AGA)	P value(fetal SGA/AGA)	P value (maternal LGA/AGA)	P value (fetal LGA/AGA)	FDR (maternal SGA/AGA)	FDR(fetal SGA/AGA)	FDR (maternal LGA/AGA)	FDR (fetal LGA/AGA)
0.29_229.1409m/z	HMDB00933	Traumatic acid	POS	M+H	228.141	83.6485	0.813008	0.740345	0.810733	0.448153	0.711093	0.301565	0.299944	0.00726977	0.131576	0.576907	0.628455	0.31987	0.340548
0.64_162.1130m/z	HMDB00062	L-Carnitine	POS	M+H	161.113	113.247	0	1.41247	2.52772	1.44895	2.25875	0.20264	0.114409	0.177577	0.0551452	0.52448	0.838999	0.27905	0.269599
0.67_159.0251m/z	HMDB00044	Ascorbic acid	POS	M+H-H2O	159.025	446.405	8.94309	796.591	1.04302	1.6639	1.06505	0.332725	0.429202	0.0498257	0.198723	0.609996	0.726341	0.31319	0.460201
10.25_641.3862m/z	HMDB34539	3-O-cis-Coumaroylmaslinic acid	POS	M+Na	618.386	30.7748	0	0.909671	0.88086	0.924218	0.952312	0.0456445	0.337461	0.0987227	0.720609	0.401672	0.618679	0.241322	0.720609
10.65_349.2352m/z	HMDB00517	L-Arginine	POS	2M+H	174.235	47.1611	0	0.814333	0.922599	0.901433	0.844397	0.0129884	0.270183	0.191489	0.0602367	0.57149	0.594402	0.255318	0.265041
10.81_402.2259n	HMDB15698	Cinitapride	POS	M+H, M+Na	402.215	27.6681	0	0.982876	0.873987	0.947295	0.952997	0.797822	0.18576	0.17775	0.633826	0.975115	0.68112	0.26969	0.733904
12.02_376.3164m/z	HMDB06322	Tetracosapentaenoic acid (24:5n-6)	POS	M+NH4	358.316	105.249	0.813008	0.804841	0.728895	0.859193	0.65326	0.17459	0.211381	0.189065	0.0527068	0.548712	0.715442	0.259964	0.289887
12.24_283.9989m/z	HMDB61807	alpha-Trichloromethylbenzyl acetate	POS	M+NH4	267.999	275.942	0	1.46079	2.10828	1.58024	3.46584	0.385731	0.452374	0.108557	0.127448	0.628598	0.68636	0.217113	0.350482
13.00_467.2915m/z	HMDB14566	Methylphenidate	POS	2M+H	467.292	57.8055	4.06504	0.912335	0.817762	0.910818	0.834335	0.454981	0.448516	0.323129	0.499713	0.71497	0.704811	0.384262	0.666284
13.31_598.2795n	HMDB00668	Hematoporphyrin IX	POS	M+H-H2O, M+Na, M+H	598.276	46.7356	0	0.722746	0.973769	0.741379	0.960903	0.0816213	0.712415	0.0996912	0.558859	0.399038	0.87073	0.230864	0.68305
13.31_630.2711n	HMDB40917	Brassica napus non-fluorescent chlorophyll catabolite 3	POS	M+H-H2O, M+H	630.268	78.9002	0	0.733668	0.959126	0.775765	0.918647	0.0248164	0.706716	0.0471337	0.387194	0.363973	0.888443	0.414776	0.587466
13.42_810.5278m/z	HMDB10599	PG(16:1(9Z)/22:6(4Z,7Z,10Z,13Z,16Z,19Z))	POS	M+NH4	793.528	153.581	0	1.80056	1.50227	2.11755	1.74023	0.0980482	0.213694	0.0294739	0.168443	0.431412	0.67161	0.648425	0.41175
13.43_607.4974m/z	HMDB29959	Asiminenin A	POS	M+H	606.497	95.4415	0	1.02055	1.01361	1.22819	1.02453	0.856417	0.843573	0.0728091	0.678142	0.966214	0.883743	0.32036	0.727762
13.64_328.0908m/z	HMDB12226	Entacapone	POS	M+Na	305.091	111.77	5.69106	0.811024	0.926254	0.766037	0.878027	0.178775	0.810789	0.0781804	0.67146	0.491631	0.870115	0.312722	0.738606
13.73_398.0714n	HMDB14933	Sulfasalazine	POS	M+H, 2M+H	797.162	264.991	0.813008	0.209312	0.886564	0.412166	0.946098	0.0787184	0.260442	0.203187	0.544292	0.432951	0.60313	0.248339	0.684253
14.14_462.3692n	HMDB34430	6-Deoxohomodolichosterone	POS	M+H-H2O, M+Na	462.357	141.704	0	1.89993	1.11883	1.99963	1.16102	0.14647	0.225358	0.102188	0.0919658	0.537056	0.619734	0.214109	0.311269
14.24_644.3484m/z	HMDB15032	Benzylpenicilloyl Polylysine	POS	M+NH4	627.348	127.86	0.813008	1.55103	1.28628	1.78997	1.32008	0.267236	0.249288	0.12837	0.0895091	0.559923	0.60937	0.235345	0.3282
14.82_237.0788m/z	HMDB29438	L-Phosphoarginine	POS	M+H-H2O	254.079	146.804	2.43902	0.617521	0.459834	0.66951	0.721636	0.0543687	0.061453	0.0960235	0.293412	0.398704	0.675983	0.248531	0.496543
2.96_222.9367m/z	HMDB13724	Thallium	POS	M+H-H2O	239.937	76.4809	0	0.960804	0.940732	0.978875	0.908391	0.616567	0.417484	0.329762	0.201901	0.875128	0.734771	0.38183	0.444182
4.30_235.1454m/z	HMDB14451	Talbutal	POS	M+H-H2O	252.145	111.736	0	1.02001	1.77739	1.0789	1.25624	0.770024	0.0538221	0.100435	0.125138	0.996501	0.789391	0.220957	0.367071
5.76_216.1942m/z	HMDB00529	5-Dodecenoic acid	POS	M+NH4	198.194	85.205	0	0.95908	0.849252	0.468369	0.853276	0.933742	0.146224	0.118333	0.0497253	1	0.714874	0.226376	0.364652
8.02_415.2250m/z	HMDB14498	Buclizine	POS	M+H-H2O	433.225	68.1307	0	1.0214	1.05343	1.17934	1.37834	0.832508	0.793485	0.0811741	0.0437631	0.99001	0.918772	0.274743	0.64186
8.06_479.2257m/z	HMDB06765	2-Methoxy-estradiol-17b 3-glucuronide	POS	M+H	478.226	84.4604	0	1.00251	1.39003	1.3032	1.4588	0.988047	0.132772	0.0928224	0.0198527	1	0.730247	0.255262	0.43676
8.36_457.9562m/z	HMDB04112	Adenylylselenate	POS	M+H-H2O	474.956	83.9846	0	0.84858	0.872448	0.651129	0.870426	0.569238	0.300822	0.0840788	0.231148	0.834883	0.601645	0.264248	0.442197
8.97_184.1457n	HMDB31062	(Z)-3-Methyl-3-decenoic acid	POS	M+H-H2O, M+H, M+Na	184.136	127.474	0	0.892822	0.876723	0.522681	0.845657	0.791685	0.684686	0.136366	0.487113	0.995261	0.886064	0.230774	0.691386
9.23_626.3522m/z	HMDB02579	Glycochenodeoxycholic acid 3-glucuronide	POS	M+H	625.352	126.953	0	0.525634	0.58789	0.589557	0.671877	0.03537	0.12278	0.0796729	0.304563	0.389071	0.771761	0.292134	0.496325
9.49_620.3980m/z	HMDB29485	(+)-Isoxanthochymol	POS	M+NH4	602.398	55.8889	0	0.891449	0.997881	0.952022	0.838404	0.333865	0.99341	0.597974	0.49494	0.587602	0.99341	0.626449	0.680543
9.55_326.2474n	HMDB31006	1-Acetoxy-2-hydroxy-16-heptadecen-4-one	POS	M+H, M+Na	326.255	18.304	0	0.939648	0.967164	0.91867	0.973209	0.232533	0.616221	0.0651636	0.679522	0.568414	0.821628	0.3584	0.71188
9.58_107.0491m/z	HMDB00873	4-Methylcatechol	POS	M+H-H2O	124.049	49.3285	0	0.910269	0.976236	0.918654	0.956667	0.0209018	0.794577	0.0341296	0.566357	0.459839	0.896446	0.375425	0.673506
9.65_529.2819m/z	HMDB33976	Physapubenolide	POS	M+H	528.282	195.661	2.43902	0.35581	0.938537	0.411132	0.697771	0.160194	0.791204	0.199875	0.0683407	0.542196	0.940891	0.251272	0.273363
9.69_335.2192m/z	HMDB01220	Prostaglandin E2	POS	M+H-H2O	352.219	37.1139	0	0.827122	0.970835	0.820177	0.978418	0.175934	0.588795	0.182377	0.680582	0.516072	0.835709	0.267486	0.696409
9.71_656.3990m/z	HMDB40405	26-Glucosyl-1,3,11,22-tetrahydroxyergosta-5,24-dien-26-oate	POS	M+NH4	638.399	56.8378	0.813008	0.925142	0.875988	0.918861	0.849397	0.522959	0.608136	0.408849	0.505438	0.793456	0.836187	0.449734	0.654096
9.94_458.3593m/z	HMDB12560	13'-Hydroxy-alpha-tocotrienol	POS	M+NH4	440.359	170.313	9.7561	0.923467	0.499312	0.500548	0.546332	0.852858	0.0300476	0.1321	0.0522072	0.98752	1	0.232495	0.328159
10.97_425.1464m/z	HMDB34032	6-(2-Carboxyethyl)-7-hydroxy-2,2-dimethyl-4-chromanone glucoside	NEG	M-H	426.146	132.745	5.69106	1.52071	1.80335	2.11356	1.51661	0.240176	0.110515	0.0486607	0.261342	0.556198	0.972532	0.356845	0.479127
11.47_481.1744m/z	HMDB15013	Flupenthixol	NEG	M+FA-H	436.174	111.442	0	1.19531	1.41386	1.52703	1.13689	0.732204	0.0360341	0.194847	0.230663	1	0.792749	0.252155	0.461325
12.69_377.2669m/z	HMDB02226	Adrenic acid	NEG	M+FA-H	332.267	28.0258	0	0.970444	0.994794	0.974329	0.980229	0.734178	0.933707	0.690365	0.670269	0.978905	0.955421	0.70642	0.756201
13.83_824.5419m/z	HMDB07890	PC(14:0/22:5(4Z,7Z,10Z,13Z,16Z))	NEG	M+FA-H	780.542	47.5598	0	0.999503	0.903856	0.823644	0.838402	0.99667	0.310895	0.0706222	0.0177645	0.99667	0.594756	0.345264	0.78164
15.97_866.6260m/z	HMDB08653	PC(22:4(7Z,10Z,13Z,16Z)/P-18:0)	NEG	M+FA-H	821.626	99.3969	2.43902	1.38847	1.16713	1.37598	1.12399	0.2486	0.222043	0.0919292	0.267211	0.54692	0.651326	0.269659	0.470292
4.33_329.1108m/z	HMDB14359	Torasemide	NEG	M-H2O-H	348.111	33.6503	0.813008	0.88981	0.937861	0.905892	0.836318	0.279873	0.549279	0.184311	0.0992628	0.559746	0.80561	0.261603	0.311969
5.86_343.1004m/z	HMDB01922	Clotrimazole	NEG	M-H	344.1	39.6551	0	0.898531	0.955273	0.950581	0.871418	0.100134	0.804673	0.397494	0.42707	0.400534	0.885141	0.448455	0.62637
7.53_411.1846m/z	HMDB00416	17-Hydroxypregnenolone sulfate	NEG	M-H	412.185	106.551	0	1.01627	1.43638	1.16543	1.18117	0.954584	0.43693	0.540661	0.325783	1	0.712034	0.580222	0.511945
7.54_193.0870m/z	HMDB02214	Cuminaldehyde	NEG	M+FA-H	148.096	13.4299	0	0.917006	0.961147	0.908498	0.935108	0.0646066	0.24853	0.0332647	0.0439826	0.406099	0.643255	0.487883	0.483809
7.63_533.1084m/z	HMDB01413	Citicoline	NEG	M+FA-H	489.108	180.883	0	2.16454	2.3635	2.34938	1.55123	0.361078	0.163652	0.136674	0.209507	0.611055	0.654609	0.222727	0.438967
7.75_575.1245m/z	HMDB38667	N,N'-Bis(g-glutamyl)-3,3'-(1,2-propylenedithio) dialanine	NEG	M+Cl	540.125	22.8791	0	1.00333	1.10407	1.00987	1.1081	0.966678	0.151778	0.88978	0.0476776	1	0.667825	0.88978	0.419563

## Sheet: Lineshape
Sheet2 Infromation for Line-shape metabolites
Compound ID	HMDB ID	Metabolites description	MS mode	Adducts	Molecular Weight (Da)	CV	missing value percentage	Fold Change (maternal SGA/AGA)	Fold Change(fetal SGA/AGA)	Fold Change(maternal LGA/AGA)	Fold Change(fetal LGA/AGA)	P value (maternal SGA/AGA)	P value(fetal SGA/AGA)	P value (maternal LGA/AGA)	P value (fetal LGA/AGA)	FDR (maternal SGA/AGA)	FDR(fetal SGA/AGA)	FDR (maternal LGA/AGA)	FDR (fetal LGA/AGA)
0.64_241.0299m/z	HMDB31473	1,3-Dithiane	POS	2M+H	120.03	20.6783	0	0.89337	0.968691	1.05064	1.0427	0.214561	0.431916	0.497235	0.162954	1	0.890827	0.683698	1
10.09_143.0702m/z	HMDB00555	3-Methyladipic acid	POS	M+H-H2O	160.07	43.1159	0	0.944589	0.957632	1.0316	1.02122	0.325288	0.199659	0.533569	0.435183	0.894542	1	0.704312	0.512894
11.91_467.3594m/z	HMDB11140	Hypusine	POS	2M+H	233.359	41.7556	0	1.0617	1.09847	0.883917	0.899882	0.592613	0.38918	0.136305	0.317542	1	1	0.749676	0.476313
12.84_467.1507m/z	HMDB33349	Casimiroin	POS	2M+H	233.151	33.2843	0	0.989222	0.974032	1.04084	1.10034	0.854761	0.711519	0.428603	0.204178	0.881472	0.869635	0.642905	0.748652
13.43_403.3566m/z	HMDB01457	5-b-Cholestane-3a ,7a ,12a-triol	POS	M+H-H2O	420.357	39.0614	0	1.07181	1.05273	0.907303	0.926396	0.404798	0.587242	0.144641	0.259124	0.890555	0.842564	0.681878	0.610792
13.89_215.0516m/z	HMDB03705	Phosphoguanidinoacetate	POS	M+NH4	197.052	22.2191	0	0.933482	0.971037	1.06192	1.0759	0.264991	0.711057	0.279606	0.263448	0.971633	0.902495	0.576688	0.543361
13.92_431.3840m/z	HMDB30014	(3beta,5alpha,6beta,24R)-Stigmastane-3,5,6-triol	POS	M+H-H2O	448.384	113.587	0	1.04403	1.14426	0.700031	0.913478	0.847407	0.340381	0.036937	0.390592	0.902079	1	0.406307	0.495752
14.13_593.2738m/z	HMDB15038	Methdilazine	POS	2M+H	593.274	21.1386	0	0.894078	0.959522	1.01479	1.04048	0.14496	0.44565	0.803512	0.455944	1	0.817025	0.828622	0.518833
14.27_131.0001m/z	HMDB02050	Dihydroxyfumaric acid	POS	M+H-H2O	148	24.6489	0	0.95715	0.932925	1.08254	1.07045	0.600011	0.378593	0.238865	0.345346	0.990019	1	0.56304	0.455857
15.18_805.5631n	HMDB07991	PC(16:0/22:6(4Z,7Z,10Z,13Z,16Z,19Z))	POS	M+H, M+Na	806.57	24.7622	0	1.0284	1.0636	0.976083	0.942258	0.735646	0.321132	0.71052	0.274112	0.933705	1	0.781572	0.502538
15.26_792.5554m/z	HMDB07958	PC(15:0/22:6(4Z,7Z,10Z,13Z,16Z,19Z))	POS	M+H	791.555	26.7526	0	1.0332	1.06099	0.971234	0.944422	0.718805	0.324979	0.681277	0.24978	0.948822	1	0.775246	0.686895
15.84_809.5940n	HMDB07988	PC(16:0/22:4(7Z,10Z,13Z,16Z))	POS	M+H, M+Na	809.601	29.6403	0	1.04848	1.0165	0.917549	0.940655	0.563172	0.730166	0.183436	0.190216	1	0.860552	0.605339	1
17.74_814.6966n	HMDB12095	SM(d18:0/24:1(15Z))	POS	M+H, M+Na	815.704	56.8322	0	1.08275	1.08033	0.739979	0.808785	0.644728	0.695147	0.00207778	0.238083	1	0.917594	0.0685668	0.785675
18.65_941.7681m/z	HMDB30512	Momoridcin	POS	2M+H	470.768	90.5981	0	1.35742	1.2412	0.744654	0.801748	0.405362	0.292772	0.16157	0.103397	0.836059	1	0.666477	1
20.55_737.7402m/z	HMDB02003	Tetracosanoic acid	POS	2M+H	368.74	87.4746	0	1.00048	1.1809	0.916489	0.885701	0.99684	0.362337	0.378858	0.195759	0.99684	1	0.658016	1
20.76_107.0059m/z	HMDB32330	4-Hydroxy-2-butenoic acid gamma-lactone	POS	M+Na	84.0059	26.5709	0	0.898023	0.948879	1.03979	1.02497	0.349437	0.440682	0.670521	0.603453	0.887032	0.855442	0.790257	0.603453
4.53_295.0577m/z	HMDB02670	Naringenin	POS	M+Na	272.058	119.148	0	1.3546	1.04697	0.785511	0.801317	0.236898	0.859994	0.183959	0.270254	0.977203	0.915478	0.551877	0.52461
7.52_301.0853m/z	HMDB02091	Isovalerylglucuronide	POS	M+Na	278.085	31.9682	0	0.981532	0.972389	1.08042	1.09661	0.805594	0.792202	0.298047	0.329742	0.916711	0.901472	0.578562	0.473108
12.46_353.1984m/z	HMDB00259	Serotonin	POS	2M+H	176.206	55.1519	0	0.920846	0.957138	1.03663	1.05364	0.142334	0.260069	0.420448	0.0858308	1	1	0.660703	1
9.00_296.2350n	HMDB04667	13S-hydroxyoctadecadienoic acid	POS	M+H-H2O, M+H	296.232	60.8016	0	0.856237	0.943828	1.07083	1.07084	0.196266	0.216495	0.458697	0.241486	1	1	0.658131	0.724459
9.74_244.1673n	HMDB02327	1,11-Undecanedicarboxylic acid	POS	M+H, M+Na	244.157	105.519	0	0.91953	0.935387	1.11078	1.02876	0.374191	0.152436	0.197662	0.497173	0.882022	1	0.501759	0.529249
9.95_278.2228n	HMDB01388	Alpha-Linolenic acid	POS	M+H-H2O, M+H	278.232	81.3356	8.13008	1.13127	1.1749	0.715105	0.841707	0.714039	0.476414	0.240503	0.259953	0.981803	0.827456	0.529106	0.571896
0.85_649.1185m/z	HMDB01176	Cytidine monophosphate N-acetylneuraminic acid	NEG	M+Cl	614.118	25.4859	0.813008	0.90142	0.949287	1.0674	1.10054	0.282207	0.580719	0.197591	0.19857	0.931284	0.871079	0.543375	0.936115
14.42_140.1369m/z	HMDB01958	Pristanal	NEG	M-2H	282.137	61.1392	0	1.07302	1.14605	0.897379	0.864614	0.774604	0.372774	0.574235	0.297684	0.946739	1	0.728837	0.467789
15.34_750.5423m/z	HMDB05779	PE(O-18:1(1Z)/20:4(5Z,8Z,11Z,14Z))	NEG	M-H	751.542	76.4072	0	1.23843	1.11845	0.811702	0.777288	0.228631	0.684538	0.104512	0.340357	1	0.94124	0.689776	0.467991
16.04_695.5070m/z	HMDB07730	DG(22:5(4Z,7Z,10Z,13Z,16Z)/22:6(4Z,7Z,10Z,13Z,16Z,19Z)/0:0)	NEG	M-H2O-H	715.507	69.9982	6.50407	0.887048	0.898219	1.23684	1.09111	0.664239	0.541517	0.32227	0.525372	0.996358	0.850955	0.590829	0.54179
15.04_878.5881m/z	HMDB08057	PC(18:0/22:6(4Z,7Z,10Z,13Z,16Z,19Z))	NEG	M+FA-H	834.588	41.2447	0	1.12636	1.12453	0.975712	0.9297	0.459613	0.418925	0.841934	0.469215	0.892191	0.987467	0.841934	0.516137
10.79_550.3530m/z	HMDB10408	LysoPC(P-18:1(9Z))	NEG	M+FA-H	505.353	53.7649	0	1.17201	1.15939	0.74328	0.839907	0.319754	0.477429	0.0191747	0.295926	0.959263	0.787757	0.316382	0.488278
10.04_429.3002m/z	HMDB11560	MG(0:0/24:6(6Z,9Z,12Z,15Z,18Z,21Z)/0:0)	NEG	M-H	430.3	67.4433	0	0.82305	0.990206	1.46912	1.09567	0.158109	0.903699	0.0381193	0.253964	1	0.93194	0.314484	0.644677
11.20_354.1483n	HMDB29319	1-Methoxyphaseollidin	NEG	M+Cl, M+FA-H, M-H	354.147	83.0912	0.813008	0.680774	0.972226	1.14062	1.21913	0.032278	0.80519	0.417232	0.0332134	1	0.885709	0.688433	1
14.70_1019.5031m/z	HMDB29892	Asiaticoside B	NEG	M+FA-H	974.503	62.7098	0.813008	0.938851	0.910464	1.05689	1.09038	0.798124	0.412975	0.795921	0.291216	0.940646	1	0.847271	0.505795
12.05_488.3469n	HMDB34036	Pitheduloside I	NEG	M-H, M+FA-H	488.384	68.5486	0	1.11922	1.14619	0.790727	0.909117	0.669907	0.41955	0.17474	0.425853	0.96117	0.923009	0.640714	0.520487
22.94_139.9370m/z	HMDB60488	Methaneselenol	NEG	M+FA-H	94.937	81.4465	0.813008	1.05408	1.01164	0.920485	0.731411	0.808322	0.96078	0.664687	0.203141	0.889154	0.96078	0.812396	0.837958

## Sheet: metabolites list
Sheet3 Identification information for total metabolites detected under both negative and positive mode
Compound(RetentionTime_m/z)	Compound ID	Description	MS mode
12.54_784.0783n	HMDB39271	Granatin A	NEG
12.54_756.0539n	HMDB60481	heparan sulfate alpha-D-glucosaminide	NEG
12.53_780.0456n	HMDB30436	Emblicanin B	NEG
0.66_713.5006n	HMDB09349	PE(20:3(8Z,11Z,14Z)/14:0)	NEG
3.85_242.0891n	HMDB15394	Telbivudine	NEG
4.33_226.0714n	HMDB11105	5-Acetylamino-6-formylamino-3-methyluracil	NEG
0.68_146.0695n	HMDB59897	Benzofuran, 4,7-dimethyl-	NEG
6.84_360.1971n	HMDB35813	7-Methylrosmanol	NEG
11.20_354.1483n	HMDB29319	1-Methoxyphaseollidin	NEG
12.56_384.1958n	HMDB38917	Armillarivin	NEG
11.97_663.4282n	HMDB34610	Zucchini factor B	NEG
11.98_450.1934n	HMDB60108	2-cis,6-trans,10-trans-Geranylgeranyl diphosphate	NEG
11.91_490.3647n	HMDB37783	Ganoderiol H	NEG
0.56_771.2999n	HMDB35904	Phyllanthusol B	NEG
0.55_536.1138n	HMDB38264	3,5,6-Trihydroxy-3',4',7-trimethoxyflavone 3-glucuronide	NEG
0.60_164.1160n	HMDB37294	2-Methyl-3-(2-pentenyl)-2-cyclopenten-1-one	NEG
5.50_390.1099n	HMDB12221	Dopaxanthin	NEG
5.51_384.1593n	HMDB41417	12-Dehydroporson	NEG
6.15_424.1789n	HMDB15321	Clindamycin	NEG
6.46_400.1558n	HMDB41307	Italipyrone	NEG
6.76_562.2063n	HMDB34812	5,7-Dihydroxy-3',4'-dimethoxy-8-(3-hydroxy-3-methylbutyl)-isoflavone 7-glucoside	NEG
6.90_434.1729n	HMDB41166	Cycloartocarpin	NEG
7.01_450.1661n	HMDB40835	Cycloaltilisin	NEG
6.42_388.1876n	HMDB39029	Pyranomammea B	NEG
7.09_530.2885n	HMDB36310	Ganoderic acid theta	NEG
7.46_222.1254n	HMDB61943	Hexyl salicylic acid	NEG
7.55_265.1647n	HMDB61122	4-Hydroxy-alprenolol	NEG
7.63_262.0816n	HMDB39027	Celereoin	NEG
7.63_218.0918n	HMDB40358	(R)-Bitalin A	NEG
7.67_576.2609n	HMDB31966	Lansimide 2	NEG
7.63_196.1098n	HMDB37734	Isobutyl 2-furanpropionate	NEG
7.76_332.2004n	HMDB38966	(9Z,11S,16S)-1-Acetoxy-9,17-octadecadiene-12,14-diyne-11,16-diol	NEG
7.78_464.2419n	HMDB29655	Erinacine G	NEG
7.89_422.1749n	HMDB38905	Isoangustone A	NEG
8.15_326.1941n	HMDB61835	Heptaethylene glycol	NEG
8.17_368.2559n	HMDB37961	gamma-Eudesmol rhamnoside	NEG
8.24_618.2692n	HMDB60661	APC	NEG
8.29_446.3039n	HMDB60129	24-Oxo-1alpha,23,25-trihydroxyvitamin D3	NEG
8.29_424.2808n	HMDB13192	3a,7b,21-Trihydroxy-5b-cholanoic acid	NEG
8.61_290.1134n	HMDB38722	5,6-Dihydro-11-methoxyyangonin	NEG
8.71_424.2427n	HMDB05022	Pravastatin	NEG
8.85_350.2448n	HMDB41997	Pregnanetriolone	NEG
8.85_392.2925n	HMDB02585	3b,12b-Dihydroxy-5b-cholanoic acid	NEG
8.96_388.2662n	HMDB30366	Cavipetin C	NEG
8.75_392.2924n	HMDB02585	3b,12b-Dihydroxy-5b-cholanoic acid	NEG
10.55_386.2447n	HMDB12867	9'-Carboxy-alpha-tocotrienol	NEG
10.88_354.2757n	HMDB11568	MG(18:2(9Z,12Z)/0:0/0:0)	NEG
10.98_311.1293n	HMDB14977	Tolazamide	NEG
11.11_314.0857n	HMDB15667	Sulfaphenazole	NEG
11.18_414.3100n	HMDB41583	Setariol	NEG
11.20_468.1400n	HMDB30585	Silymonin	NEG
11.43_418.1369n	HMDB30687	Cyclomorusin	NEG
11.45_404.1651n	HMDB30785	Mammeigin	NEG
11.43_412.1867n	HMDB14725	Cinalukast	NEG
11.76_404.2074n	HMDB39947	Pisumionoside	NEG
12.05_488.3469n	HMDB34036	Pitheduloside I	NEG
12.69_780.0423n	HMDB30436	Emblicanin B	NEG
13.42_674.5382n	HMDB12097	SM(d18:1/14:0)	NEG
13.68_612.4563n	HMDB41428	Muricatalin	NEG
14.02_702.5635n	HMDB61712	Palmitoyl sphingomyelin	NEG
14.26_715.5135n	HMDB09283	PE(20:2(11Z,14Z)/14:0)	NEG
14.35_805.5605n	HMDB08725	PC(22:6(4Z,7Z,10Z,13Z,16Z,19Z)/16:0)	NEG
14.42_781.5660n	HMDB08623	PC(22:4(7Z,10Z,13Z,16Z)/14:0)	NEG
12.28_472.3532n	HMDB41043	3alpha-Corosolic acid	NEG
12.54_452.2093n	HMDB38561	8-Isobutanoylneosolaniol	NEG
12.55_432.2377n	HMDB37823	Glucosyl (2E,6E,10x)-10,11-dihydroxy-2,6-farnesadienoate	NEG
12.54_284.2712n	HMDB61946	Hexyl dodecanoate	NEG
12.46_334.2853n	HMDB31099	(all-Z)-7,10,13-Docosatrienoic acid	NEG
15.12_809.5950n	HMDB08626	PC(22:4(7Z,10Z,13Z,16Z)/16:0)	NEG
16.06_618.5214n	HMDB56147	DG(14:1n5/0:0/22:2n6)	NEG
16.38_812.6744n	HMDB12107	SM(d18:1/24:1(15Z))	NEG
16.30_786.6591n	HMDB12103	SM(d18:1/22:0)	NEG
22.91_160.8871n	HMDB06407	Selenophosphate	NEG
22.92_247.8252n	HMDB40187	1,1-Dibromo-1-chloro-2-propanone	NEG
15.53_755.5789n	HMDB11447	PE(P-18:1(9Z)/20:1(11Z))	NEG
15.07_755.5800n	HMDB11447	PE(P-18:1(9Z)/20:1(11Z))	NEG
15.06_819.5950n	HMDB10164	PS(18:0/20:0)	NEG
11.99_473.2177n	HMDB60809	CD 1790	NEG
11.98_350.2433n	HMDB41997	Pregnanetriolone	NEG
11.98_282.2553n	HMDB59871	Ethyl 9-hexadecenoate	NEG
11.97_686.4899n	HMDB56383	DG(20:5n3/0:0/22:6n3)	NEG
11.99_407.1069n	HMDB61128	5-Hydroxy, 6-methoxy duloxetine sulfate	NEG
11.80_500.3324n	HMDB34216	Adouetine X	NEG
11.76_372.1819n	HMDB03134	Biocytin	NEG
11.79_424.1786n	HMDB15321	Clindamycin	NEG
11.76_324.2274n	HMDB31007	1-Acetoxy-2-hydroxy-16-heptadecyn-4-one	NEG
11.76_356.1654n	HMDB41401	1,2,3,4-Tetrahydro-1-[1-hydroxy-3-(4-hydroxyphenyl)-2-propenyl]-6,7-dimethoxy-2-naphthalenol	NEG
11.51_756.0497n	HMDB60481	heparan sulfate alpha-D-glucosaminide	NEG
11.49_370.1372n	HMDB38236	(+)-Fargesin	NEG
11.49_280.2399n	HMDB31097	5-Octadecynoic acid	NEG
11.48_396.1810n	HMDB38717	(10S,11R)-Pterosin C 4-glucoside	NEG
11.49_348.2273n	HMDB40954	9alpha-(3-Methyl-2E-pentenoyloxy)-4S-hydroxy-10(14)-oplopen-3-one	NEG
11.52_488.3463n	HMDB41039	21beta-Hydroxyhederagenin	NEG
11.43_328.2398n	HMDB38908	(Z,Z)-2-Methyl-5-(8,11,14-pentadecatrienyl)-1,3-benzenediol	NEG
11.37_655.3665n	HMDB40704	Allodesmosine	NEG
11.36_523.3628n	HMDB11128	LysoPC(0:0/18:0)	NEG
11.11_240.0672n	HMDB33071	Propyl 1-(propylsulfinyl)propyl disulfide	NEG
11.08_361.1443n	HMDB15296	Ofloxacin	NEG
11.08_492.1414n	HMDB37338	Americanin B	NEG
11.08_378.1496n	HMDB40350	6,11-Dihydroxy-3-methyl-3-(4-methyl-3-pentenyl)-3H,7H-pyrano[2,3-c]xanthen-7-one	NEG
11.01_364.2974n	HMDB61648	14,17-epoxy-15,16-dimethyldocosa-14,16-dienoic acid	NEG
10.84_667.2779n	HMDB40385	Neoacrimarine B	NEG
10.84_653.3514n	HMDB29803	Pentasine	NEG
10.40_543.3325n	HMDB10396	LysoPC(20:4(8Z,11Z,14Z,17Z))	NEG
10.38_519.3337n	HMDB10386	LysoPC(18:2(9Z,12Z))	NEG
9.11_392.2931n	HMDB02585	3b,12b-Dihydroxy-5b-cholanoic acid	NEG
9.20_476.2218n	HMDB04999	Loperamide	NEG
9.28_392.2924n	HMDB02585	3b,12b-Dihydroxy-5b-cholanoic acid	NEG
10.25_304.2401n	HMDB60102	Arachidonate	NEG
10.35_462.3335n	HMDB38499	Polyporusterone F	NEG
10.23_543.3324n	HMDB10396	LysoPC(20:4(8Z,11Z,14Z,17Z))	NEG
9.26_408.2867n	HMDB00917	Ursocholic acid	NEG
10.03_836.0499n	HMDB01211	Diadenosine tetraphosphate	NEG
10.02_392.2924n	HMDB02585	3b,12b-Dihydroxy-5b-cholanoic acid	NEG
8.80_406.2710n	HMDB35288	(6b,7b,13R)-6,7-Diacetoxy-8,14-labdadiene-13-ol	NEG
9.54_288.2301n	HMDB37798	(S)-10,16-Dihydroxyhexadecanoic acid	NEG
9.57_288.1378n	HMDB39858	Angeloylsenkyunolide F	NEG
9.53_366.0772n	HMDB39046	Daphnoretin methyl ether	NEG
7.75_384.1967n	HMDB38917	Armillarivin	NEG
7.59_528.2750n	HMDB37565	Artenolide	NEG
7.55_327.1359n	HMDB37846	N-(1-Deoxy-1-fructosyl)phenylalanine	NEG
7.34_216.1364n	HMDB37137	Butyl butyryllactate	NEG
0.71_182.0790n	HMDB14555	Carbachol	NEG
0.77_270.1865n	HMDB40459	Ethylene brassylate	NEG
0.68_273.0138n	HMDB15492	Stepronin	NEG
0.80_158.1052n	HMDB32178	Butadiene-styrene rubber	NEG
0.81_292.1952n	HMDB15691	Dimethindene	NEG
0.66_747.4749n	HMDB15342	Clarithromycin	NEG
0.81_292.0902n	HMDB39030	trans-Grandmarin	NEG
0.81_234.0851n	HMDB41006	1'-Acetoxychavicol	NEG
0.65_653.3555n	HMDB29803	Pentasine	NEG
0.91_176.0801n	HMDB37145	3-(4-Methoxyphenyl)-2-methyl-2-propenal	NEG
1.44_336.0565n	HMDB59977	4-Hydroxy-5-(dihydroxyphenyl)-valeric acid-O-methyl-O-sulphate	NEG
0.63_219.9481n	HMDB33956	Dichlorvos	NEG
2.22_321.0700n	HMDB13220	Beta-Citryl-L-glutamic acid	NEG
2.22_262.0802n	HMDB42056	Tulobuterol	NEG
3.67_145.0534n	HMDB29737	1H-Indole-3-carboxaldehyde	NEG
3.85_233.0661n	HMDB33349	Casimiroin	NEG
3.85_249.0337n	HMDB02062	Norepinephrine sulfate	NEG
4.01_252.1155n	HMDB37707	Cinnamyl phenylacetate	NEG
4.33_282.0553n	HMDB36616	Pseudobaptigenin	NEG
4.33_204.0895n	HMDB60967	S-nirvanol	NEG
4.33_288.0441n	HMDB61161	N-Desalkyl flurazepam	NEG
4.75_298.0481n	HMDB36305	Isotrifoliol	NEG
4.79_201.0396n	HMDB14868	Thiabendazole	NEG
4.93_298.0464n	HMDB36305	Isotrifoliol	NEG
5.01_162.0215n	HMDB40718	Zwiebelane B	NEG
5.30_544.1627n	HMDB41641	1,5-Diferuloylquinic acid	NEG
0.55_273.9660n	HMDB12285	Ribose-1-arsenate	NEG
12.54_429.1979n	HMDB60584	Abiraterone sulfate	NEG
12.55_440.3842n	HMDB11589	MG(24:1(15Z)/0:0/0:0)	NEG
0.22_231.9311m/z	HMDB04138	Gold	NEG
0.27_305.0810m/z	HMDB60917	4'-Hydroxyflurbiprofen	NEG
0.55_304.7740m/z	HMDB36546	Tin chloride (SnCl4)	NEG
0.55_965.7378m/z	HMDB55551	TG(20:4(8Z,11Z,14Z,17Z)/18:0/20:4(8Z,11Z,14Z,17Z))	NEG
0.55_819.2761m/z	HMDB33395	3,5,7-Trihydroxy-4'-methoxy-8-prenylflavone 3-[rhamnosyl-(1->6)-galactoside] 7-galactoside	NEG
0.55_159.0400m/z	HMDB60245	L-3-Cyanoalanine	NEG
0.55_648.3308m/z	HMDB14369	Indinavir	NEG
0.55_949.2488m/z	HMDB35496	Vitisifuran B	NEG
0.55_599.3464m/z	HMDB39051	Notoginsenoside R10	NEG
0.56_174.9561m/z	HMDB04110	Phosphonoacetate	NEG
0.56_130.9667m/z	HMDB29611	Asparagusic acid	NEG
0.56_146.9617m/z	HMDB61711	Methylphosphate	NEG
0.56_695.7927m/z	HMDB60074	Reverse-triiodthyronine	NEG
0.56_174.8758m/z	HMDB13672	Cerium	NEG
0.56_175.0232m/z	HMDB61185	2-Pentendioate	NEG
0.56_439.0333m/z	HMDB59613	7-Methylguanosine 5'-diphosphate	NEG
0.56_1125.6802m/z	HMDB04889	Ganglioside GA2 (d18:1/9Z-18:1)	NEG
0.59_259.0789m/z	HMDB60917	4'-Hydroxyflurbiprofen	NEG
0.59_245.0623m/z	HMDB60737	3-(4-Hydroxy-3-methoxyphenyl)-2-methylpropionic acid	NEG
0.59_242.8788m/z	HMDB14858	Clodronate	NEG
0.59_373.0452m/z	HMDB60926	Etoricoxib 1'-N'-oxide	NEG
0.59_425.0757m/z	HMDB34754	4-Methoxybenzyl O-(2-sulfoglucoside)	NEG
0.60_213.0856m/z	HMDB32981	2,3-Diphenylpyrazine	NEG
0.60_243.0366m/z	HMDB59983	4-phenylbutanic acid-O-sulphate	NEG
0.60_379.0639m/z	HMDB40321	3',8-Dihydroxy-4',5',7-trimethoxyflavone	NEG
0.60_447.0780m/z	HMDB14391	Ziprasidone	NEG
0.60_227.0530m/z	HMDB60624	Ethionamide sulphoxide	NEG
0.60_295.0656m/z	HMDB41644	2',7-Dihydroxy-4',5'-dimethoxyisoflavone	NEG
0.60_908.3364m/z	HMDB38672	Lyciumin A	NEG
0.60_735.1126m/z	HMDB36320	(S)-Skyrin 2-glucoside	NEG
0.61_349.0603m/z	HMDB40631	Pratenol B	NEG
0.61_599.0854m/z	HMDB38820	Isorhamnetin 3-(6''-malonylglucoside)	NEG
0.61_842.5719m/z	HMDB09701	PE(22:6(4Z,7Z,10Z,13Z,16Z,19Z)/22:2(13Z,16Z))	NEG
0.62_248.9599m/z	HMDB33269	5-(4-Chloro-3-hydroxy-1-butynyl)-2,2'-bithiophene	NEG
0.62_180.9729m/z	HMDB33695	Poppy acid	NEG
0.62_385.0830m/z	HMDB61072	nopiclone N-oxide	NEG
0.62_689.0922m/z	HMDB01507	Diguanosine diphosphate	NEG
0.62_636.5275m/z	HMDB37526	2,2',4,4',5,6'-Hexabromodiphenyl ether	NEG
0.62_537.0899m/z	HMDB41757	Isorhamnetin 4'-O-glucuronide	NEG
0.62_332.9772m/z	HMDB32723	Menadiol disulfate	NEG
0.63_249.0558m/z	HMDB36586	1,3-Dimethoxyanthraquinone	NEG
0.63_972.7641m/z	HMDB08808	PC(24:1(15Z)/22:0)	NEG
0.63_401.0626m/z	HMDB29601	Furocoumarinic acid glucoside	NEG
0.63_943.7729m/z	HMDB54649	TG(22:4(7Z,10Z,13Z,16Z)/15:0/22:4(7Z,10Z,13Z,16Z))	NEG
0.64_170.9443m/z	HMDB60448	Bromobenzene-3,4-oxide	NEG
0.66_226.9031m/z	HMDB34831	Orthoperiodic acid	NEG
0.66_152.8842m/z	HMDB29596	Chloroform	NEG
0.66_237.0929m/z	HMDB59754	3-Methylazelaic acid	NEG
0.66_150.9446m/z	HMDB29720	2-Thiophenethiol	NEG
0.67_124.0080m/z	HMDB00251	Taurine	NEG
0.67_211.9704m/z	HMDB15373	Chloroxine	NEG
0.69_176.0096m/z	HMDB01280	2-Aminomuconic acid semialdehyde	NEG
0.69_187.1206m/z	HMDB60656	Monoethylglycinexylidide	NEG
0.69_146.0041m/z	HMDB38175	2-Acetyloxazole	NEG
0.70_242.1718m/z	HMDB13286	N-Undecanoylglycine	NEG
0.70_216.0727m/z	HMDB28812	Glutamyl-Alanine	NEG
0.70_160.9050m/z	HMDB14657	Bentoquatam	NEG
0.71_217.0306m/z	HMDB59763	3,4-Dimethoxybenzoic acid	NEG
0.71_397.0946m/z	HMDB40786	Zanthobisquinolone	NEG
0.71_214.9752m/z	HMDB32115	1-(Methylthio)ethyl 2-propenyl disulfide	NEG
0.71_216.9619m/z	HMDB32124	(Z)-Methyl 3-(methylsulfinyl)-1-propenyl disulfide	NEG
0.71_399.1213m/z	HMDB60494	N-Acetylmuramoyl-Ala	NEG
0.71_217.0689m/z	HMDB38601	Diethyl fumarate	NEG
0.71_395.1644m/z	HMDB61092	fluticasone 17beta-carboxylic acid	NEG
0.71_173.0085m/z	HMDB61680	2-Aminonicotinic acid	NEG
0.71_203.0671m/z	HMDB60322	1-Hydroxymethylnaphthalene	NEG
0.71_277.0340m/z	HMDB59600	5-phosphonooxy-L-lysine	NEG
0.72_195.0511m/z	HMDB60254	Aldehydo-D-xylose	NEG
0.72_131.0831m/z	HMDB61788	(S)-2-methyl-5-(1-Methylethenyl)-2-cyclohexen-1-one	NEG
0.72_152.9972m/z	HMDB59933	p-Toluenesulfonic acid	NEG
0.72_232.0466m/z	HMDB38592	Brassicanal B	NEG
0.74_135.0305m/z	HMDB41929	Methoxyacetic acid	NEG
0.74_381.0987m/z	HMDB41452	Musanolone D	NEG
0.74_176.9013m/z	HMDB30879	Methyl methylthio selenide	NEG
0.74_373.1463m/z	HMDB42039	Tiapride	NEG
0.76_379.0991m/z	HMDB60030	5-(3',5'-Dihydroxyphenyl)-gamma-valerolactone-O-glucuronide-O-methyl	NEG
0.76_313.1854m/z	HMDB41152	Methyl cis-p-coumarate 3-(3,7-dimethyl-2,6-octadienyl)	NEG
0.76_179.0562m/z	HMDB62170	D-Glucopyranoside	NEG
0.76_329.1646m/z	HMDB61088	Dihydroartemisinin (DHA)	NEG
0.76_649.3685m/z	HMDB33335	Antibiotic X 14889C	NEG
0.76_438.0803m/z	HMDB37550	2,4-Dihydroxy-7,8-dimethoxy-2H-1,4-benzoxazin-3(4H)-one 2-glucoside	NEG
0.77_343.9946m/z	HMDB61102	3-oxobrimonidine	NEG
0.77_329.0381m/z	HMDB15346	Estazolam	NEG
0.77_643.1099m/z	HMDB39373	6''-(4-Carboxy-3-hydroxy-3-methylbutanoyl)hyperin	NEG
0.77_344.0533m/z	HMDB59804	Indoxyl glucuronide	NEG
0.77_427.0071m/z	HMDB60600	Olsalazine-O-sulfate	NEG
0.77_313.1188m/z	HMDB60831	meta-O-Dealkylated flecainide	NEG
0.77_389.2010m/z	HMDB36864	Anhydrocinnzeylanine	NEG
0.77_211.0710m/z	HMDB39110	(2S,3'S)-alpha-Amino-2-carboxy-5-oxo-1-pyrrolidinebutanoic acid	NEG
0.77_860.1124m/z	HMDB60124	Mesaconyl-CoA	NEG
0.77_343.1243m/z	HMDB60959	4'-N-desmethylolanzapine	NEG
0.77_411.1051m/z	HMDB40600	(1x,2x)-Guaiacylglycerol 3-glucoside	NEG
0.77_342.1302m/z	HMDB39755	N-trans-Feruloyl-4-O-methyldopamine	NEG
0.77_433.0916m/z	HMDB60030	5-(3',5'-Dihydroxyphenyl)-gamma-valerolactone-O-glucuronide-O-methyl	NEG
0.78_225.0853m/z	HMDB60281	3-Hydroxykynurenamine	NEG
0.78_547.1487m/z	HMDB40126	Mulberroside F	NEG
0.78_389.1208m/z	HMDB41513	Isopropyl apiosylglucoside	NEG
0.80_353.0006m/z	HMDB01981	(R)-Mevalonic acid-5-pyrophosphate	NEG
0.80_356.9938m/z	HMDB02708	Cyanidin	NEG
0.80_114.0351m/z	HMDB61918	1,3-Dihydro-(2H)-indol-2-one	NEG
0.80_114.0165m/z	HMDB11753	Iminodiacetic acid	NEG
0.80_128.5375m/z	HMDB28862	Hydroxyprolyl-Glutamate	NEG
0.80_875.5998m/z	HMDB61469	PC(MonoMe(9,5)/MonoMe(13,5))	NEG
0.81_583.2746m/z	HMDB31448	Glycosides	NEG
0.81_203.1814m/z	HMDB61853	beta-Cubebene	NEG
0.81_203.0471m/z	HMDB59963	1,3,5-Trimethoxybenzene	NEG
0.81_122.9423m/z	HMDB39433	1,2,4-Trithiolane	NEG
0.81_247.0931m/z	HMDB41582	Sapidolide A	NEG
0.81_247.1355m/z	HMDB61830	Pentyl cinnamaldehyde	NEG
0.81_458.9765m/z	HMDB59587	Perfluorooctanoic acid	NEG
0.82_187.0726m/z	HMDB41410	2,3-Dihydro-6-methoxy-2,2-dimethyl-4H-1-benzopyran-4-one	NEG
0.82_201.1654m/z	HMDB61838	(-)-alpha-Curcumene	NEG
0.83_277.1032m/z	HMDB39814	Cyclocalopin E	NEG
0.83_897.5914m/z	HMDB41511	Glycerol 2-(9Z,12Z-octadecadienoate) 1-hexadecanoate 3-O-[alpha-D-galactopyranosyl-(1->6)-beta-D-galactopyranoside]	NEG
0.83_58.0401m/z	HMDB01842	Guanidine	NEG
0.83_558.0619m/z	HMDB12278	Phosphoribulosylformimino-AICAR-P	NEG
0.83_627.2465m/z	HMDB01008	Biliverdin	NEG
0.84_167.0212m/z	HMDB33780	D-Asparagine	NEG
0.84_481.0934m/z	HMDB41455	3,6,7-Trihydroxy-4'-methoxyflavone 7-rhamnoside	NEG
0.84_292.1382m/z	HMDB39780	N-(1-Deoxy-1-fructosyl)isoleucine	NEG
0.84_313.1195m/z	HMDB60831	meta-O-Dealkylated flecainide	NEG
0.84_795.1665m/z	HMDB41730	(-)-Epigallocatechin 3-gallate 7-glucoside 4"-glucuronide	NEG
0.84_211.0691m/z	HMDB39110	(2S,3'S)-alpha-Amino-2-carboxy-5-oxo-1-pyrrolidinebutanoic acid	NEG
0.85_313.0649m/z	HMDB34367	N-gamma-L-Glutamyl-L-methionine	NEG
0.85_649.1185m/z	HMDB01176	Cytidine monophosphate N-acetylneuraminic acid	NEG
0.85_204.9813m/z	HMDB60018	Pyrogallol-2-O-sulphate	NEG
0.86_344.1274m/z	HMDB41143	8-Methyldihydrochelerythrine	NEG
0.86_285.0434m/z	HMDB61175	p-Hydroxynordiazepam	NEG
0.87_329.0901m/z	HMDB41305	1-Methoxy-4-[5-(4-methoxyphenoxy)-3-penten-1-ynyl]benzene	NEG
0.88_313.1854m/z	HMDB41152	Methyl cis-p-coumarate 3-(3,7-dimethyl-2,6-octadienyl)	NEG
0.89_411.0349m/z	HMDB36934	6-Methyl 2-galloylgalactarate	NEG
0.90_335.0476m/z	HMDB59977	4-Hydroxy-5-(dihydroxyphenyl)-valeric acid-O-methyl-O-sulphate	NEG
0.90_261.0728m/z	HMDB60842	N-Despyridinyl rosiglitazone	NEG
0.91_271.0267m/z	HMDB60509	Sedoheptulose 1-phosphate	NEG
0.95_185.0565m/z	HMDB61890	Pyroglutamylglycine	NEG
0.95_473.9531m/z	HMDB04112	Adenylylselenate	NEG
0.96_156.9903m/z	HMDB61711	Methylphosphate	NEG
1.02_505.0940m/z	HMDB60835	N-Desmethyl vandetanib	NEG
1.05_280.9905m/z	HMDB15143	Busulfan	NEG
1.08_246.0291m/z	HMDB30216	Mukonal	NEG
1.13_167.0853m/z	HMDB41801	2,6-Toluenediamine	NEG
1.13_187.1140m/z	HMDB59697	1-(2,3,6-trimethyl phenyl)-3-Buten-2-one	NEG
1.13_186.0457m/z	HMDB38461	1-Isothiocyanato-6-(methylsulfinyl)hexane	NEG
1.14_303.0347m/z	HMDB33559	7,7'-Dihydroxy-6,8'-bicoumarin	NEG
1.14_456.0072m/z	HMDB14580	Bendroflumethiazide	NEG
1.24_306.9529m/z	HMDB60876	Thioxanthine monophosphate	NEG
1.24_262.8873m/z	HMDB34831	Orthoperiodic acid	NEG
1.25_307.0351m/z	HMDB60774	5-Carboxy-2'-deoxyuridine	NEG
1.25_174.0026m/z	HMDB41624	Phosphocreatinine	NEG
1.25_201.1155m/z	HMDB60286	3,4-Epoxynonanal	NEG
1.25_307.1533m/z	HMDB36489	Dihydrocumambrin A	NEG
1.25_263.1099m/z	HMDB41187	(Z)-2-Methyl-2-butene-1,4-diol 4-O-beta-D-Glucopyranoside	NEG
1.25_307.0877m/z	HMDB60422	7,12-Dimethylbenz[a]anthracene 5,6-oxide	NEG
1.26_243.0624m/z	HMDB60323	1-Methoxyphenanthrene	NEG
1.27_218.9824m/z	HMDB60691	Isophosphamide mustard	NEG
1.27_218.9224m/z	HMDB36350	Methyl 2-propenyl tetrasulfide	NEG
1.33_278.0024m/z	HMDB35996	2-(Methylthio)-3H-phenoxazin-3-one	NEG
1.37_430.0843m/z	HMDB38222	Carnocin CP 5	NEG
1.42_190.9690m/z	HMDB59855	m-Dichlorobenzene	NEG
1.42_427.0083m/z	HMDB60600	Olsalazine-O-sulfate	NEG
1.43_191.0197m/z	HMDB41862	D-Glucaro-1,4-lactone	NEG
1.44_335.1784m/z	HMDB61925	Dehydroabietic acid	NEG
1.44_167.0211m/z	HMDB33780	D-Asparagine	NEG
1.44_166.9770m/z	HMDB60180	(2R)-2-Hydroxy-3-(phosphonatooxy)propanoate	NEG
1.44_166.9444m/z	HMDB30880	Methyl 1-propene-1-sulfenoselenoate	NEG
1.44_320.0628m/z	HMDB13220	Beta-Citryl-L-glutamic acid	NEG
1.44_324.9793m/z	HMDB38459	5-(4-Acetoxy-3-oxo-1-butynyl)-2,2'-bithiophene	NEG
1.49_183.0155m/z	HMDB59663	5-hydroxy-2-oxo-4-ureido-2,5-dihydro-1H-imidazole-5-carboxylate	NEG
1.53_342.0427m/z	HMDB00709	L-Cysteinylglycine disulfide	NEG
1.57_135.0318m/z	HMDB41929	Methoxyacetic acid	NEG
1.68_128.0359m/z	HMDB61093	dimethadione	NEG
1.68_257.0779m/z	HMDB42036	Thymidine glycol	NEG
1.96_342.0443m/z	HMDB00709	L-Cysteinylglycine disulfide	NEG
2.04_383.1226m/z	HMDB42015	Sulforidazine	NEG
2.04_248.0543m/z	HMDB60484	Indolepyruvate	NEG
2.04_247.9934m/z	HMDB01309	m-Chlorohippuric acid	NEG
2.22_229.0693m/z	HMDB61143	Hydralazine pyruvate hydrazone	NEG
2.22_215.0727m/z	HMDB41006	1'-Acetoxychavicol	NEG
2.22_240.0514m/z	HMDB60602	N-acetyl-5-aminosalicylic acid	NEG
2.22_349.0823m/z	HMDB61135	Demonomethylchlorpromazine	NEG
2.23_188.0178m/z	HMDB33136	2-Amino-4-hydroxy-6-pteridinecarboxylic acid	NEG
2.41_260.0449m/z	HMDB42043	Tolfenamic acid	NEG
2.41_276.0177m/z	HMDB59994	Benzeneacetamide-4-O-sulphate	NEG
2.41_328.0330m/z	HMDB15403	Lumiracoxib	NEG
2.64_229.0698m/z	HMDB61143	Hydralazine pyruvate hydrazone	NEG
3.26_204.9812m/z	HMDB60018	Pyrogallol-2-O-sulphate	NEG
3.48_182.0460m/z	HMDB60722	2-Pyridylacetic acid	NEG
3.53_244.9976m/z	HMDB38142	5,8-Dihydro-6-(4-methyl-3-pentenyl)-1,2,3,4-tetrathiocin	NEG
3.55_328.0466m/z	HMDB59594	2-hydroxy-dAMP	NEG
3.67_275.0649m/z	HMDB61112	3-Carboxy-4-methyl-5-propyl-2-furanpropionic acid	NEG
3.75_171.0275m/z	HMDB59927	2-Hydroxy-2-(2-oxopropyl)butanedioic acid	NEG
3.76_229.0692m/z	HMDB61143	Hydralazine pyruvate hydrazone	NEG
3.84_419.1199m/z	HMDB34942	Geniposidic acid	NEG
3.84_232.1002m/z	HMDB40012	2,3-Dihydro-5-(5-methyl-2-furanyl)-1H-pyrrolizine	NEG
3.84_481.0906m/z	HMDB41455	3,6,7-Trihydroxy-4'-methoxyflavone 7-rhamnoside	NEG
3.84_277.0586m/z	HMDB60867	Phenytoin methylcatechol	NEG
3.85_351.1325m/z	HMDB41543	2,5-Dibenzyl-3-hydroxy-6-methoxypyrazine	NEG
3.85_300.0464m/z	HMDB59626	N-acetyl-alpha-D-galactosamine 1-phosphate	NEG
3.85_290.1005m/z	HMDB59782	N-Phenylacetyl pyroglutamic acid	NEG
3.85_352.0713m/z	HMDB61168	N2-Monodes-methylnizatidine	NEG
3.89_427.1407m/z	HMDB60829	Lacosamide-glucuronide	NEG
4.06_172.9915m/z	HMDB60015	Phenol sulphate	NEG
4.15_218.1033m/z	HMDB61684	N-Acetylisoleucine	NEG
4.20_452.0554m/z	HMDB60858	o-O-sulfate rosiglitazone	NEG
4.21_212.0022m/z	HMDB59994	Benzeneacetamide-4-O-sulphate	NEG
4.23_194.0458m/z	HMDB60946	NAPQI	NEG
4.33_429.1542m/z	HMDB41417	12-Dehydroporson	NEG
4.33_723.2140m/z	HMDB40812	Natsudaidain 3-(4-O-3-hydroxy-3-methylglutaroylglucoside)	NEG
4.33_288.0593m/z	HMDB60550	6-Hydroxyketamine	NEG
4.33_159.0930m/z	HMDB61920	Prop-2-enylcyclohexane	NEG
4.33_407.0451m/z	HMDB36932	2-O-Galloylgalactaric acid	NEG
4.33_507.0969m/z	HMDB39566	BL III	NEG
4.38_203.0017m/z	HMDB60013	O-methoxycatechol-O-sulphate	NEG
4.39_202.0333m/z	HMDB01241	2-Aminomuconic acid	NEG
4.40_181.0508m/z	HMDB59763	3,4-Dimethoxybenzoic acid	NEG
4.40_142.0665m/z	HMDB42004	Quinaldine	NEG
4.48_212.0023m/z	HMDB59994	Benzeneacetamide-4-O-sulphate	NEG
4.49_434.0444m/z	HMDB60858	o-O-sulfate rosiglitazone	NEG
4.49_456.0264m/z	HMDB38403	Glucoerucin	NEG
4.52_190.0547m/z	HMDB60400	5-Phenyl-1,3-oxazinane-2,4-dione	NEG
4.53_179.0575m/z	HMDB62170	D-Glucopyranoside	NEG
4.61_178.0545m/z	HMDB61918	1,3-Dihydro-(2H)-indol-2-one	NEG
4.65_353.0670m/z	HMDB60620	Sulindac sulfone	NEG
4.67_153.0194m/z	HMDB60587	Aminoethoxyacetic acid	NEG
4.70_183.0299m/z	HMDB59965	3,4-Dihydroxybenzaldehyde	NEG
4.70_619.3956m/z	HMDB41590	Lutein 5,6-epoxide	NEG
4.70_312.9890m/z	HMDB33209	Fenthion	NEG
4.75_197.0429m/z	HMDB60618	6-Aminopenicillanic acid	NEG
4.75_281.1004m/z	HMDB60564	Carboxy-ibuprofen	NEG
4.75_255.0842m/z	HMDB61942	cis-3-Hexenyl salicylate	NEG
4.78_293.1140m/z	HMDB60721	2-Oxomelatonin	NEG
4.78_308.0088m/z	HMDB60641	Lamivudine-monophosphate	NEG
4.81_172.0979m/z	HMDB61684	N-Acetylisoleucine	NEG
4.82_397.1324m/z	HMDB41172	1-Methoxyphaseollin	NEG
4.82_399.0796m/z	HMDB15024	Bumetanide	NEG
4.88_443.1750m/z	HMDB41101	Kanzonol M	NEG
4.89_205.0075m/z	HMDB60715	2-Hydroxy-4-trifluoromethyl benzoic acid	NEG
4.89_165.0128m/z	HMDB40238	2-Ethyldihydro-3(2H)-thiophenone	NEG
4.89_200.0287m/z	HMDB60173	N-Methylethanolaminium phosphate	NEG
4.89_294.0096m/z	HMDB15074	Meclofenamic acid	NEG
4.89_464.0256m/z	HMDB60506	S-(2,2-Dichloro-1-hydroxy)ethyl glutathione	NEG
4.92_197.0428m/z	HMDB60618	6-Aminopenicillanic acid	NEG
4.92_281.1004m/z	HMDB60564	Carboxy-ibuprofen	NEG
4.92_349.0869m/z	HMDB41703	7-Hydroxyenterolactone	NEG
4.93_187.1448m/z	HMDB61831	(Z)-alpha-Irone	NEG
4.96_369.1373m/z	HMDB41197	Edulisin III	NEG
4.96_381.1007m/z	HMDB41452	Musanolone D	NEG
4.96_467.1356m/z	HMDB60708	15beta-hydroxycyproterone acetate	NEG
5.01_174.0434m/z	HMDB61093	dimethadione	NEG
5.01_179.0325m/z	HMDB61916	Phenylglyoxal	NEG
5.01_178.0441m/z	HMDB42004	Quinaldine	NEG
5.01_167.0287m/z	HMDB60671	Atropaldehyde	NEG
5.01_277.0512m/z	HMDB41059	N-Methoxyspirobrassinol methyl ether	NEG
5.01_582.9823m/z	HMDB38386	Diellagilactone	NEG
5.01_205.0545m/z	HMDB60497	Naphthalene-1,2-diol	NEG
5.01_133.0410m/z	HMDB40271	(Z)-4-Hexenal	NEG
5.01_165.0133m/z	HMDB40238	2-Ethyldihydro-3(2H)-thiophenone	NEG
5.02_163.0335m/z	HMDB60624	Ethionamide sulphoxide	NEG
5.06_241.1196m/z	HMDB40551	L-alpha-Amino-1H-pyrrole-1-hexanoic acid	NEG
5.10_383.1167m/z	HMDB40934	Uralene	NEG
5.12_439.1433m/z	HMDB41222	a-L-Fucopyranosyl-(1->2)-b-D-galactopyranosyl-(1->2)-D-xylose	NEG
5.17_255.0859m/z	HMDB60737	3-(4-Hydroxy-3-methoxyphenyl)-2-methylpropionic acid	NEG
5.18_202.0511m/z	HMDB60484	Indolepyruvate	NEG
5.23_183.0299m/z	HMDB59965	3,4-Dihydroxybenzaldehyde	NEG
5.23_139.0406m/z	HMDB61928	Trifluoromethyl-bismethyl ketone	NEG
5.23_268.0075m/z	HMDB06275	Dopamine 3-O-sulfate	NEG
5.26_283.0815m/z	HMDB60721	2-Oxomelatonin	NEG
5.26_403.0670m/z	HMDB60022	Urolithin A-8-O-glucuronide	NEG
5.28_441.1591m/z	HMDB41338	4-(1,1-Dimethyl-2-propenyl)-1,3,5,6-tetrahydroxy-7-prenylxanthone	NEG
5.30_305.0673m/z	HMDB03337	Oxidized glutathione	NEG
5.31_463.1975m/z	HMDB38785	Melleolide E	NEG
5.33_381.0987m/z	HMDB41452	Musanolone D	NEG
5.35_199.0070m/z	HMDB41785	Tyrosol 4-sulfate	NEG
5.38_243.1349m/z	HMDB59698	Cadalene	NEG
5.41_165.0558m/z	HMDB59969	3-Methoxyphenylacetic acid	NEG
5.42_254.0730m/z	HMDB40032	2-Hexylbenzothiazole	NEG
5.43_385.1695m/z	HMDB41312	Myristicanol B	NEG
5.43_909.4462m/z	HMDB34817	Betavulgaroside X	NEG
5.47_311.1403m/z	HMDB41201	Panaquinquecol 7	NEG
5.49_232.0580m/z	HMDB33325	Silandrin	NEG
5.50_497.0803m/z	HMDB38789	Torvanol A	NEG
5.51_367.1221m/z	HMDB41399	2,3-Dihydro-4-(4-methoxyphenyl)-1H-phenalene-1,2,3-triol	NEG
5.51_229.0498m/z	HMDB39209	2',4'-Dihydroxy-2-biphenylcarboxylic acid	NEG
5.52_415.1428m/z	HMDB40545	4'-Methylliquiritigenin 7-rhamnoside	NEG
5.53_245.0120m/z	HMDB15143	Busulfan	NEG
5.53_329.9905m/z	HMDB59741	xanthurenic acid 8-O-sulfate	NEG
5.57_445.1890m/z	HMDB38918	Armillaritin	NEG
5.58_243.0775m/z	HMDB61722	Metiamide	NEG
5.60_345.0671m/z	HMDB33139	Sulfaquinoxaline	NEG
5.60_431.2107m/z	HMDB38793	Melleolide G	NEG
5.61_587.2106m/z	HMDB41308	Italidipyrone	NEG
5.64_365.1174m/z	HMDB60802	8-Hydroxyclomipramine	NEG
5.65_173.0820m/z	HMDB60684	2-Propylglutaric acid	NEG
5.65_245.0679m/z	HMDB34681	3-Hydroxy-4-butanolide	NEG
5.66_201.0226m/z	HMDB59716	9-Methylxanthine	NEG
5.68_196.0251m/z	HMDB34888	4-Acetylimidazo[4,5-c]pyridine	NEG
5.68_397.1301m/z	HMDB41172	1-Methoxyphaseollin	NEG
5.70_245.1301m/z	HMDB61115	Lenticin	NEG
5.71_544.2588m/z	HMDB02644	N-[(3a,5b,7a,12a)-3,7-dihydroxy-24-oxo-12-(sulfooxy)cholan-24-yl]-Glycine	NEG
5.71_485.0904m/z	HMDB41768	Phloretin 2'-O-glucuronide	NEG
5.72_433.0930m/z	HMDB60030	5-(3',5'-Dihydroxyphenyl)-gamma-valerolactone-O-glucuronide-O-methyl	NEG
5.74_138.0202m/z	HMDB59710	2-Hydroxynicotinic acid	NEG
5.78_431.1387m/z	HMDB60582	Benazeprilat	NEG
5.79_399.1478m/z	HMDB41513	Isopropyl apiosylglucoside	NEG
5.83_379.1620m/z	HMDB41360	Prenyl arabinosyl-(1->6)-glucoside	NEG
5.84_425.1625m/z	HMDB41360	Prenyl arabinosyl-(1->6)-glucoside	NEG
5.86_443.1646m/z	HMDB61022	6-beta-hydroxydexamethasone	NEG
5.86_181.0542m/z	HMDB59763	3,4-Dimethoxybenzoic acid	NEG
5.88_197.0824m/z	HMDB59853	3,5-Dimethoxytoluene	NEG
5.91_168.0299m/z	HMDB60665	Isonicotinic acid	NEG
5.91_397.1302m/z	HMDB41172	1-Methoxyphaseollin	NEG
5.92_253.0649m/z	HMDB60559	Acetaminophen cystein	NEG
5.93_345.0544m/z	HMDB40357	6,11-Dihydroxy-2,2-dimethylpyrano[3,2-c]xanthen-7(2H)-one	NEG
5.93_555.1462m/z	HMDB61028	3'-demethyletoposide	NEG
5.95_363.0895m/z	HMDB41451	Musanolone F	NEG
5.96_399.1475m/z	HMDB41513	Isopropyl apiosylglucoside	NEG
5.96_204.9972m/z	HMDB40199	2-Methyl-3-(methyldithio)furan	NEG
5.96_243.0780m/z	HMDB61722	Metiamide	NEG
6.00_389.0903m/z	HMDB40321	3',8-Dihydroxy-4',5',7-trimethoxyflavone	NEG
6.00_200.1284m/z	HMDB59745	N-Acetylaminooctanoic acid	NEG
6.02_137.0245m/z	HMDB59965	3,4-Dihydroxybenzaldehyde	NEG
6.08_559.1821m/z	HMDB33283	8-Acetoxypinoresinol 4-glucoside	NEG
6.08_531.1829m/z	HMDB38718	Scorzonoside	NEG
6.09_616.2801m/z	HMDB12986	Kinetensin 4-7	NEG
6.10_468.1314m/z	HMDB61170	Norfluoxetine glucuronide	NEG
6.13_427.1794m/z	HMDB41522	3-Isomangostin hydrate	NEG
6.13_497.1777m/z	HMDB41323	Heteroartonin A	NEG
6.13_397.1320m/z	HMDB41172	1-Methoxyphaseollin	NEG
6.13_233.0642m/z	HMDB30585	Silymonin	NEG
6.14_385.1681m/z	HMDB41312	Myristicanol B	NEG
6.15_583.2560m/z	HMDB00488	4E,15Z-Bilirubin IXa	NEG
6.15_449.1301m/z	HMDB41550	Oleoside 11-methyl ester	NEG
6.15_365.1063m/z	HMDB41463	2,3-Dihydro-2,3-dihydroxy-4-(4-methoxyphenyl)-1H-phenalen-1-one	NEG
6.18_471.1118m/z	HMDB60553	E-3174	NEG
6.19_213.0147m/z	HMDB60393	5-Deoxyribose-1-phosphate	NEG
6.19_351.1638m/z	HMDB41918	Lorcainide	NEG
6.20_544.2592m/z	HMDB02644	N-[(3a,5b,7a,12a)-3,7-dihydroxy-24-oxo-12-(sulfooxy)cholan-24-yl]-Glycine	NEG
6.24_203.1286m/z	HMDB59822	Ethyl 5-methylhexanoate	NEG
6.25_187.0976m/z	HMDB59908	Ethyl-3-hexanoate	NEG
6.25_271.0485m/z	HMDB61160	N-Dedimethylchlorpromazine	NEG
6.26_188.0724m/z	HMDB61682	2-Acetamido-4-methylphenyl acetate	NEG
6.26_399.1331m/z	HMDB40898	Methyl (R)-8-Hydroxy-9-decene-4,6-diynoate glucoside	NEG
6.27_535.1046m/z	HMDB41746	Irisolidone 7-O-glucuronide	NEG
6.27_505.1361m/z	HMDB61104	7-hydroxymethotrexate	NEG
6.30_439.1447m/z	HMDB41222	a-L-Fucopyranosyl-(1->2)-b-D-galactopyranosyl-(1->2)-D-xylose	NEG
6.30_477.2119m/z	HMDB38793	Melleolide G	NEG
6.30_359.1247m/z	HMDB40350	6,11-Dihydroxy-3-methyl-3-(4-methyl-3-pentenyl)-3H,7H-pyrano[2,3-c]xanthen-7-one	NEG
6.33_208.9858m/z	HMDB40200	2,5-Dimethyl-3-(methyldithio)furan	NEG
6.33_395.1894m/z	HMDB60382	3beta-Hydroxypregn-5-en-20-one sulfate	NEG
6.34_415.1655m/z	HMDB41274	Phenylethyl primeveroside	NEG
6.37_481.1499m/z	HMDB40675	Artonin J	NEG
6.40_255.1138m/z	HMDB40226	2-Methyl-1-phenyl-2-propanyl butyrate	NEG
6.41_443.1736m/z	HMDB41101	Kanzonol M	NEG
6.42_194.0457m/z	HMDB60946	NAPQI	NEG
6.42_401.1638m/z	HMDB41401	1,2,3,4-Tetrahydro-1-[1-hydroxy-3-(4-hydroxyphenyl)-2-propenyl]-6,7-dimethoxy-2-naphthalenol	NEG
6.46_514.2799m/z	HMDB14754	Candoxatril	NEG
6.48_199.0979m/z	HMDB60606	Hydralazine acetone hydrazone	NEG
6.50_345.1556m/z	HMDB38149	Nepetaside	NEG
6.52_468.1310m/z	HMDB61170	Norfluoxetine glucuronide	NEG
6.52_443.1098m/z	HMDB60769	4-Hydroxyphenytoin glucuronide	NEG
6.52_649.0840m/z	HMDB15662	Fosaprepitant	NEG
6.54_437.1244m/z	HMDB60812	cyclic N-Acetylserotonin glucuronide	NEG
6.56_214.1447m/z	HMDB13279	N-Nonanoylglycine	NEG
6.59_185.0022m/z	HMDB40528	1,4-Benzodioxin-2(3H)-one	NEG
6.61_351.1636m/z	HMDB41918	Lorcainide	NEG
6.61_381.1384m/z	HMDB41307	Italipyrone	NEG
6.63_493.1903m/z	HMDB34342	Physalin M	NEG
6.64_425.1636m/z	HMDB41360	Prenyl arabinosyl-(1->6)-glucoside	NEG
6.64_523.2540m/z	HMDB10320	Cortolone-3-glucuronide	NEG
6.67_227.0898m/z	HMDB59891	Isoamyl 2-furoate	NEG
6.68_423.1481m/z	HMDB41225	b-D-Xylopyranosyl-(1->4)-a-L-rhamnopyranosyl-(1->2)-D-fucose	NEG
6.69_437.0536m/z	HMDB01117	4-Phosphopantothenoylcysteine	NEG
6.69_443.1733m/z	HMDB41101	Kanzonol M	NEG
6.70_283.1184m/z	HMDB40462	Garcinia lactone dibutyl ester	NEG
6.73_229.0530m/z	HMDB39209	2',4'-Dihydroxy-2-biphenylcarboxylic acid	NEG
6.74_417.2162m/z	HMDB40701	9-Hydroxy-7-megastigmen-3-one glucoside	NEG
6.74_331.0554m/z	HMDB60759	4-Carboxynevirapine	NEG
6.75_481.2418m/z	HMDB10351	11-beta-Hydroxyandrosterone-3-glucuronide	NEG
6.76_495.1658m/z	HMDB40835	Cycloaltilisin	NEG
6.76_281.1045m/z	HMDB04051	Aerobactin	NEG
6.77_499.1945m/z	HMDB60499	NPC	NEG
6.78_236.0962m/z	HMDB33560	(E)-5-(3,4,5,6-Tetrahydro-3-pyridylidenemethyl)-2-furanmethanol	NEG
6.79_567.3002m/z	HMDB34101	Adouetine Y	NEG
6.81_264.9924m/z	HMDB60691	Isophosphamide mustard	NEG
6.81_401.2008m/z	HMDB40634	Piperochromanoic acid	NEG
6.82_201.1132m/z	HMDB60286	3,4-Epoxynonanal	NEG
6.83_602.3010m/z	HMDB10404	LysoPC(22:6(4Z,7Z,10Z,13Z,16Z,19Z))	NEG
6.84_329.1760m/z	HMDB60094	12,20-Dioxo-leukotriene B4	NEG
6.86_238.9959m/z	HMDB31665	Daucic acid	NEG
6.88_543.2641m/z	HMDB39631	Physagulin F	NEG
6.88_823.3772m/z	HMDB36337	6,7-Didehydrofevicordin F 3-[glucosyl-(1->6)-glucoside]	NEG
6.90_547.1573m/z	HMDB60901	Clozapine glucuronide	NEG
6.90_411.3889m/z	HMDB40907	7-Pentacosanone	NEG
6.91_441.1582m/z	HMDB41338	4-(1,1-Dimethyl-2-propenyl)-1,3,5,6-tetrahydroxy-7-prenylxanthone	NEG
6.92_539.2444m/z	HMDB34393	Ixocarpalactone A	NEG
6.93_309.1016m/z	HMDB39958	1-Pentadecanecarboxylic acid	NEG
6.94_409.1698m/z	HMDB42040	Tipredane	NEG
6.94_200.1293m/z	HMDB59745	N-Acetylaminooctanoic acid	NEG
6.95_246.9051m/z	HMDB39431	1,2,4,5,7-Pentathiocane	NEG
6.98_387.1848m/z	HMDB41091	1-(4-Hydroxy-3,5-dimethoxyphenyl)-7-(4-hydroxy-3-methoxyphenyl)-3,5-heptanediol	NEG
6.98_335.1269m/z	HMDB60519	trans-5,6-Dihydro-5,6-dihydroxy-7,12-dimethylbenz[a]anthracene	NEG
6.98_223.0975m/z	HMDB41553	Methylisoeugenol	NEG
7.00_179.0711m/z	HMDB60734	3-(3-Hydroxyphenyl)-2-methylpropionic acid	NEG
7.00_507.2594m/z	HMDB10340	Retinyl beta-glucuronide	NEG
7.00_512.1556m/z	HMDB60942	N-Desmethylrosuvastatin	NEG
7.00_579.1096m/z	HMDB33422	(2S,2''S,3S,3''R,4S)-3,4',5,7-Tetrahydroxyflavan(2->7,4->8)-3,4',5,7-tetrahydroxyflavan	NEG
7.00_287.1198m/z	HMDB41543	2,5-Dibenzyl-3-hydroxy-6-methoxypyrazine	NEG
7.02_557.2430m/z	HMDB38738	Ethyl 3-hydroxyoctanoate O-[glucosyl-(1->6)-glucoside]	NEG
7.03_166.0513m/z	HMDB60374	3-Methoxyanthranilate	NEG
7.03_159.1029m/z	HMDB61896	2-Methyl-3-hexanone	NEG
7.04_539.2472m/z	HMDB33655	7,11-Bisdeacetylvaltrate 7-(3-methylpentanoate) 11-(3-hydroxy-3-methylbutanoate)	NEG
7.04_515.2865m/z	HMDB29340	Ceanothine C	NEG
7.05_397.1795m/z	HMDB34090	(R)-Humulone	NEG
7.05_432.2059m/z	HMDB14826	Mycophenolate mofetil	NEG
7.05_475.1936m/z	HMDB38788	Melleolide H	NEG
7.05_302.0983m/z	HMDB39229	Pyro-L-glutaminyl-L-glutamine	NEG
7.09_381.1395m/z	HMDB05000	Loratadine	NEG
7.12_505.2445m/z	HMDB10364	11-Hydroxyprogesterone 11-glucuronide	NEG
7.12_369.1389m/z	HMDB41197	Edulisin III	NEG
7.12_275.0901m/z	HMDB42036	Thymidine glycol	NEG
7.13_445.1897m/z	HMDB38918	Armillaritin	NEG
7.13_577.2586m/z	HMDB15221	Deserpidine	NEG
7.14_461.1848m/z	HMDB38786	10-Hydroxymelleolide	NEG
7.16_605.2369m/z	HMDB31149	Phaeophorbide b	NEG
7.17_263.1288m/z	HMDB41324	Bisbynin	NEG
7.18_254.0750m/z	HMDB60384	4-Acetamido-2-amino-6-nitrotoluene	NEG
7.19_467.1921m/z	HMDB35590	15-Acetoxyscirpene-3,4-diol 4-O-a-D-glucopyranoside	NEG
7.22_543.2637m/z	HMDB39631	Physagulin F	NEG
7.22_166.0502m/z	HMDB60374	3-Methoxyanthranilate	NEG
7.23_313.1211m/z	HMDB60831	meta-O-Dealkylated flecainide	NEG
7.27_183.1029m/z	HMDB59754	3-Methylazelaic acid	NEG
7.27_251.0922m/z	HMDB41410	2,3-Dihydro-6-methoxy-2,2-dimethyl-4H-1-benzopyran-4-one	NEG
7.29_582.2724m/z	HMDB14465	Dihydroergotamine	NEG
7.29_393.1442m/z	HMDB39952	1-(3-Methyl-2-butenoyl)-6-apiosylglucose	NEG
7.32_221.0818m/z	HMDB61112	3-Carboxy-4-methyl-5-propyl-2-furanpropionic acid	NEG
7.32_195.0442m/z	HMDB61676	2,2-Dimethylglutaric acid	NEG
7.32_452.1342m/z	HMDB38674	gamma-L-Glutamyl-gamma-L-glutamyl-L-methionine	NEG
7.32_550.2465m/z	HMDB60622	Endoxifen O-glucuronide	NEG
7.34_527.1212m/z	HMDB39083	6''-O-Malonylwistin	NEG
7.34_237.1109m/z	HMDB40427	Butyl phenylacetate	NEG
7.34_299.0816m/z	HMDB61136	di-Hydroxymelatonin	NEG
7.35_409.1693m/z	HMDB42040	Tipredane	NEG
7.35_483.2040m/z	HMDB40613	Kanzonol G	NEG
7.37_543.2620m/z	HMDB39631	Physagulin F	NEG
7.37_441.1948m/z	HMDB60382	3beta-Hydroxypregn-5-en-20-one sulfate	NEG
7.38_507.2275m/z	HMDB38611	Gibberellin A37 glucosyl ester	NEG
7.41_188.0345m/z	HMDB60332	1-Nitronaphthalene-7,8-oxide	NEG
7.42_481.1898m/z	HMDB41212	Kanzonol K	NEG
7.46_484.1467m/z	HMDB60596	Ketotifen-N-glucuronide	NEG
7.47_370.1744m/z	HMDB15383	Ergonovine	NEG
7.47_293.1164m/z	HMDB60721	2-Oxomelatonin	NEG
7.49_467.1735m/z	HMDB60897	Diphenhydramine N-glucuronide	NEG
7.49_287.1236m/z	HMDB31966	Lansimide 2	NEG
7.51_881.5222m/z	HMDB29550	Amitenone	NEG
7.51_313.1211m/z	HMDB60831	meta-O-Dealkylated flecainide	NEG
7.52_409.1697m/z	HMDB42040	Tipredane	NEG
7.53_411.1846m/z	HMDB00416	17-Hydroxypregnenolone sulfate	NEG
7.53_541.1399m/z	HMDB39472	3,3'-Bisanigorufone	NEG
7.53_547.1590m/z	HMDB60901	Clozapine glucuronide	NEG
7.54_193.0870m/z	HMDB02214	Cuminaldehyde	NEG
7.54_378.1499m/z	HMDB60784	6-beta-Naltrexol	NEG
7.55_249.1130m/z	HMDB61643	3-carboxy-4-methyl-5-pentyl-2-furanpropanoic acid	NEG
7.56_419.2431m/z	HMDB32099	Dimethyl 3-methoxy-4-oxo-5-(8,11,14-pentadecatrienyl)-2-hexenedioate	NEG
7.56_464.3023m/z	HMDB32596	Sodium glycocholate	NEG
7.58_263.1308m/z	HMDB37565	Artenolide	NEG
7.59_207.1027m/z	HMDB59729	3,4-Methylenesebacic acid	NEG
7.59_631.2122m/z	HMDB05775	Tetragastrin	NEG
7.63_502.1760m/z	HMDB41224	beta-D-Galactopyranosyl-(1->4)-2-amino-2-deoxy-beta-D-glucopyranosyl-(1->6)-D-mannose	NEG
7.63_533.1084m/z	HMDB01413	Citicoline	NEG
7.63_151.1132m/z	HMDB61794	Pulegone	NEG
7.64_624.3394m/z	HMDB02579	Glycochenodeoxycholic acid 3-glucuronide	NEG
7.64_786.4822m/z	HMDB09648	PE(22:5(7Z,10Z,13Z,16Z,19Z)/15:0)	NEG
7.65_304.2135m/z	HMDB61709	15-Methylpalmitate	NEG
7.66_253.1443m/z	HMDB41636	(3R,8E)-3-Hydroxy-5,8-megastigmadien-7-one	NEG
7.66_272.1868m/z	HMDB13238	Heptanoylcarnitine	NEG
7.66_333.2074m/z	HMDB60095	Prostaglandin-c2	NEG
7.66_369.2260m/z	HMDB31007	1-Acetoxy-2-hydroxy-16-heptadecyn-4-one	NEG
7.66_464.3011m/z	HMDB32596	Sodium glycocholate	NEG
7.67_853.4195m/z	HMDB38739	Licoricesaponin B2	NEG
7.68_415.2148m/z	HMDB39145	Diasarone 2	NEG
7.69_497.2574m/z	HMDB59923	Cavipetin E isomer 2	NEG
7.71_643.2440m/z	HMDB14351	Reserpine	NEG
7.72_513.2882m/z	HMDB39649	Ganoderic acid V1	NEG
7.73_455.2287m/z	HMDB11116	Phytyl diphosphate	NEG
7.74_859.3974m/z	HMDB32828	Corchorusoside E	NEG
7.75_575.1245m/z	HMDB38667	N,N'-Bis(g-glutamyl)-3,3'-(1,2-propylenedithio)dialanine	NEG
7.76_409.1697m/z	HMDB42040	Tipredane	NEG
7.78_469.2263m/z	HMDB40747	Heliocide B2	NEG
7.78_253.1365m/z	HMDB40686	Isohumbertiol	NEG
7.82_223.1338m/z	HMDB38736	(3S,5R,6R,7E)-3,5,6-Trihydroxy-7-megastigmen-9-one	NEG
7.83_443.1574m/z	HMDB40896	Methyl (3x,10R)-dihydroxy-11-dodecene-6,8-diynoate 10-glucoside	NEG
7.83_229.1447m/z	HMDB40593	2-Propenyl octanoate	NEG
7.84_351.2163m/z	HMDB60042	13,14-Dihydro-15-keto-PGD2	NEG
7.85_465.1409m/z	HMDB40789	Bikoeniquinone A	NEG
7.85_565.2641m/z	HMDB60141	rac-4-Hydroxy-4-O-(beta-D-glucuronide)-all-trans-retinyl acetate	NEG
7.88_367.1612m/z	HMDB41255	(2S)-2-Butanol O-[b-D-Apiofuranosyl-(1->6)-b-D-glucopyranoside]	NEG
7.89_799.3768m/z	HMDB40687	(3x,5x,10x)-9,10-Didehydroisohumbertiol O-[rhamnosyl-(1->4)-rhamnosyl-(1->2)-[rhamnosyl-(1->6)]-glucoside]	NEG
7.89_545.1133m/z	HMDB29483	Isotheaflavin	NEG
7.89_484.1611m/z	HMDB29328	Gravacridonediol glucoside	NEG
7.89_331.1766m/z	HMDB60012	Neomenthol-glucuronide	NEG
7.90_187.1340m/z	HMDB59887	(E)-6-Nonenol	NEG
7.91_819.3778m/z	HMDB39318	Licoricesaponin G2	NEG
7.92_397.2051m/z	HMDB39145	Diasarone 2	NEG
7.92_527.1580m/z	HMDB35683	Dukunolide A	NEG
7.93_465.1921m/z	HMDB40608	Kanzonol F	NEG
7.94_227.1288m/z	HMDB59816	Methyl geranate	NEG
7.95_478.1977m/z	HMDB36592	Validamycin A	NEG
7.95_358.2605m/z	HMDB61638	3-hydroxydodecanoyl carnitine	NEG
7.95_521.2217m/z	HMDB41921	Mandrax	NEG
7.96_679.2606m/z	HMDB39351	Myricanene A 5-[arabinosyl-(1->6)-glucoside]	NEG
7.96_201.0021m/z	HMDB60412	6-Methylmercaptopurine	NEG
7.99_509.2718m/z	HMDB30085	Pubescenol	NEG
7.99_365.2328m/z	HMDB60101	12 Hydroxy arachidonic acid	NEG
8.00_911.4805m/z	HMDB37925	Tragopogonsaponin K	NEG
8.00_321.1660m/z	HMDB41201	Panaquinquecol 7	NEG
8.02_675.3578m/z	HMDB41093	Gingerglycolipid A	NEG
8.02_211.0509m/z	HMDB60256	L-Xylonate	NEG
8.03_319.1321m/z	HMDB61088	Dihydroartemisinin (DHA)	NEG
8.03_243.1610m/z	HMDB41449	[(3,7-Dimethyl-6-octenyl)oxy]acetaldehyde	NEG
8.04_103.0204m/z	HMDB42033	Thiodiglycol	NEG
8.05_539.2325m/z	HMDB41921	Mandrax	NEG
8.07_441.2129m/z	HMDB29622	Isopetasoside	NEG
8.07_307.1545m/z	HMDB36489	Dihydrocumambrin A	NEG
8.08_393.1743m/z	HMDB41546	Foeniculoside VII	NEG
8.10_315.1814m/z	HMDB60004	Menthol-glucoronide	NEG
8.10_541.1177m/z	HMDB41676	4'-Methyl-(-)-epigallocatechin 7-glucuronide	NEG
8.10_480.1669m/z	HMDB15481	Pranlukast	NEG
8.11_399.2192m/z	HMDB35834	Lucidone B	NEG
8.11_467.2069m/z	HMDB40605	Kanzonol J	NEG
8.11_395.3889m/z	HMDB35628	6-Hydroxy-8-hexacosanone	NEG
8.12_103.0895m/z	HMDB61784	3-Allyl-1-cyclohexene	NEG
8.12_309.1705m/z	HMDB61935	3,5-Bis(1,1-dimethylethyl)-4-hydroxy-benzoic acid ethyl ester	NEG
8.12_531.1654m/z	HMDB40325	(7R*,8R*)-3-Methoxy-3',4,7,9,9'-pentahydroxy-8,4'-oxyneolignan 4-xyloside	NEG
8.13_447.3109m/z	HMDB34293	Asperagenin	NEG
8.14_254.1759m/z	HMDB36031	Labienoxime	NEG
8.15_293.1759m/z	HMDB40646	Myrsinone	NEG
8.15_220.1469m/z	HMDB15299	Procarbazine	NEG
8.19_407.2437m/z	HMDB41495	ent-16a-Hydroxy-17-acetoxy-19-kauranal	NEG
8.19_67.9641m/z	HMDB02168	Superoxide	NEG
8.20_509.2716m/z	HMDB30085	Pubescenol	NEG
8.20_532.2354m/z	HMDB60622	Endoxifen O-glucuronide	NEG
8.21_179.1081m/z	HMDB61787	(3E,5E)-2,6-Dimethyl-1,3,5,7-octatetraene	NEG
8.22_455.2292m/z	HMDB11116	Phytyl diphosphate	NEG
8.22_187.1341m/z	HMDB59887	(E)-6-Nonenol	NEG
8.23_227.1291m/z	HMDB59816	Methyl geranate	NEG
8.24_67.9188m/z	HMDB01478	Gallium	NEG
8.24_533.1852m/z	HMDB41542	N2-Maltulosylarginine	NEG
8.24_527.1645m/z	HMDB37042	Melleolide D	NEG
8.27_581.2434m/z	HMDB01008	Biliverdin	NEG
8.27_493.2759m/z	HMDB40993	(ent-2b,4S,9a)-2,4,9-Trihydroxy-10(14)-oplopen-3-one 2-(2-methylbutanoate) 9-(3-methyl-2E-pentenoate)	NEG
8.29_194.0823m/z	HMDB60351	2-Phenyl-1,3-propanediol monocarbamate	NEG
8.29_357.2753m/z	HMDB35583	1-Phenyl-1,3-octadecanedione	NEG
8.29_423.2002m/z	HMDB61033	6-beta-hydrocortisol	NEG
8.31_369.1745m/z	HMDB60359	2,3-Epoxymenaquinone	NEG
8.32_478.1982m/z	HMDB31786	9-(2-Carboxyphenyl)-3,6-bis(diethylamino)xanthylium(1+)	NEG
8.36_497.2917m/z	HMDB36307	Ganoderic acid epsilon	NEG
8.36_619.2172m/z	HMDB32326	Hexyl heptanoate	NEG
8.36_242.0820m/z	HMDB60478	gamma-Glutamyl-beta-cyanoalanine	NEG
8.37_550.2459m/z	HMDB60622	Endoxifen O-glucuronide	NEG
8.37_322.2015m/z	HMDB61166	N,N,O-Didesmethylvenlafaxine	NEG
8.39_639.3389m/z	HMDB04159	L-Urobilin	NEG
8.39_439.2339m/z	HMDB40569	3'-Methoxy-[6]-Gingerdiol 3,5-diacetate	NEG
8.39_347.2224m/z	HMDB41928	Methenolone	NEG
8.40_565.2958m/z	HMDB60745	3-keto Fusidic acid	NEG
8.41_587.2857m/z	HMDB15642	Arbekacin	NEG
8.43_591.3191m/z	HMDB01898	Mesobilirubinogen	NEG
8.44_593.3316m/z	HMDB04159	L-Urobilin	NEG
8.44_524.2686m/z	HMDB38569	PC-M5'	NEG
8.45_381.1828m/z	HMDB38031	12-Hydroxy-11-methoxy-8,11,13-abietatrien-20-oic acid	NEG
8.46_237.1169m/z	HMDB40427	Butyl phenylacetate	NEG
8.47_213.1497m/z	HMDB40247	2-Undecenal	NEG
8.48_453.2855m/z	HMDB00917	Ursocholic acid	NEG
8.49_446.2902m/z	HMDB32596	Sodium glycocholate	NEG
8.49_407.2794m/z	HMDB00917	Ursocholic acid	NEG
8.51_461.2864m/z	HMDB36304	(3beta,5alpha,6alpha,7alpha,22E,24R)-5,6-Epoxyergosta-8,14,22-triene-3,7-diol	NEG
8.51_543.1326m/z	HMDB38358	Gambiriin B3	NEG
8.54_624.3389m/z	HMDB02579	Glycochenodeoxycholic acid 3-glucuronide	NEG
8.54_595.1447m/z	HMDB41489	5''-(4-Hydroxy-(E)-cinnamoyl) alpha-L-arabinofuranosyl-(1->3)-beta-D-xylopyranosyl-(1->4)-D-xylopyranoside	NEG
8.56_397.2054m/z	HMDB39145	Diasarone 2	NEG
8.56_539.3033m/z	HMDB34927	Cucurbitacin B	NEG
8.57_527.1638m/z	HMDB10358	17-beta-estradiol 3-sulfate-17-(beta-D-glucuronide)	NEG
8.58_208.0973m/z	HMDB61786	n-Propylbenzamide	NEG
8.59_291.1597m/z	HMDB41250	Demethoxyshogaol	NEG
8.60_477.2612m/z	HMDB38242	Ascorbyl stearate	NEG
8.61_464.3015m/z	HMDB32596	Sodium glycocholate	NEG
8.61_351.0765m/z	HMDB41749	Isoferuloyl C1-glucuronide	NEG
8.62_399.2194m/z	HMDB35834	Lucidone B	NEG
8.62_471.2421m/z	HMDB35890	Lucidenic acid K	NEG
8.63_599.3405m/z	HMDB39051	Notoginsenoside R10	NEG
8.64_323.1643m/z	HMDB60359	2,3-Epoxymenaquinone	NEG
8.66_511.2822m/z	HMDB38497	Polyporusterone C	NEG
8.66_579.2772m/z	HMDB33846	Corchoroside A	NEG
8.68_371.1902m/z	HMDB61835	Heptaethylene glycol	NEG
8.73_561.2675m/z	HMDB59923	Cavipetin E isomer 2	NEG
8.73_623.2395m/z	HMDB40370	Grossamide	NEG
8.74_222.1138m/z	HMDB41923	Mephedrone	NEG
8.75_360.2756m/z	HMDB38057	Dehydrophytosphingosine	NEG
8.78_85.9161m/z	HMDB02503	Vanadium	NEG
8.78_86.0337m/z	HMDB31226	N-Nitroethylenediamine	NEG
8.78_404.2136m/z	HMDB41356	Elatoside H	NEG
8.79_432.3121m/z	HMDB35515	3,5-Didecanoylpyridine	NEG
8.80_253.0834m/z	HMDB60757	4-Aminobenzoyl-(beta)-alanine	NEG
8.83_293.1758m/z	HMDB40646	Myrsinone	NEG
8.83_84.9774m/z	HMDB15458	Magnesium oxide	NEG
8.84_85.0276m/z	HMDB59748	2-Methyl-3-hydroxypropanoate	NEG
8.85_459.2704m/z	HMDB41365	25-Acetylvulgaroside	NEG
8.85_437.1310m/z	HMDB60510	SN-38	NEG
8.86_311.2238m/z	HMDB40900	(卤)-(E)-13-Hydroxy-10-oxo-11-octadecenoic acid	NEG
8.86_413.2003m/z	HMDB41407	Clausarinol	NEG
8.89_563.2829m/z	HMDB30343	Corchoroside B	NEG
8.89_323.1633m/z	HMDB60359	2,3-Epoxymenaquinone	NEG
8.89_601.3565m/z	HMDB39709	Guttiferone A	NEG
8.89_580.2712m/z	HMDB34441	Americine	NEG
8.90_611.2519m/z	HMDB40917	Brassica napus non-fluorescent chlorophyll catabolite 3	NEG
8.92_645.3839m/z	HMDB31837	3-O-trans-Feruloyleuscaphic acid	NEG
8.92_411.2016m/z	HMDB39636	Abscisic alcohol 11-glucoside	NEG
8.92_243.1957m/z	HMDB61656	3-hydroxytetradecanoic acid	NEG
8.94_215.1652m/z	HMDB40169	xi-5-Hydroxydodecanoic acid	NEG
8.94_313.0795m/z	HMDB60972	4'-HPPH	NEG
8.98_360.2758m/z	HMDB38057	Dehydrophytosphingosine	NEG
8.99_239.0811m/z	HMDB41317	Cinnamyl isobutyrate	NEG
8.99_453.2895m/z	HMDB35686	beta-Citraurinene	NEG
9.00_385.3072m/z	HMDB32925	1-Phenyl-1,3-eicosanedione	NEG
9.01_413.3377m/z	HMDB60143	8alpha-Hydroxy-gama-tocopherone	NEG
9.02_423.1104m/z	HMDB41441	11-Methylgerberinol	NEG
9.04_233.1546m/z	HMDB41036	Sugeonol	NEG
9.05_405.2636m/z	HMDB35288	(6b,7b,13R)-6,7-Diacetoxy-8,14-labdadiene-13-ol	NEG
9.08_619.2934m/z	HMDB61690	1-Arachidonoylglycerophosphoinositol	NEG
9.08_557.3479m/z	HMDB36672	3alpha-Acetoxy-11-keto-beta-boswellic acid	NEG
9.09_311.2248m/z	HMDB40900	(卤)-(E)-13-Hydroxy-10-oxo-11-octadecenoic acid	NEG
9.10_583.2564m/z	HMDB00488	4E,15Z-Bilirubin IXa	NEG
9.11_445.2947m/z	HMDB60129	24-Oxo-1alpha,23,25-trihydroxyvitamin D3	NEG
9.12_389.2533m/z	HMDB39018	Apo-10'-violaxanthal	NEG
9.15_283.1912m/z	HMDB40281	Geranyl valerate	NEG
9.16_625.3584m/z	HMDB34091	Ponasteroside A	NEG
9.16_481.2828m/z	HMDB61047	simvastatin hydroxy acid	NEG
9.16_549.2702m/z	HMDB39773	11-alpha-O-beta-D-Glucopyranosyl-16alpha-O-methylneoquassin	NEG
9.18_279.1965m/z	HMDB41388	Valeracetate	NEG
9.21_523.3038m/z	HMDB03577	VPGPR Enterostatin	NEG
9.26_595.3839m/z	HMDB39128	(3'RS,3'SR)-Astaxanthin	NEG
9.26_611.3781m/z	HMDB10355	Cholestane-3,7,12,25-tetrol-3-glucuronide	NEG
9.26_475.2670m/z	HMDB41990	Piritramide	NEG
9.27_583.2562m/z	HMDB00488	4E,15Z-Bilirubin IXa	NEG
9.27_605.2390m/z	HMDB40522	Dipiperamide E	NEG
9.28_451.2173m/z	HMDB38691	Kiwiionoside	NEG
9.29_547.2862m/z	HMDB60709	17-Desacetyl-rocuronium	NEG
9.30_435.3088m/z	HMDB02195	Varanic acid	NEG
9.31_381.2236m/z	HMDB60105	12,20-DiHETE	NEG
9.31_241.1807m/z	HMDB41490	Dihydrogeranylacetone	NEG
9.32_493.2796m/z	HMDB40993	(ent-2b,4S,9a)-2,4,9-Trihydroxy-10(14)-oplopen-3-one 2-(2-methylbutanoate) 9-(3-methyl-2E-pentenoate)	NEG
9.34_448.3069m/z	HMDB06898	Chenodeoxyglycocholic acid	NEG
9.35_285.2078m/z	HMDB59777	2,2,4-Trimethyl-1,3-pentadienol diisobutyrate	NEG
9.36_445.2949m/z	HMDB60129	24-Oxo-1alpha,23,25-trihydroxyvitamin D3	NEG
9.37_443.2761m/z	HMDB39148	Ganodosterone	NEG
9.38_579.2610m/z	HMDB37527	3-Hydroxy-beta-ionol 3-[glucosyl-(1->6)-glucoside]	NEG
9.38_601.2444m/z	HMDB29313	Canescein	NEG
9.39_413.2904m/z	HMDB38073	Octadecyl fumarate	NEG
9.40_455.2444m/z	HMDB37610	Lucidenic acid B	NEG
9.41_483.2964m/z	HMDB38540	Goshonoside F2	NEG
9.47_593.3692m/z	HMDB10355	Cholestane-3,7,12,25-tetrol-3-glucuronide	NEG
9.48_423.2715m/z	HMDB38523	Methyl 2-(10-heptadecenyl)-6-hydroxybenzoate	NEG
9.48_605.2411m/z	HMDB40522	Dipiperamide E	NEG
9.49_241.1808m/z	HMDB41490	Dihydrogeranylacetone	NEG
9.49_549.2956m/z	HMDB13021	Neuromedin N (1-4)	NEG
9.50_841.4201m/z	HMDB40406	26-(2-Glucosyl-6-acetylglucosyl]-1,3,11,22-tetrahydroxyergosta-5,24-dien-26-oate	NEG
9.50_351.1314m/z	HMDB41543	2,5-Dibenzyl-3-hydroxy-6-methoxypyrazine	NEG
9.51_531.3027m/z	HMDB06888	5b-Cyprinol sulfate	NEG
9.52_315.2539m/z	HMDB61859	Methyl hexadecanoic acid	NEG
9.53_342.2657m/z	HMDB13648	Palmitoleoyl Ethanolamide	NEG
9.55_611.3789m/z	HMDB10355	Cholestane-3,7,12,25-tetrol-3-glucuronide	NEG
9.55_401.1227m/z	HMDB41290	1,8-Dihydroxy-3,5-dimethoxy-2-prenylxanthone	NEG
9.55_355.2279m/z	HMDB60044	14-HDoHE	NEG
9.57_607.3481m/z	HMDB38564	3'-N-Acetyl-4'-O-(14-methylpentadecanoyl)fusarochromanone	NEG
9.58_263.2018m/z	HMDB39630	Nerolidyl acetate	NEG
9.59_502.3923m/z	HMDB60158	Tetracosatetraenoyl carnitine	NEG
9.62_415.3180m/z	HMDB60508	Secalciferol	NEG
9.66_281.2481m/z	HMDB61706	12-Hydroxystearic acid	NEG
9.67_491.2398m/z	HMDB41047	Physagulin A	NEG
9.67_359.2252m/z	HMDB61065	1-beta-hydroxymedroxyprogesterone	NEG
9.68_403.2852m/z	HMDB35583	1-Phenyl-1,3-octadecanedione	NEG
9.68_361.2732m/z	HMDB41103	Persin	NEG
9.72_299.2237m/z	HMDB41422	(Z)-14-Methyl-6-pentadecenoic acid	NEG
9.72_643.3108m/z	HMDB61693	1-Oleoylglycerophosphoinositol	NEG
9.73_165.0411m/z	HMDB60256	L-Xylonate	NEG
9.74_399.2367m/z	HMDB60107	(5Z,9E,12S,14Z)-8,11,12-Trihydroxyicosa-5,9,14-trienoate	NEG
9.75_507.2248m/z	HMDB61149	Hydroxyfluoroprednisolone butyrate	NEG
9.75_349.1481m/z	HMDB41255	(2S)-2-Butanol O-[b-D-Apiofuranosyl-(1->6)-b-D-glucopyranoside]	NEG
9.77_595.3833m/z	HMDB39128	(3'RS,3'SR)-Astaxanthin	NEG
9.77_589.3006m/z	HMDB04160	I-Urobilin	NEG
9.83_661.3588m/z	HMDB41131	Prosapogenin	NEG
9.85_297.1530m/z	HMDB41089	4-(3-Hydroxy-7-phenyl-6-heptenyl)-1,2-benzenediol	NEG
9.86_512.2992m/z	HMDB61691	1-Heptadecanoylglycerophosphoethanolamine	NEG
9.88_333.2048m/z	HMDB60095	Prostaglandin-c2	NEG
9.89_617.2613m/z	HMDB60661	APC	NEG
9.91_593.2629m/z	HMDB60616	Tamoxifen-N-glucuronide	NEG
9.92_419.3148m/z	HMDB39866	5-(12-Nonadecenyl)-1,3-benzenediol	NEG
9.92_351.1636m/z	HMDB41918	Lorcainide	NEG
9.93_323.2231m/z	HMDB40901	13-Hydroxy-9-methoxy-10-oxo-11-octadecenoic acid	NEG
9.99_319.2279m/z	HMDB60106	15-Hydroperoxyeicosa-8Z,11Z,13E-trienoate	NEG
9.99_295.2279m/z	HMDB61708	13-HODE	NEG
9.99_337.2351m/z	HMDB60437	Androstan-3alpha,17beta-diol	NEG
10.00_543.3882m/z	HMDB36293	Cholesteryl ferulate	NEG
10.02_514.2164m/z	HMDB60621	n-Demethylated piperazine	NEG
10.03_562.3146m/z	HMDB10388	LysoPC(18:3(9Z,12Z,15Z))	NEG
10.04_429.3002m/z	HMDB11560	MG(0:0/24:6(6Z,9Z,12Z,15Z,18Z,21Z)/0:0)	NEG
10.04_275.1684m/z	HMDB41201	Panaquinquecol 7	NEG
10.06_297.2433m/z	HMDB61650	9,10-epoxyoctadecanoic acid	NEG
10.06_445.2553m/z	HMDB39021	5,6-Epoxy-5,6-dihydro-10'-apo-b,y-carotene-3,10'-diol	NEG
10.08_284.2231m/z	HMDB13250	Myristoylglycine	NEG
10.08_579.2143m/z	HMDB30794	Morellin	NEG
10.10_478.2935m/z	HMDB11506	LysoPE(18:1(9Z)/0:0)	NEG
10.10_683.2427m/z	HMDB35305	Kanokoside C	NEG
10.11_577.3738m/z	HMDB30046	Asparagoside A	NEG
10.11_299.0980m/z	HMDB60950	fluvoxamino acid	NEG
10.13_429.3004m/z	HMDB60128	24-Oxo-1alpha,25-dihydroxyvitamin D3	NEG
10.18_353.2080m/z	HMDB32784	5-Ethoxysorgoleone 358	NEG
10.21_564.3302m/z	HMDB10386	LysoPC(18:2(9Z,12Z))	NEG
10.21_279.2328m/z	HMDB61650	9,10-epoxyoctadecanoic acid	NEG
10.23_521.3411m/z	HMDB39362	3,7-Dihydroxy-25-methoxycucurbita-5,23-dien-19-al	NEG
10.24_447.3063m/z	HMDB38657	(24R)-Ergost-4-ene-3,6-dione	NEG
10.25_476.2800m/z	HMDB11507	LysoPE(18:2(9Z,12Z)/0:0)	NEG
10.26_380.2568m/z	HMDB01383	Sphinganine 1-phosphate	NEG
10.27_500.2782m/z	HMDB33617	Vignatic acid B	NEG
10.28_524.2781m/z	HMDB11526	LysoPE(22:6(4Z,7Z,10Z,13Z,16Z,19Z)/0:0)	NEG
10.29_319.2636m/z	HMDB60409	5alpha-Pregnane-3alpha,20alpha-diol	NEG
10.30_379.1566m/z	HMDB41360	Prenyl arabinosyl-(1->6)-glucoside	NEG
10.31_393.1720m/z	HMDB41546	Foeniculoside VII	NEG
10.31_405.2646m/z	HMDB35288	(6b,7b,13R)-6,7-Diacetoxy-8,14-labdadiene-13-ol	NEG
10.38_844.5159m/z	HMDB08503	PC(20:5(5Z,8Z,11Z,14Z,17Z)/18:4(6Z,9Z,12Z,15Z))	NEG
10.39_602.2987m/z	HMDB10404	LysoPC(22:6(4Z,7Z,10Z,13Z,16Z,19Z))	NEG
10.42_1043.6079m/z	HMDB04888	Ganglioside GA2 (d18:1/12:0)	NEG
10.42_327.2306m/z	HMDB41302	(R)-3,4-Dihydro-8-hydroxy-3-tridecyl-1H-2-benzopyran-1-one	NEG
10.43_654.2359m/z	HMDB06730	QYNAD	NEG
10.44_299.2590m/z	HMDB61706	12-Hydroxystearic acid	NEG
10.45_540.3301m/z	HMDB10382	LysoPC(16:0)	NEG
10.46_806.2619m/z	HMDB35904	Phyllanthusol B	NEG
10.46_149.0102m/z	HMDB60245	L-3-Cyanoalanine	NEG
10.48_249.1859m/z	HMDB61853	beta-Cubebene	NEG
10.48_452.2781m/z	HMDB41085	Sambutoxin	NEG
10.48_520.2654m/z	HMDB61694	1-Oleoylglycerophosphoserine	NEG
10.49_185.1186m/z	HMDB59828	3-Nonen-5-one	NEG
10.52_291.1996m/z	HMDB40806	[7]-Paradol	NEG
10.52_485.3263m/z	HMDB41041	Lucyin A	NEG
10.52_305.2483m/z	HMDB60039	11,14,17-Eicosatrienoic acid	NEG
10.53_343.2629m/z	HMDB35582	1-Phenyl-1,3-heptadecanedione	NEG
10.54_463.3417m/z	HMDB60136	(24S)-7alpha,24-Dihydroxycholesterol	NEG
10.54_435.3023m/z	HMDB60132	27alpha-Hydroxy-8-dehydrocholesterol	NEG
10.54_380.1573m/z	HMDB41369	cis-Zeatin 9-glucoside	NEG
10.55_419.3490m/z	HMDB60138	5beta-Cholestane-3alpha,7alpha,27-triol	NEG
10.56_351.2535m/z	HMDB60039	11,14,17-Eicosatrienoic acid	NEG
10.56_447.1439m/z	HMDB42015	Sulforidazine	NEG
10.58_393.1720m/z	HMDB41546	Foeniculoside VII	NEG
10.59_365.2693m/z	HMDB60409	5alpha-Pregnane-3alpha,20alpha-diol	NEG
10.59_511.3395m/z	HMDB36672	3alpha-Acetoxy-11-keto-beta-boswellic acid	NEG
10.59_361.1671m/z	HMDB61835	Heptaethylene glycol	NEG
10.59_429.1555m/z	HMDB41417	12-Dehydroporson	NEG
10.60_614.3453m/z	HMDB40684	Janthitrem C	NEG
10.60_405.2655m/z	HMDB35288	(6b,7b,13R)-6,7-Diacetoxy-8,14-labdadiene-13-ol	NEG
10.62_860.5943m/z	HMDB09753	PE(24:1(15Z)/18:2(9Z,12Z))	NEG
10.63_598.3686m/z	HMDB11528	LysoPE(24:1(15Z)/0:0)	NEG
10.63_1107.5990m/z	HMDB35892	Ginsenoside Rb1	NEG
10.64_480.3086m/z	HMDB60547	Hydroxybuprenorphine	NEG
10.64_255.2326m/z	HMDB36210	Dodecyl 2-methylpropanoate	NEG
10.64_409.2412m/z	HMDB34064	2-Angeloyl-9-(3-methyl-2E-pentenoyl)-2b,9a-dihydroxy-4Z,10(14)-oplopadien-3-one	NEG
10.64_401.2533m/z	HMDB04239	13,14-Dihydro PGF2a	NEG
10.65_62.0629m/z	HMDB38191	Isopropylcyclohexane	NEG
10.65_63.9979m/z	HMDB33548	4-Hydroxy-5-methyl-3(2H)-thiophenone	NEG
10.65_81.0438m/z	HMDB33952	Gyromitrin	NEG
10.67_452.2779m/z	HMDB41085	Sambutoxin	NEG
10.67_520.2653m/z	HMDB61694	1-Oleoylglycerophosphoserine	NEG
10.71_407.2752m/z	HMDB39867	5-(10,13-Nonadecadienyl)-1,3-benzenediol	NEG
10.71_429.1642m/z	HMDB41363	Secoeremopetasitolide B	NEG
10.72_389.2691m/z	HMDB41454	D8'-Merulinic acid A	NEG
10.73_423.1376m/z	HMDB60786	6-Hydroxymelatonin glucuronide	NEG
10.74_595.2883m/z	HMDB02160	Harderoporphyrinogen	NEG
10.76_325.1841m/z	HMDB61835	Heptaethylene glycol	NEG
10.76_457.3494m/z	HMDB11582	MG(22:1(13Z)/0:0/0:0)	NEG
10.76_682.3330m/z	HMDB29336	Nummularine A	NEG
10.77_329.2492m/z	HMDB39530	Ethyl icosapentate	NEG
10.78_291.2002m/z	HMDB40806	[7]-Paradol	NEG
10.79_393.1719m/z	HMDB41546	Foeniculoside VII	NEG
10.79_455.1428m/z	HMDB39818	a-L-Arabinofuranosyl-(1->2)-[a-D-mannopyranosyl-(1->6)]-D-mannose	NEG
10.79_550.3530m/z	HMDB10408	LysoPC(P-18:1(9Z))	NEG
10.80_433.2363m/z	HMDB32685	(14alpha,17beta,20S,22R)-14,20-Epoxy-17-hydroxy-1-oxowitha-3,5,24-trienolide	NEG
10.82_527.3893m/z	HMDB36283	Campesteryl p-coumarate	NEG
10.84_832.5148m/z	HMDB12445	PS(22:6(4Z,7Z,10Z,13Z,16Z,19Z)/18:1(9Z))	NEG
10.84_506.3250m/z	HMDB41430	Gymnodimine	NEG
10.84_281.2486m/z	HMDB61706	12-Hydroxystearic acid	NEG
10.84_345.2787m/z	HMDB61648	14,17-epoxy-15,16-dimethyldocosa-14,16-dienoic acid	NEG
10.84_566.5841m/z	HMDB37822	Tridodecylamine	NEG
10.88_546.2811m/z	HMDB11518	LysoPE(20:4(8Z,11Z,14Z,17Z)/0:0)	NEG
10.89_351.2535m/z	HMDB60039	11,14,17-Eicosatrienoic acid	NEG
10.89_619.2889m/z	HMDB61690	1-Arachidonoylglycerophosphoinositol	NEG
10.89_319.2636m/z	HMDB60409	5alpha-Pregnane-3alpha,20alpha-diol	NEG
10.91_577.3763m/z	HMDB30046	Asparagoside A	NEG
10.91_475.2370m/z	HMDB60540	Norverapamil	NEG
10.91_422.2296m/z	HMDB11501	LysoPE(14:1(9Z)/0:0)	NEG
10.92_554.3438m/z	HMDB12108	LysoPC(17:0)	NEG
10.92_455.3489m/z	HMDB40976	3-Epimasticadienolic acid	NEG
10.92_401.1860m/z	HMDB61718	3-Methylthiofentanyl	NEG
10.93_393.1718m/z	HMDB41546	Foeniculoside VII	NEG
10.94_455.1424m/z	HMDB39818	a-L-Arabinofuranosyl-(1->2)-[a-D-mannopyranosyl-(1->6)]-D-mannose	NEG
10.95_403.2846m/z	HMDB35583	1-Phenyl-1,3-octadecanedione	NEG
10.96_295.2259m/z	HMDB61708	13-HODE	NEG
10.96_405.3035m/z	HMDB35680	3-Hydroxy-1-phenyl-1-octadecanone	NEG
10.97_327.1286m/z	HMDB60987	2-hydroxymethylolanzapine	NEG
10.98_616.3616m/z	HMDB10401	LysoPC(22:4(7Z,10Z,13Z,16Z))	NEG
10.98_373.1322m/z	HMDB60987	2-hydroxymethylolanzapine	NEG
10.99_595.2893m/z	HMDB02160	Harderoporphyrinogen	NEG
10.99_227.2015m/z	HMDB61827	6-Tridecene	NEG
11.00_367.2805m/z	HMDB38073	Octadecyl fumarate	NEG
11.01_436.2839m/z	HMDB61641	3-hydroxypentadecanoyl carnitine	NEG
11.01_623.3324m/z	HMDB10360	25-Hydroxyvitamin D2 25-(beta-glucuronide)	NEG
11.03_465.3562m/z	HMDB60138	5beta-Cholestane-3alpha,7alpha,27-triol	NEG
11.03_487.3385m/z	HMDB60502	Phylloquinol	NEG
11.06_339.2316m/z	HMDB60114	24,25,26,27-Tetranor-23-oxo-hydroxyvitamin D3	NEG
11.07_301.2174m/z	HMDB60101	12 Hydroxy arachidonic acid	NEG
11.07_431.1738m/z	HMDB60108	2-cis,6-trans,10-trans-Geranylgeranyl diphosphate	NEG
11.07_369.2054m/z	HMDB60746	3-keto-Digoxigenin	NEG
11.08_277.2171m/z	HMDB61857	6-Phenylundecane	NEG
11.08_475.1636m/z	HMDB38931	Sesartemin	NEG
11.08_356.2267m/z	HMDB32718	Dihydroretrofractamide B	NEG
11.08_345.2050m/z	HMDB61925	Dehydroabietic acid	NEG
11.11_297.0447m/z	HMDB60771	4'-Hydroxyclobazam	NEG
11.12_409.2373m/z	HMDB34064	2-Angeloyl-9-(3-methyl-2E-pentenoyl)-2b,9a-dihydroxy-4Z,10(14)-oplopadien-3-one	NEG
11.12_165.0412m/z	HMDB60256	L-Xylonate	NEG
11.12_149.0097m/z	HMDB60245	L-3-Cyanoalanine	NEG
11.13_327.2540m/z	HMDB59871	Ethyl 9-hexadecenoate	NEG
11.13_601.3417m/z	HMDB41049	Physagulin D	NEG
11.15_455.1423m/z	HMDB39818	a-L-Arabinofuranosyl-(1->2)-[a-D-mannopyranosyl-(1->6)]-D-mannose	NEG
11.16_323.2583m/z	HMDB34958	(13R,14R)-7-Labdene-13,14,15-triol	NEG
11.16_475.2382m/z	HMDB60540	Norverapamil	NEG
11.17_483.3622m/z	HMDB30014	(3beta,5alpha,6beta,24R)-Stigmastane-3,5,6-triol	NEG
11.18_543.2547m/z	HMDB60623	Perindopril Acyl-beta-D-glucuronide	NEG
11.18_283.2639m/z	HMDB61946	Hexyl dodecanoate	NEG
11.18_580.3614m/z	HMDB11521	LysoPE(22:1(13Z)/0:0)	NEG
11.19_653.3651m/z	HMDB40495	cis-p-Coumaroylcorosolic acid	NEG
11.20_383.1739m/z	HMDB40729	D-Linalool 3-(6''-malonylglucoside)	NEG
11.20_451.3412m/z	HMDB59930	2,3-bis(Acetyloxy)propyl icosanoate	NEG
11.21_372.1152m/z	HMDB60977	desethylamodiaquine	NEG
11.21_389.1920m/z	HMDB36864	Anhydrocinnzeylanine	NEG
11.21_386.2373m/z	HMDB13973	5-Hydroxymethyl tolterodine	NEG
11.21_721.3461m/z	HMDB35701	Cucurbitacin I 2-glucoside	NEG
11.21_405.3011m/z	HMDB35680	3-Hydroxy-1-phenyl-1-octadecanone	NEG
11.25_552.3669m/z	HMDB13122	LysoPC(P-18:0)	NEG
11.25_513.3610m/z	HMDB35972	Ambonic acid	NEG
11.25_577.3847m/z	HMDB15076	Hexafluronium	NEG
11.29_437.1846m/z	HMDB60583	Trandolaprilat	NEG
11.30_164.9280m/z	HMDB29570	Dichlorodifluoromethane	NEG
11.30_668.2858m/z	HMDB12993	Leukotriene C5	NEG
11.31_353.2666m/z	HMDB61864	Dihomo-linoleate (20:2n6)	NEG
11.32_411.3112m/z	HMDB29888	Sorbitan stearate	NEG
11.34_594.3764m/z	HMDB37102	Debenzoylzucchini factor B	NEG
11.37_1159.7087m/z	HMDB11929	Ganglioside GM3 (d18:1/18:1(11Z))	NEG
11.38_668.2859m/z	HMDB12993	Leukotriene C5	NEG
11.38_549.2219m/z	HMDB61152	Indacaterol-8-O-glucuronide	NEG
11.40_548.2966m/z	HMDB15584	Maraviroc	NEG
11.43_525.1769m/z	HMDB39698	Isophysalin G	NEG
11.43_587.1440m/z	HMDB41235	6''-O-Acetylvicenin 1	NEG
11.43_541.1493m/z	HMDB61147	Hydroxyclomipramine glucuronide	NEG
11.43_531.1971m/z	HMDB35626	Glaucarubin	NEG
11.44_299.2589m/z	HMDB61706	12-Hydroxystearic acid	NEG
11.44_456.1678m/z	HMDB60464	Codeine-6-glucuronide	NEG
11.45_146.9636m/z	HMDB61711	Methylphosphate	NEG
11.45_501.1776m/z	HMDB40636	(7'S,8'S)-4,7'-Epoxy-3,8'-bilign-7-ene-3',5-dimethoxy-4',9,9'-triol 4'-glucoside	NEG
11.45_422.1296m/z	HMDB12244	Kinetin-9-N-glucoside	NEG
11.45_563.1440m/z	HMDB39321	Kaempferol 3-rhamnoside 4'-xyloside	NEG
11.45_721.4366m/z	HMDB03023	Prephytoene diphosphate	NEG
11.46_371.2202m/z	HMDB60756	3b-Hydroxydesogestrel	NEG
11.46_629.4528m/z	HMDB00674	PA(16:0/16:0)	NEG
11.46_759.3995m/z	HMDB39970	Bis(4-methoxybenzoyl)-3a,29-dihydroxy-8-multifloren-7-one	NEG
11.47_349.2359m/z	HMDB60102	Arachidonate	NEG
11.47_683.3958m/z	HMDB38348	Goyaglycoside a	NEG
11.47_481.1744m/z	HMDB15013	Flupenthixol	NEG
11.48_337.2001m/z	HMDB41044	5,7-Megastigmadien-9-ol glucoside	NEG
11.48_551.1825m/z	HMDB61147	Hydroxyclomipramine glucuronide	NEG
11.49_409.1898m/z	HMDB59992	5-(4'-Hydroxyphenyl)-gamma-valerolactone-4'-O-glucuronide	NEG
11.49_705.3959m/z	HMDB39436	Ginsenoside Rh6	NEG
11.50_477.1781m/z	HMDB40325	(7R*,8R*)-3-Methoxy-3',4,7,9,9'-pentahydroxy-8,4'-oxyneolignan 4-xyloside	NEG
11.50_381.2306m/z	HMDB60105	12,20-DiHETE	NEG
11.50_847.3728m/z	HMDB36339	25-Acetyl-6,7-didehydrofevicordin F 3-[glucosyl-(1->6)-glucoside]	NEG
11.50_441.3032m/z	HMDB38505	beta-Micropteroxanthin	NEG
11.50_773.3778m/z	HMDB40771	Betavulgaroside II	NEG
11.50_470.3899m/z	HMDB13310	Tetracosanoylglycine	NEG
11.51_439.3424m/z	HMDB29804	Momordol	NEG
11.52_465.3567m/z	HMDB60138	5beta-Cholestane-3alpha,7alpha,27-triol	NEG
11.52_503.2643m/z	HMDB37611	Lucidenic acid A	NEG
11.52_539.1485m/z	HMDB38667	N,N'-Bis(g-glutamyl)-3,3'-(1,2-propylenedithio)dialanine	NEG
11.55_411.3130m/z	HMDB29888	Sorbitan stearate	NEG
11.55_506.3271m/z	HMDB41430	Gymnodimine	NEG
11.62_591.4617m/z	HMDB40921	Diepomuricanin A	NEG
11.62_513.3980m/z	HMDB40516	Bauerenyl acetate	NEG
11.64_483.3649m/z	HMDB30014	(3beta,5alpha,6beta,24R)-Stigmastane-3,5,6-triol	NEG
11.65_527.2660m/z	HMDB37565	Artenolide	NEG
11.67_299.2591m/z	HMDB61706	12-Hydroxystearic acid	NEG
11.67_337.2042m/z	HMDB41044	5,7-Megastigmadien-9-ol glucoside	NEG
11.68_397.2356m/z	HMDB39598	Colupox b	NEG
11.69_459.2057m/z	HMDB41407	Clausarinol	NEG
11.69_487.3397m/z	HMDB60502	Phylloquinol	NEG
11.70_503.3246m/z	HMDB37182	Polysorbate 20	NEG
11.72_313.0782m/z	HMDB60972	4'-HPPH	NEG
11.72_387.0960m/z	HMDB60024	Vanillic acid-4-O-glucuronide	NEG
11.72_441.3738m/z	HMDB41145	3alpha-12-Ursene-3,24-diol	NEG
11.72_181.0358m/z	HMDB33054	Ethyl isopropyl disulfide	NEG
11.74_421.3321m/z	HMDB30956	5-Nonadecyl-1,3-benzenediol	NEG
11.76_453.1781m/z	HMDB61139	Doxepin N-oxide glucuronide	NEG
11.79_656.3950m/z	HMDB12342	PS(14:1(9Z)/14:1(9Z))	NEG
11.79_435.2366m/z	HMDB60731	Digoxigenin	NEG
11.79_537.1366m/z	HMDB37338	Americanin B	NEG
11.79_513.3992m/z	HMDB40516	Bauerenyl acetate	NEG
11.79_603.3078m/z	HMDB35388	(24E)-3alpha,15alpha-Diacetoxy-23-oxo-7,9(11),24-lanostatrien-26-oic acid	NEG
11.80_445.3316m/z	HMDB60132	27alpha-Hydroxy-8-dehydrocholesterol	NEG
11.80_407.3166m/z	HMDB38380	Triton X 100	NEG
11.80_176.9951m/z	HMDB59762	2,3-Methylenesuccinic acid	NEG
11.81_329.2484m/z	HMDB39530	Ethyl icosapentate	NEG
11.81_397.2358m/z	HMDB39598	Colupox b	NEG
11.81_459.1988m/z	HMDB41407	Clausarinol	NEG
11.85_559.3973m/z	HMDB40736	Flavidulol D	NEG
11.85_607.4527m/z	HMDB29792	Dieporeticenin	NEG
11.85_689.3491m/z	HMDB12187	All-trans-heptaprenyl diphosphate	NEG
11.86_433.3317m/z	HMDB36371	3-Hydroxy-1-phenyl-1-eicosanone	NEG
11.88_459.3463m/z	HMDB41111	(3beta,5alpha,7alpha)-14-Methylcholesta-9(11),24-diene-3,7-diol	NEG
11.91_132.9243m/z	HMDB35702	3H-1,2-Dithiole-3-thione	NEG
11.91_130.9454m/z	HMDB36577	Trifluoromethanesulfonic acid	NEG
11.92_455.3139m/z	HMDB37380	(6alpha,22E)-6-Hydroxy-4,7,22-ergostatrien-3-one	NEG
11.97_381.1737m/z	HMDB38918	Armillaritin	NEG
11.97_883.7053m/z	HMDB53270	TG(20:2n6/14:0/18:3(9Z,12Z,15Z))	NEG
11.97_400.1473m/z	HMDB30380	Brevianamide B	NEG
11.98_313.0779m/z	HMDB29367	Sanguinarine	NEG
11.98_705.4219m/z	HMDB41354	Smilanippin A	NEG
11.98_239.0596m/z	HMDB61686	2,5-Dihydroxycinnamic acid methyl ester	NEG
11.98_407.3467m/z	HMDB41632	5alpha-Cholestane	NEG
11.99_297.2427m/z	HMDB61650	9,10-epoxyoctadecanoic acid	NEG
12.00_176.9966m/z	HMDB59762	2,3-Methylenesuccinic acid	NEG
12.01_541.1652m/z	HMDB34938	Cappariloside B	NEG
12.03_435.3467m/z	HMDB29851	27-Deoxy-5alpha-cyprinol	NEG
12.03_457.3286m/z	HMDB39443	(2alpha,3alpha,5alpha,22R,23R)-2,3,22,23-Tetrahydroxy-25-methylergost-24(28)en-6-one	NEG
12.06_383.3507m/z	HMDB39540	Cerebronic acid	NEG
12.07_461.2212m/z	HMDB39145	Diasarone 2	NEG
12.08_513.3537m/z	HMDB35972	Ambonic acid	NEG
12.11_599.3185m/z	HMDB61704	2-Stearoylglycerophosphoinositol	NEG
12.12_370.2789m/z	HMDB13658	Docosahexaenoyl Ethanolamide	NEG
12.15_441.3938m/z	HMDB35628	6-Hydroxy-8-hexacosanone	NEG
12.16_369.1741m/z	HMDB60359	2,3-Epoxymenaquinone	NEG
12.17_399.2048m/z	HMDB36855	Cincassiol B	NEG
12.18_561.4134m/z	HMDB30017	Vitamin K2	NEG
12.20_515.3702m/z	HMDB35713	Ambolic acid	NEG
12.20_505.2090m/z	HMDB38170	Isolimonic acid	NEG
12.21_437.2215m/z	HMDB34662	Dihydrofukinolide	NEG
12.21_551.3591m/z	HMDB36298	Cyclopassifloic acid E	NEG
12.22_453.1937m/z	HMDB61022	6-beta-hydroxydexamethasone	NEG
12.26_435.3483m/z	HMDB29851	27-Deoxy-5alpha-cyprinol	NEG
12.27_313.0777m/z	HMDB29367	Sanguinarine	NEG
12.27_387.0959m/z	HMDB60024	Vanillic acid-4-O-glucuronide	NEG
12.27_149.0098m/z	HMDB60245	L-3-Cyanoalanine	NEG
12.29_549.2852m/z	HMDB34101	Adouetine Y	NEG
12.30_491.3732m/z	HMDB35512	Schleicherastatin 3	NEG
12.30_409.3680m/z	HMDB35154	(2Z,6E)-3,7,11,15,19-Pentamethyl-2,6-eicosadien-1-ol	NEG
12.30_577.3369m/z	HMDB04157	L-Urobilinogen	NEG
12.32_655.4186m/z	HMDB38743	Armillatin	NEG
12.35_425.2573m/z	HMDB13653	Prostaglandin D2-1-glyceryl ester	NEG
12.37_465.3574m/z	HMDB60138	5beta-Cholestane-3alpha,7alpha,27-triol	NEG
12.38_517.3887m/z	HMDB38961	N-[2-(1H-Indol-3-yl)ethyl]docosanamide	NEG
12.41_417.3410m/z	HMDB60136	(24S)-7alpha,24-Dihydroxycholesterol	NEG
12.44_459.3306m/z	HMDB32879	all-trans-Carophyll yellow	NEG
12.45_506.3351m/z	HMDB00648	Galactosylsphingosine	NEG
12.47_677.2853m/z	HMDB39005	Hv-NCC-1	NEG
12.51_581.2402m/z	HMDB36317	Canavalioside	NEG
12.51_253.1346m/z	HMDB40686	Isohumbertiol	NEG
12.51_741.2046m/z	HMDB31994	Licorice glycoside D1	NEG
12.51_285.1213m/z	HMDB61839	Ethylhexyl salicylate	NEG
12.51_637.1703m/z	HMDB14609	Picrotoxin	NEG
12.54_470.1960m/z	HMDB14323	Valsartan	NEG
12.55_351.2513m/z	HMDB60039	11,14,17-Eicosatrienoic acid	NEG
12.55_176.9960m/z	HMDB59762	2,3-Methylenesuccinic acid	NEG
12.56_409.1379m/z	HMDB41221	b-D-Xylopyranosyl-(1->4)-a-L-rhamnopyranosyl-(1->2)-L-arabinose	NEG
12.56_411.1337m/z	HMDB38971	Diacetylfusarochromanone	NEG
12.59_515.3732m/z	HMDB35713	Ambolic acid	NEG
12.66_411.3840m/z	HMDB40907	7-Pentacosanone	NEG
12.66_680.4479m/z	HMDB08821	PE(14:0/14:0)	NEG
12.69_501.3939m/z	HMDB35495	Triptohypol F	NEG
12.69_409.2066m/z	HMDB36833	Heliocide H2	NEG
12.70_309.2797m/z	HMDB61666	2-hydroxyphytanic acid	NEG
12.70_507.2270m/z	HMDB38611	Gibberellin A37 glucosyl ester	NEG
12.72_359.2957m/z	HMDB61649	14,17-epoxy-15-methyldocosa-14,16-dienoic acid	NEG
12.76_624.4235m/z	HMDB10398	LysoPC(22:0)	NEG
12.78_721.3455m/z	HMDB35701	Cucurbitacin I 2-glucoside	NEG
12.78_223.0265m/z	HMDB38633	(-)-3-Cyanomethyl-3-hydroxy-1H-indol-2(3H)-one	NEG
12.79_387.0948m/z	HMDB60024	Vanillic acid-4-O-glucuronide	NEG
12.79_315.0761m/z	HMDB60991	hydroxychlorpromazine	NEG
12.81_691.5020m/z	HMDB12096	SM(d18:1/12:0)	NEG
12.81_758.5327m/z	HMDB11303	PC(P-18:1(9Z)/14:1(9Z))	NEG
12.82_634.4438m/z	HMDB08821	PE(14:0/14:0)	NEG
12.82_805.5309m/z	HMDB61465	PC(MonoMe(9,5)/DiMe(9,3))	NEG
12.83_411.3838m/z	HMDB40907	7-Pentacosanone	NEG
12.83_629.3674m/z	HMDB41132	2a-Hydroxygypsogenin 3-O-b-D-glucoside	NEG
12.84_650.4385m/z	HMDB10406	LysoPC(24:1(15Z))	NEG
12.90_515.4069m/z	HMDB03442	CE(5:0)	NEG
12.90_694.4649m/z	HMDB38619	Acidissiminin	NEG
12.95_441.3363m/z	HMDB60404	5,7,24(28)-Ergostatrienol	NEG
12.97_425.3994m/z	HMDB29695	Hexacosanal	NEG
12.97_847.4786m/z	HMDB13472	PGP(16:0/16:0)	NEG
12.98_853.4920m/z	HMDB60845	N-Monodemethyl roxithromycin	NEG
13.09_505.3370m/z	HMDB32879	all-trans-Carophyll yellow	NEG
13.10_705.5181m/z	HMDB56345	DG(22:2n6/0:0/18:3n3)	NEG
13.10_645.4963m/z	HMDB12096	SM(d18:1/12:0)	NEG
13.10_479.4089m/z	HMDB35952	Ximenoylacetone	NEG
13.11_355.3216m/z	HMDB61660	2(R)-hydroxydocosanoic acid	NEG
13.18_637.4312m/z	HMDB39555	Ginsenoside F1	NEG
13.20_397.3320m/z	HMDB35565	4,6-Tricosanedione	NEG
13.25_411.3328m/z	HMDB13213	Alpha-Linoleoylcholine	NEG
13.29_761.5428m/z	HMDB13463	SM(d18:0/16:1(9Z)(OH))	NEG
13.29_311.2935m/z	HMDB35673	4-Hydroxy-6-eicosanone	NEG
13.32_505.4228m/z	HMDB55987	DG(15:0/0:0/14:1n5)	NEG
13.37_846.5834m/z	HMDB08594	PC(22:2(13Z,16Z)/16:1(9Z))	NEG
13.42_985.4645m/z	HMDB41230	Amaranthussaponin III	NEG
13.42_719.6153m/z	HMDB42271	TG(14:0/14:1(9Z)/14:0)	NEG
13.43_337.3113m/z	HMDB61660	2(R)-hydroxydocosanoic acid	NEG
13.44_652.4546m/z	HMDB10405	LysoPC(24:0)	NEG
13.47_796.5124m/z	HMDB09648	PE(22:5(7Z,10Z,13Z,16Z,19Z)/15:0)	NEG
13.49_459.3260m/z	HMDB32879	all-trans-Carophyll yellow	NEG
13.49_772.5118m/z	HMDB09351	PE(20:3(8Z,11Z,14Z)/15:0)	NEG
13.49_712.4904m/z	HMDB09349	PE(20:3(8Z,11Z,14Z)/14:0)	NEG
13.50_662.4770m/z	HMDB10700	CerP(d18:1/16:0)	NEG
13.50_724.5020m/z	HMDB13403	PC(o-16:0/14:1(9Z))	NEG
13.53_577.4793m/z	HMDB55969	DG(14:0/0:0/20:2n6)	NEG
13.53_621.4354m/z	HMDB41429	Squamosinin A	NEG
13.56_881.5203m/z	HMDB29550	Amitenone	NEG
13.56_899.4854m/z	HMDB13588	PGP(18:3(9Z,12Z,15Z)/22:4(7Z,10Z,13Z,16Z))	NEG
13.56_735.5200m/z	HMDB56379	DG(20:4n3/0:0/22:5n3)	NEG
13.56_890.4736m/z	HMDB12449	PS(22:6(4Z,7Z,10Z,13Z,16Z,19Z)/20:4(5Z,8Z,11Z,14Z))	NEG
13.61_745.6328m/z	HMDB47770	TG(14:1(9Z)/16:0/14:1(9Z))	NEG
13.63_413.3412m/z	HMDB60143	8alpha-Hydroxy-gama-tocopherone	NEG
13.65_818.5511m/z	HMDB08591	PC(22:2(13Z,16Z)/14:1(9Z))	NEG
13.72_931.4939m/z	HMDB40961	Melongoside G	NEG
13.73_673.5270m/z	HMDB12097	SM(d18:1/14:0)	NEG
13.73_763.5559m/z	HMDB56357	DG(22:4n6/0:0/22:5n3)	NEG
13.78_711.5422m/z	HMDB31680	1-O-beta-D-Glucopyranosyl-2,3-di-O-palmitoylglycerol	NEG
13.78_313.0768m/z	HMDB41644	2',7-Dihydroxy-4',5'-dimethoxyisoflavone	NEG
13.81_798.5264m/z	HMDB09582	PE(22:4(7Z,10Z,13Z,16Z)/15:0)	NEG
13.81_132.9242m/z	HMDB35702	3H-1,2-Dithiole-3-thione	NEG
13.81_790.5057m/z	HMDB61547	PE(MonoMe(9,5)/DiMe(9,5))	NEG
13.83_824.5419m/z	HMDB07890	PC(14:0/22:5(4Z,7Z,10Z,13Z,16Z))	NEG
13.83_961.5157m/z	HMDB35750	Ziziphin	NEG
13.84_569.4725m/z	HMDB41023	Reticulatamol	NEG
13.85_714.5069m/z	HMDB09283	PE(20:2(11Z,14Z)/14:0)	NEG
13.85_176.9955m/z	HMDB59762	2,3-Methylenesuccinic acid	NEG
13.87_533.4566m/z	HMDB55988	DG(15:0/0:0/16:1n7)	NEG
13.88_523.4363m/z	HMDB55987	DG(15:0/0:0/14:1n5)	NEG
13.89_744.5611m/z	HMDB10708	Galactosylceramide (d18:1/16:0)	NEG
13.92_848.5429m/z	HMDB08726	PC(22:6(4Z,7Z,10Z,13Z,16Z,19Z)/16:1(9Z))	NEG
13.93_130.9449m/z	HMDB36577	Trifluoromethanesulfonic acid	NEG
13.97_675.5416m/z	HMDB12085	SM(d18:0/14:0)	NEG
13.99_740.5227m/z	HMDB09548	PE(22:2(13Z,16Z)/14:1(9Z))	NEG
14.00_1013.4944m/z	HMDB38342	Goyasaponin III	NEG
14.02_115.0297m/z	HMDB41325	Salfredin B11	NEG
14.03_805.5259m/z	HMDB61465	PC(MonoMe(9,5)/DiMe(9,3))	NEG
14.04_897.4915m/z	HMDB13579	PGP(18:3(9Z,12Z,15Z)/18:0)	NEG
14.05_836.5407m/z	HMDB61544	PE(MonoMe(9,5)/DiMe(11,5))	NEG
14.05_760.5271m/z	HMDB08689	PC(22:5(7Z,10Z,13Z,16Z,19Z)/14:0)	NEG
14.09_764.5278m/z	HMDB09649	PE(22:5(7Z,10Z,13Z,16Z,19Z)/16:0)	NEG
14.09_960.5097m/z	HMDB06995	CDP-DG(18:1(9Z)/16:0)	NEG
14.09_747.6476m/z	HMDB43834	TG(16:0/14:0/14:1(9Z))	NEG
14.13_740.5218m/z	HMDB09548	PE(22:2(13Z,16Z)/14:1(9Z))	NEG
14.13_1066.4751m/z	HMDB15455	Quinupristin	NEG
14.14_712.4911m/z	HMDB09349	PE(20:3(8Z,11Z,14Z)/14:0)	NEG
14.15_780.4978m/z	HMDB08503	PC(20:5(5Z,8Z,11Z,14Z,17Z)/18:4(6Z,9Z,12Z,15Z))	NEG
14.16_788.5415m/z	HMDB12389	PS(18:1(9Z)/18:0)	NEG
14.16_728.5222m/z	HMDB09285	PE(20:2(11Z,14Z)/15:0)	NEG
14.16_1116.4835m/z	HMDB36553	Cyclolinopeptide H	NEG
14.17_130.9452m/z	HMDB36577	Trifluoromethanesulfonic acid	NEG
14.19_1024.5028m/z	HMDB06976	CDP-DG(16:0/22:6(4Z,7Z,10Z,13Z,16Z,19Z))	NEG
14.19_766.5356m/z	HMDB09583	PE(22:4(7Z,10Z,13Z,16Z)/16:0)	NEG
14.19_128.0475m/z	HMDB32527	1,1'-(Tetrahydro-6a-hydroxy-2,3a,5-trimethylfuro[2,3-d]-1,3-dioxole-2,5-diyl)bis-ethanone	NEG
14.19_132.9836m/z	HMDB59664	Oxidized dithiothreitol	NEG
14.21_1039.5095m/z	HMDB41022	Hemsloside Ma 2	NEG
14.22_773.5795m/z	HMDB12101	SM(d18:1/18:1(9Z))	NEG
14.22_903.5356m/z	HMDB13504	PGP(18:0/18:0)	NEG
14.24_128.0466m/z	HMDB32527	1,1'-(Tetrahydro-6a-hydroxy-2,3a,5-trimethylfuro[2,3-d]-1,3-dioxole-2,5-diyl)bis-ethanone	NEG
14.31_1015.5098m/z	HMDB41021	Calenduloside H methyl ester	NEG
14.31_754.5379m/z	HMDB08394	PC(20:3(8Z,11Z,14Z)/14:0)	NEG
14.32_1151.7012m/z	HMDB04844	Ganglioside GM3 (d18:1/16:0)	NEG
14.34_231.9316m/z	HMDB04138	Gold	NEG
14.36_737.0315m/z	HMDB60481	heparan sulfate alpha-D-glucosaminide	NEG
14.36_136.5200m/z	HMDB13035	Paraoxon	NEG
14.37_810.5613m/z	HMDB39528	2-O-(5,8,11,14,17-Eicosapentaenoyl)-1-O-hexadecylglycero-3-phosphocholine	NEG
14.38_1065.0466m/z	HMDB39204	Punicacortein D	NEG
14.39_137.0016m/z	HMDB60588	Aldoifosfamide	NEG
14.39_762.5064m/z	HMDB09682	PE(22:6(4Z,7Z,10Z,13Z,16Z,19Z)/16:0)	NEG
14.39_759.0324m/z	HMDB59628	Adenylyl-molybdopterin	NEG
14.39_960.4733m/z	HMDB14784	Nystatin	NEG
14.40_131.0738m/z	HMDB31688	Hexyl glucoside	NEG
14.43_766.5374m/z	HMDB09583	PE(22:4(7Z,10Z,13Z,16Z)/16:0)	NEG
14.43_695.4664m/z	HMDB31092	1,2-Di-(9Z,12Z-octadecadienoyl)-sn-glycero-3-phosphate	NEG
14.46_738.5067m/z	HMDB09580	PE(22:4(7Z,10Z,13Z,16Z)/14:0)	NEG
14.50_802.5585m/z	HMDB10565	PE-NMe(18:1(9Z)/18:1(9Z))	NEG
14.51_279.2328m/z	HMDB61650	9,10-epoxyoctadecanoic acid	NEG
14.52_158.1125m/z	HMDB31461	Xylene	NEG
14.53_138.9065m/z	HMDB41899	Gadolinium	NEG
14.55_736.5485m/z	HMDB13341	PC(o-14:0/16:0)	NEG
14.55_814.5582m/z	HMDB09551	PE(22:2(13Z,16Z)/16:1(9Z))	NEG
14.56_722.5124m/z	HMDB11444	PE(P-18:1(9Z)/18:3(9Z,12Z,15Z))	NEG
14.57_897.0419m/z	HMDB01454	Guanosine tetraphosphate adenosine	NEG
14.58_852.5742m/z	HMDB08692	PC(22:5(7Z,10Z,13Z,16Z,19Z)/16:0)	NEG
14.58_231.9318m/z	HMDB04138	Gold	NEG
14.58_188.9976m/z	HMDB61120	3-Hydroxy-4-aminopyridine sulfate	NEG
14.58_924.5060m/z	HMDB12450	PS(22:6(4Z,7Z,10Z,13Z,16Z,19Z)/22:6(4Z,7Z,10Z,13Z,16Z,19Z))	NEG
14.61_53.0446m/z	HMDB41792	1,3-Butadiene	NEG
14.64_485.2729m/z	HMDB13021	Neuromedin N (1-4)	NEG
14.64_514.2750m/z	HMDB11506	LysoPE(18:1(9Z)/0:0)	NEG
14.68_740.5222m/z	HMDB09548	PE(22:2(13Z,16Z)/14:1(9Z))	NEG
14.71_768.5528m/z	HMDB09551	PE(22:2(13Z,16Z)/16:1(9Z))	NEG
14.71_305.2485m/z	HMDB60039	11,14,17-Eicosatrienoic acid	NEG
14.73_129.0017m/z	HMDB33548	4-Hydroxy-5-methyl-3(2H)-thiophenone	NEG
14.73_137.0108m/z	HMDB14810	Chlorpropamide	NEG
14.74_53.0291m/z	HMDB35289	2,5-Dimethylpyrazine	NEG
14.75_792.5562m/z	HMDB09651	PE(22:5(7Z,10Z,13Z,16Z,19Z)/18:0)	NEG
14.75_53.0414m/z	HMDB41792	1,3-Butadiene	NEG
14.78_840.5735m/z	HMDB09585	PE(22:4(7Z,10Z,13Z,16Z)/18:0)	NEG
14.78_239.0580m/z	HMDB61686	2,5-Dihydroxycinnamic acid methyl ester	NEG
14.79_53.0260m/z	HMDB35289	2,5-Dimethylpyrazine	NEG
14.80_722.5118m/z	HMDB11444	PE(P-18:1(9Z)/18:3(9Z,12Z,15Z))	NEG
14.80_561.4864m/z	HMDB55990	DG(15:0/0:0/18:1n9)	NEG
14.81_816.5728m/z	HMDB11456	PE(P-18:1(9Z)/22:2(13Z,16Z))	NEG
14.82_1014.5262m/z	HMDB34103	Tomatine	NEG
14.85_773.5309m/z	HMDB10647	PG(18:2(9Z,12Z)/18:0)	NEG
14.87_812.5782m/z	HMDB13435	PC(o-18:2(9Z,12Z)/18:2(9Z,12Z))	NEG
14.90_132.0389m/z	HMDB41447	(E)-4-[5-(4-Hydroxyphenoxy)-3-penten-1-ynyl]phenol	NEG
14.93_744.5533m/z	HMDB10568	PE-NMe2(16:0/18:1(9Z))	NEG
14.93_155.6237m/z	HMDB13034	Palmitoylglycine	NEG
14.93_281.2483m/z	HMDB61706	12-Hydroxystearic acid	NEG
14.94_173.0029m/z	HMDB59965	3,4-Dihydroxybenzaldehyde	NEG
14.95_995.5028m/z	HMDB34351	Ginsenoside III	NEG
14.95_54.5122m/z	HMDB00630	Cytosine	NEG
14.97_700.5259m/z	HMDB11437	PE(P-18:1(9Z)/16:0)	NEG
14.98_784.5098m/z	HMDB12420	PS(20:3(8Z,11Z,14Z)/16:0)	NEG
15.04_736.5286m/z	HMDB11214	PC(P-16:0/18:4(6Z,9Z,12Z,15Z))	NEG
15.04_1037.0513m/z	HMDB31904	Castacrenin E	NEG
15.05_760.5285m/z	HMDB08689	PC(22:5(7Z,10Z,13Z,16Z,19Z)/14:0)	NEG
15.07_56.5292m/z	HMDB61883	Caproate (6:0)	NEG
15.08_1083.0554m/z	HMDB39204	Punicacortein D	NEG
15.12_702.5431m/z	HMDB11371	PE(P-18:0/16:0)	NEG
15.12_178.8080m/z	HMDB15300	Arsenic trioxide	NEG
15.12_303.2329m/z	HMDB61647	12,15-epoxy-13,14-dimethyleicosa-12,14-dienoic acid	NEG
15.13_736.5286m/z	HMDB11214	PC(P-16:0/18:4(6Z,9Z,12Z,15Z))	NEG
15.15_166.0493m/z	HMDB34937	Cappariloside A	NEG
15.17_1007.5395m/z	HMDB40843	Vinaginsenoside R4	NEG
15.17_143.0324m/z	HMDB59758	2-Hydroxy-2-ethylsuccinic acid	NEG
15.18_830.5895m/z	HMDB08590	PC(22:2(13Z,16Z)/14:0)	NEG
15.18_143.5521m/z	HMDB15585	Chlophedianol	NEG
15.18_1021.5188m/z	HMDB35344	(3b,16a,20R)-3,16,20,22,25-Pentahydroxy-5-cucurbiten-11-one 3-[rhamnosyl-(1->4)-[glucosyl-(1->6)]-glucoside]	NEG
15.18_279.2329m/z	HMDB61650	9,10-epoxyoctadecanoic acid	NEG
15.19_122.0413m/z	HMDB59892	Isothiocyanatocyclohexane	NEG
15.19_53.5372m/z	HMDB29722	1,2,5-Trimethyl-1H-pyrrole	NEG
15.22_158.9800m/z	HMDB33206	Arsenobetaine	NEG
15.23_989.6147m/z	HMDB04888	Ganglioside GA2 (d18:1/12:0)	NEG
15.27_948.5867m/z	HMDB04877	Trihexosylceramide (d18:1/12:0)	NEG
15.27_1078.5474m/z	HMDB34103	Tomatine	NEG
15.30_759.5720m/z	HMDB56343	DG(22:2n6/0:0/22:4n6)	NEG
15.34_750.5423m/z	HMDB05779	PE(O-18:1(1Z)/20:4(5Z,8Z,11Z,14Z))	NEG
15.35_132.9244m/z	HMDB35702	3H-1,2-Dithiole-3-thione	NEG
15.37_868.6062m/z	HMDB09755	PE(24:1(15Z)/18:3(9Z,12Z,15Z))	NEG
15.41_774.5423m/z	HMDB11459	PE(P-18:1(9Z)/22:5(7Z,10Z,13Z,16Z,19Z))	NEG
15.43_856.6043m/z	HMDB08594	PC(22:2(13Z,16Z)/16:1(9Z))	NEG
15.43_835.0374m/z	HMDB01211	Diadenosine tetraphosphate	NEG
15.45_987.0464m/z	HMDB39260	Sanguiin H11	NEG
15.46_820.5834m/z	HMDB09756	PE(24:1(15Z)/18:4(6Z,9Z,12Z,15Z))	NEG
15.47_838.5941m/z	HMDB13432	PC(o-18:1(9Z)/20:4(8Z,11Z,14Z,17Z))	NEG
15.49_661.5030m/z	HMDB56210	DG(18:1n9/0:0/18:3n3)	NEG
15.51_868.6115m/z	HMDB11592	Lactosyceramide (d18:1/18:1(9Z))	NEG
15.53_864.6078m/z	HMDB13422	PC(o-18:0/22:6(4Z,7Z,10Z,13Z,16Z,19Z))	NEG
15.54_814.5943m/z	HMDB39527	1-O-Hexadecyl-2-O-dihomogammalinolenoylglycero-3-phosphocholine	NEG
15.55_852.6460m/z	HMDB09759	PE(24:1(15Z)/20:2(11Z,14Z))	NEG
15.59_132.9243m/z	HMDB35702	3H-1,2-Dithiole-3-thione	NEG
15.63_840.6089m/z	HMDB13420	PC(o-18:0/20:4(8Z,11Z,14Z,17Z))	NEG
15.63_780.5891m/z	HMDB11456	PE(P-18:1(9Z)/22:2(13Z,16Z))	NEG
15.68_761.0287m/z	HMDB30436	Emblicanin B	NEG
15.68_1163.5540m/z	HMDB40858	Elatoside D	NEG
15.69_130.9452m/z	HMDB36577	Trifluoromethanesulfonic acid	NEG
15.77_855.7596m/z	HMDB44694	TG(18:0/14:0/o-18:0)	NEG
15.83_778.5713m/z	HMDB11391	PE(P-18:0/22:4(7Z,10Z,13Z,16Z))	NEG
15.85_870.6337m/z	HMDB11591	Lactosylceramide (d18:1/18:0)	NEG
15.87_916.6425m/z	HMDB61491	PE(DiMe(13,5)/DiMe(13,5))	NEG
15.88_420.9063m/z	HMDB41834	Benzbromarone	NEG
15.91_757.6213m/z	HMDB12102	SM(d18:1/20:0)	NEG
15.96_843.6532m/z	HMDB55405	TG(18:4(6Z,9Z,12Z,15Z)/16:1(9Z)/18:4(6Z,9Z,12Z,15Z))	NEG
15.97_783.6350m/z	HMDB12104	SM(d18:1/22:1(13Z))	NEG
15.97_866.6260m/z	HMDB08653	PC(22:4(7Z,10Z,13Z,16Z)/P-18:0)	NEG
15.99_811.5294m/z	HMDB10632	PG(18:1(9Z)/18:0)	NEG
16.04_828.6550m/z	HMDB10711	Galactosylceramide (d18:1/22:0)	NEG
16.04_695.5070m/z	HMDB07730	DG(22:5(4Z,7Z,10Z,13Z,16Z)/22:6(4Z,7Z,10Z,13Z,16Z,19Z)/0:0)	NEG
16.05_786.5259m/z	HMDB12400	PS(18:2(9Z,12Z)/18:0)	NEG
16.06_788.3838m/z	HMDB14454	Vindesine	NEG
16.12_783.6359m/z	HMDB12104	SM(d18:1/22:1(13Z))	NEG
16.13_843.6557m/z	HMDB55405	TG(18:4(6Z,9Z,12Z,15Z)/16:1(9Z)/18:4(6Z,9Z,12Z,15Z))	NEG
16.30_866.6258m/z	HMDB13444	PC(o-20:1(11Z)/20:4(8Z,11Z,14Z,17Z))	NEG
16.34_845.6720m/z	HMDB12105	SM(d18:1/23:0)	NEG
16.36_812.5408m/z	HMDB12422	PS(20:3(8Z,11Z,14Z)/18:0)	NEG
16.41_910.6539m/z	HMDB08798	PC(24:1(15Z)/18:3(9Z,12Z,15Z))	NEG
16.58_844.6457m/z	HMDB13436	PC(o-18:2(9Z,12Z)/20:0)	NEG
16.60_847.6485m/z	HMDB12107	SM(d18:1/24:1(15Z))	NEG
16.70_871.6854m/z	HMDB55571	TG(20:4(8Z,11Z,14Z,17Z)/14:1(9Z)/20:4(8Z,11Z,14Z,17Z))	NEG
16.70_811.6686m/z	HMDB12107	SM(d18:1/24:1(15Z))	NEG
16.79_913.6605m/z	HMDB55713	TG(20:5(5Z,8Z,11Z,14Z,17Z)/14:1(9Z)/20:5(5Z,8Z,11Z,14Z,17Z))	NEG
16.81_799.6674m/z	HMDB12105	SM(d18:1/23:0)	NEG
16.88_352.9202m/z	HMDB14786	Mitotane	NEG
16.89_920.6756m/z	HMDB13457	PC(o-22:3(10Z,13Z,16Z)/22:3(10Z,13Z,16Z))	NEG
16.98_856.6927m/z	HMDB04978	Glucosylceramide (d18:1/24:0)	NEG
17.33_859.6874m/z	HMDB12095	SM(d18:0/24:1(15Z))	NEG
17.62_896.6780m/z	HMDB13454	PC(o-22:2(13Z,16Z)/20:2(11Z,14Z))	NEG
17.72_922.6929m/z	HMDB13456	PC(o-22:2(13Z,16Z)/22:3(10Z,13Z,16Z))	NEG
18.35_694.6335m/z	HMDB11769	Cer(d18:0/24:1(15Z))	NEG
18.91_352.9200m/z	HMDB14786	Mitotane	NEG
19.27_881.5168m/z	HMDB29550	Amitenone	NEG
19.68_352.9192m/z	HMDB14786	Mitotane	NEG
20.43_807.4999m/z	HMDB09797	PI(16:1(9Z)/16:0)	NEG
21.10_352.9194m/z	HMDB14786	Mitotane	NEG
21.27_909.5506m/z	HMDB09920	PI(22:6(4Z,7Z,10Z,13Z,16Z,19Z)/18:0)	NEG
21.45_130.9932m/z	HMDB60503	Protoanemonin	NEG
21.93_807.5006m/z	HMDB09797	PI(16:1(9Z)/16:0)	NEG
22.11_807.5000m/z	HMDB09797	PI(16:1(9Z)/16:0)	NEG
22.41_881.5169m/z	HMDB29550	Amitenone	NEG
22.53_311.1683m/z	HMDB61027	2-hydroxyethinylestradiol	NEG
22.55_162.8938m/z	HMDB12260	Molybdate	NEG
22.58_174.9052m/z	HMDB59920	Peroxydisulfuric acid	NEG
22.84_140.9958m/z	HMDB60395	5-Fluoromuconolactone	NEG
22.85_136.9842m/z	HMDB40939	Methyl phenyl disulfide	NEG
22.86_166.9943m/z	HMDB60648	Hexafluoroisopropanol	NEG
22.86_128.9762m/z	HMDB04983	Dimethyl sulfone	NEG
22.87_206.9750m/z	HMDB32982	2,2'-Dithenyl sulfide	NEG
22.88_326.1872m/z	HMDB15447	Penbutolol	NEG
22.89_297.1528m/z	HMDB41089	4-(3-Hydroxy-7-phenyl-6-heptenyl)-1,2-benzenediol	NEG
22.89_265.1480m/z	HMDB61088	Dihydroartemisinin (DHA)	NEG
22.89_164.9284m/z	HMDB36350	Methyl 2-propenyl tetrasulfide	NEG
22.89_742.5488m/z	HMDB34623	N-[(4E,8Z)-1,3-dihydroxyoctadeca-4,8-dien-2-yl]hexadecanamide 1-glucoside	NEG
22.89_747.5679m/z	HMDB61712	Palmitoyl sphingomyelin	NEG
22.89_236.0966m/z	HMDB33560	(E)-5-(3,4,5,6-Tetrahydro-3-pyridylidenemethyl)-2-furanmethanol	NEG
22.90_351.1636m/z	HMDB41918	Lorcainide	NEG
22.90_245.0673m/z	HMDB34681	3-Hydroxy-4-butanolide	NEG
22.91_170.9425m/z	HMDB60448	Bromobenzene-3,4-oxide	NEG
22.91_232.0575m/z	HMDB33325	Silandrin	NEG
22.92_127.8711m/z	HMDB61921	Niobium	NEG
22.94_799.6465m/z	HMDB56274	DG(24:1n9/0:0/22:4n6)	NEG
22.94_717.6787m/z	HMDB56087	DG(22:0/0:0/22:0)	NEG
22.94_386.8228m/z	HMDB31815	Dicloralurea	NEG
22.94_139.9370m/z	HMDB60488	Methaneselenol	NEG
22.95_256.8954m/z	HMDB37120	1,3,5-Trichloro-(2-methylsulfonyl)benzene	NEG
23.01_161.9253m/z	HMDB34828	Nitrosylsulfuric acid	NEG
23.03_198.9337m/z	HMDB15162	Methoxyflurane	NEG
22.96_291.8789m/z	HMDB34898	3,3-Dichloro-4-(dichloromethylene)-2,5-pyrrolidinedione	NEG
22.95_131.9539m/z	HMDB34830	Amidosulfonic acid	NEG
22.95_294.8602m/z	HMDB32080	2,6-Dibromophenol	NEG
22.94_777.6395m/z	HMDB61674	CE(MonoMe(13,5))	NEG
22.94_238.9358m/z	HMDB13724	Thallium	NEG
22.91_154.8994m/z	HMDB29570	Dichlorodifluoromethane	NEG
22.90_816.5899m/z	HMDB11327	PC(P-18:1(9Z)/22:5(7Z,10Z,13Z,16Z,19Z))	NEG
22.90_381.2107m/z	HMDB39065	(3'alpha,5'alpha,9'xi,10'beta)-O-(3-Hydroxy-7-drimen-11-yl)umbelliferone	NEG
22.90_438.7752m/z	HMDB37545	2,4-Dibromo-1-(4-bromophenoxy)benzene	NEG
22.90_207.0093m/z	HMDB40192	N-Nitrosothiazolidine-4-carboxylic acid	NEG
22.90_238.0775m/z	HMDB38714	Kelampayoside A	NEG
22.90_246.0745m/z	HMDB59772	N-Phenylacetylglutamic acid	NEG
22.89_429.1948m/z	HMDB38917	Armillarivin	NEG
22.89_826.5637m/z	HMDB08623	PC(22:4(7Z,10Z,13Z,16Z)/14:0)	NEG
22.89_802.5596m/z	HMDB10565	PE-NMe(18:1(9Z)/18:1(9Z))	NEG
22.89_830.5918m/z	HMDB08590	PC(22:2(13Z,16Z)/14:0)	NEG
22.89_313.1675m/z	HMDB60570	Deoxydihydro-artemisinin	NEG
22.88_909.5505m/z	HMDB09920	PI(22:6(4Z,7Z,10Z,13Z,16Z,19Z)/18:0)	NEG
22.88_854.5902m/z	HMDB08626	PC(22:4(7Z,10Z,13Z,16Z)/16:0)	NEG
22.87_172.8312m/z	HMDB34906	Zinc dithionite	NEG
22.87_172.9644m/z	HMDB60455	cis-2-Chloro-4-carboxymethylenebut-2-en-1,4-olide	NEG
22.86_180.9743m/z	HMDB33695	Poppy acid	NEG
22.85_154.9746m/z	HMDB41391	(E)-Methyl 1-propenyl disulfide	NEG
22.77_231.9312m/z	HMDB04138	Gold	NEG
22.60_441.1260m/z	HMDB15066	Methacycline	NEG
22.53_909.5482m/z	HMDB09920	PI(22:6(4Z,7Z,10Z,13Z,16Z,19Z)/18:0)	NEG
22.50_298.1550m/z	HMDB60532	O-Desmethylvenlafaxine	NEG
22.44_909.5481m/z	HMDB09920	PI(22:6(4Z,7Z,10Z,13Z,16Z,19Z)/18:0)	NEG
21.95_833.5156m/z	HMDB09846	PI(18:2(9Z,12Z)/16:0)	NEG
21.82_174.9039m/z	HMDB59920	Peroxydisulfuric acid	NEG
21.75_352.9193m/z	HMDB14786	Mitotane	NEG
21.33_881.5170m/z	HMDB29550	Amitenone	NEG
21.30_176.9954m/z	HMDB59762	2,3-Methylenesuccinic acid	NEG
21.24_901.5019m/z	HMDB13558	PGP(18:2(9Z,12Z)/22:4(7Z,10Z,13Z,16Z))	NEG
21.14_909.5500m/z	HMDB09920	PI(22:6(4Z,7Z,10Z,13Z,16Z,19Z)/18:0)	NEG
20.88_807.4996m/z	HMDB10677	PG(18:3(9Z,12Z,15Z)/18:0)	NEG
20.85_909.5474m/z	HMDB09920	PI(22:6(4Z,7Z,10Z,13Z,16Z,19Z)/18:0)	NEG
20.67_807.5000m/z	HMDB09797	PI(16:1(9Z)/16:0)	NEG
19.27_352.9196m/z	HMDB14786	Mitotane	NEG
18.65_503.8732m/z	HMDB02206	Molybdopterin	NEG
18.23_881.5198m/z	HMDB29550	Amitenone	NEG
17.33_799.6673m/z	HMDB12105	SM(d18:1/23:0)	NEG
17.23_692.6188m/z	HMDB04953	Cer(d18:1/24:1(15Z))	NEG
17.07_666.6011m/z	HMDB11766	Cer(d18:0/22:1(13Z))	NEG
16.99_896.6796m/z	HMDB13454	PC(o-22:2(13Z,16Z)/20:2(11Z,14Z))	NEG
16.89_988.6644m/z	HMDB12237	Inositol-P-ceramide	NEG
16.81_859.6875m/z	HMDB12095	SM(d18:0/24:1(15Z))	NEG
16.80_785.6520m/z	HMDB12103	SM(d18:1/22:0)	NEG
16.70_870.6610m/z	HMDB13446	PC(o-22:0/18:3(9Z,12Z,15Z))	NEG
16.70_833.6728m/z	HMDB12091	SM(d18:0/22:0)	NEG
16.63_894.6588m/z	HMDB13451	PC(o-22:1(13Z)/20:4(8Z,11Z,14Z,17Z))	NEG
16.58_857.6718m/z	HMDB12107	SM(d18:1/24:1(15Z))	NEG
16.51_868.6422m/z	HMDB13442	PC(o-20:0/20:4(8Z,11Z,14Z,17Z))	NEG
16.38_1139.5772m/z	HMDB29781	54-Deoxyciguatoxin	NEG
16.31_961.6135m/z	HMDB41511	Glycerol 2-(9Z,12Z-octadecadienoate) 1-hexadecanoate 3-O-[alpha-D-galactopyranosyl-(1->6)-beta-D-galactopyranoside]	NEG
16.30_774.5856m/z	HMDB13432	PC(o-18:1(9Z)/20:4(8Z,11Z,14Z,17Z))	NEG
16.25_818.6261m/z	HMDB13427	PC(o-18:1(9Z)/18:0)	NEG
16.26_788.5421m/z	HMDB12389	PS(18:1(9Z)/18:0)	NEG
16.26_868.6425m/z	HMDB13442	PC(o-20:0/20:4(8Z,11Z,14Z,17Z))	NEG
16.13_728.5587m/z	HMDB60501	Phosphatidylethanolamine	NEG
16.13_799.6568m/z	HMDB42989	TG(15:0/15:0/15:0)	NEG
16.13_778.5725m/z	HMDB11391	PE(P-18:0/22:4(7Z,10Z,13Z,16Z))	NEG
16.12_911.6437m/z	HMDB55501	TG(18:4(6Z,9Z,12Z,15Z)/18:4(6Z,9Z,12Z,15Z)/18:4(6Z,9Z,12Z,15Z))	NEG
16.09_868.6425m/z	HMDB13442	PC(o-20:0/20:4(8Z,11Z,14Z,17Z))	NEG
16.07_792.6092m/z	HMDB13405	PC(o-16:0/18:0)	NEG
16.05_798.4130m/z	HMDB14454	Vindesine	NEG
16.04_132.9243m/z	HMDB35702	3H-1,2-Dithiole-3-thione	NEG
16.04_916.6461m/z	HMDB61491	PE(DiMe(13,5)/DiMe(13,5))	NEG
16.04_130.9449m/z	HMDB36577	Trifluoromethanesulfonic acid	NEG
15.97_911.6414m/z	HMDB55501	TG(18:4(6Z,9Z,12Z,15Z)/18:4(6Z,9Z,12Z,15Z)/18:4(6Z,9Z,12Z,15Z))	NEG
15.94_788.5433m/z	HMDB12389	PS(18:1(9Z)/18:0)	NEG
15.78_807.6230m/z	HMDB48567	TG(16:1(9Z)/14:1(9Z)/16:1(9Z))	NEG
15.77_872.6351m/z	HMDB09752	PE(24:1(15Z)/18:1(9Z))	NEG
15.77_866.6251m/z	HMDB13444	PC(o-20:1(11Z)/20:4(8Z,11Z,14Z,17Z))	NEG
15.70_882.6196m/z	HMDB11201	PC(20:3(8Z,11Z,14Z)/20:1(11Z))	NEG
15.70_870.6204m/z	HMDB29702	Erythrosine	NEG
15.70_816.6093m/z	HMDB13428	PC(o-18:1(9Z)/18:1(11Z))	NEG
15.69_772.5843m/z	HMDB10705	CerP(d18:1/24:1(15Z))	NEG
15.68_1030.5498m/z	HMDB06975	CDP-DG(16:0/22:3(10Z,13Z,16Z))	NEG
15.64_987.0471m/z	HMDB39260	Sanguiin H11	NEG
15.63_908.5973m/z	HMDB09771	PE(24:1(15Z)/22:6(4Z,7Z,10Z,13Z,16Z,19Z))	NEG
15.63_1039.5578m/z	HMDB12985	Kinetensin 1-8	NEG
15.58_130.9451m/z	HMDB36577	Trifluoromethanesulfonic acid	NEG
15.58_726.5428m/z	HMDB11441	PE(P-18:1(9Z)/18:1(9Z))	NEG
15.57_844.6035m/z	HMDB09749	PE(24:1(15Z)/16:1(9Z))	NEG
15.55_810.5272m/z	HMDB12433	PS(20:4(5Z,8Z,11Z,14Z)/18:0)	NEG
15.52_750.5423m/z	HMDB29216	SM C16:1	NEG
15.51_818.5330m/z	HMDB61544	PE(MonoMe(9,5)/DiMe(11,5))	NEG
15.46_1078.5451m/z	HMDB34103	Tomatine	NEG
15.46_948.5865m/z	HMDB04877	Trihexosylceramide (d18:1/12:0)	NEG
15.46_880.6057m/z	HMDB08694	PC(22:5(7Z,10Z,13Z,16Z,19Z)/18:0)	NEG
15.44_840.6076m/z	HMDB13420	PC(o-18:0/20:4(8Z,11Z,14Z,17Z))	NEG
15.43_162.9993m/z	HMDB61917	Terephthalate	NEG
15.43_908.5954m/z	HMDB09771	PE(24:1(15Z)/22:6(4Z,7Z,10Z,13Z,16Z,19Z))	NEG
15.43_1184.5057m/z	HMDB15581	Iodipamide	NEG
15.43_796.5834m/z	HMDB09554	PE(22:2(13Z,16Z)/18:1(9Z))	NEG
15.41_730.5725m/z	HMDB11373	PE(dm18:0/18:0)	NEG
15.41_790.5939m/z	HMDB13426	PC(o-18:1(9Z)/16:0)	NEG
15.35_130.9452m/z	HMDB36577	Trifluoromethanesulfonic acid	NEG
15.34_864.6079m/z	HMDB13422	PC(o-18:0/22:6(4Z,7Z,10Z,13Z,16Z,19Z))	NEG
15.30_788.5784m/z	HMDB11305	PC(P-18:1(9Z)/16:0)	NEG
15.29_818.5883m/z	HMDB11455	PE(P-18:1(9Z)/22:1(13Z))	NEG
15.27_755.6001m/z	HMDB42271	TG(14:0/14:1(9Z)/14:0)	NEG
15.26_880.6048m/z	HMDB08694	PC(22:5(7Z,10Z,13Z,16Z,19Z)/18:0)	NEG
15.21_1112.4935m/z	HMDB36552	Cyclolinopeptide I	NEG
15.18_881.0430m/z	HMDB01211	Diadenosine tetraphosphate	NEG
15.18_770.5686m/z	HMDB10564	PE-NMe2(18:1(9Z)/18:1(9Z))	NEG
15.17_200.9993m/z	HMDB60440	Benzoyl phosphate	NEG
15.17_166.0058m/z	HMDB41919	Lormetazepam	NEG
15.16_283.2639m/z	HMDB61946	Hexyl dodecanoate	NEG
15.14_1121.0560m/z	HMDB31903	Castacrenin D	NEG
15.13_143.0594m/z	HMDB39858	Angeloylsenkyunolide F	NEG
15.13_188.9978m/z	HMDB61120	3-Hydroxy-4-aminopyridine sulfate	NEG
15.12_794.5696m/z	HMDB09585	PE(22:4(7Z,10Z,13Z,16Z)/18:0)	NEG
15.09_211.0007m/z	HMDB38430	5-(1-Propynyl)-5'-vinyl-2,2'-bithiophene	NEG
15.09_234.9997m/z	HMDB61120	3-Hydroxy-4-aminopyridine sulfate	NEG
15.08_206.9967m/z	HMDB40201	3,3'-Dithiobis[2-methylfuran]	NEG
15.07_814.5934m/z	HMDB39527	1-O-Hexadecyl-2-O-dihomogammalinolenoylglycero-3-phosphocholine	NEG
15.06_842.5898m/z	HMDB09554	PE(22:2(13Z,16Z)/18:1(9Z))	NEG
15.04_878.5881m/z	HMDB08057	PC(18:0/22:6(4Z,7Z,10Z,13Z,16Z,19Z))	NEG
15.04_878.4981m/z	HMDB12450	PS(22:6(4Z,7Z,10Z,13Z,16Z,19Z)/22:6(4Z,7Z,10Z,13Z,16Z,19Z))	NEG
15.04_838.5937m/z	HMDB13432	PC(o-18:1(9Z)/20:4(8Z,11Z,14Z,17Z))	NEG
14.99_125.0317m/z	HMDB35993	N5-(3,4-Dioxo-1,5-cyclohexadien-1-yl)-L-glutamine	NEG
14.99_724.5275m/z	HMDB11442	PE(P-18:1(9Z)/18:2(9Z,12Z))	NEG
14.97_716.5227m/z	HMDB09250	PE(20:1(11Z)/14:0)	NEG
14.97_1132.4763m/z	HMDB36551	Cyclolinopeptide G	NEG
14.97_124.5657m/z	HMDB60956	N-desmethylmirtazapine	NEG
14.95_1065.0502m/z	HMDB39204	Punicacortein D	NEG
14.94_599.4894m/z	HMDB55982	DG(15:0/0:0/16:0)	NEG
14.93_673.4807m/z	HMDB31130	9-Octadecenoic acid 1-[[(1-oxohexadecyl)oxy]methyl]-2-(phosphonoxy)ethyl ester	NEG
14.93_804.5741m/z	HMDB09516	PE(22:1(13Z)/15:0)	NEG
14.90_140.1547m/z	HMDB31506	4,4'-Diaminodibutylamine	NEG
14.90_897.0409m/z	HMDB01454	Guanosine tetraphosphate adenosine	NEG
14.89_55.0230m/z	HMDB41822	Acrolein	NEG
14.88_128.0519m/z	HMDB38676	(2S,2'S)-Pyrosaccharopine	NEG
14.81_786.5630m/z	HMDB13413	PC(o-16:1(9Z)/18:2(9Z,12Z))	NEG
14.80_836.5777m/z	HMDB39529	2-O-(4,7,10,13,16,19-Docosahexaenoyl)-1-O-hexadecylglycero-3-phosphocholine	NEG
14.78_778.5588m/z	HMDB09219	PE(20:0/15:0)	NEG
14.75_988.5466m/z	HMDB06996	CDP-DG(18:1(9Z)/18:0)	NEG
14.73_54.0117m/z	HMDB02387	Beryllium	NEG
14.71_122.0357m/z	HMDB39493	Dihydrowyerone acid	NEG
14.71_141.5734m/z	HMDB60847	N-Monodesmethyl-rizatriptan	NEG
14.71_828.5740m/z	HMDB08591	PC(22:2(13Z,16Z)/14:1(9Z))	NEG
14.70_142.0873m/z	HMDB38957	Citronellyl cinnamate	NEG
14.70_896.5609m/z	HMDB61550	PE(MonoMe(9,5)/MonoMe(13,5))	NEG
14.70_1019.5031m/z	HMDB29892	Asiaticoside B	NEG
14.68_1100.5184m/z	HMDB13020	Neuromedin C	NEG
14.65_164.9281m/z	HMDB36350	Methyl 2-propenyl tetrasulfide	NEG
14.59_58.0426m/z	HMDB59740	4-Methyl-1,2-dihydroxypentane	NEG
14.58_730.5383m/z	HMDB10569	PE-NMe(16:0/18:1(9Z))	NEG
14.58_731.5410m/z	HMDB56347	DG(22:2n6/0:0/20:4n3)	NEG
14.58_786.5646m/z	HMDB13413	PC(o-16:1(9Z)/18:2(9Z,12Z))	NEG
14.58_194.9932m/z	HMDB42032	Thiodiacetic acid	NEG
14.57_802.4756m/z	HMDB15002	Tacrolimus	NEG
14.57_561.4876m/z	HMDB55990	DG(15:0/0:0/18:1n9)	NEG
14.56_162.9986m/z	HMDB40197	2,5-Dimethyl-3-furanthiol	NEG
14.56_696.4990m/z	HMDB11345	PE(P-16:0/18:3(9Z,12Z,15Z))	NEG
14.56_1151.7014m/z	HMDB04844	Ganglioside GM3 (d18:1/16:0)	NEG
14.55_798.5636m/z	HMDB11448	PE(P-18:1(9Z)/20:2(11Z,14Z))	NEG
14.55_788.5240m/z	HMDB09686	PE(22:6(4Z,7Z,10Z,13Z,16Z,19Z)/18:1(9Z))	NEG
14.54_782.4945m/z	HMDB12431	PS(20:4(5Z,8Z,11Z,14Z)/16:0)	NEG
14.54_1000.5035m/z	HMDB06974	CDP-DG(16:0/20:4(8Z,11Z,14Z,17Z))	NEG
14.53_993.4871m/z	HMDB40942	Mabiogenin 3-[rhamnosyl-(1->6)-[glucosyl-(1->2)]-glucoside]	NEG
14.53_714.5065m/z	HMDB09283	PE(20:2(11Z,14Z)/14:0)	NEG
14.53_154.1077m/z	HMDB14449	Desogestrel	NEG
14.53_1030.5197m/z	HMDB32002	Dehydrotomatine	NEG
14.51_139.1507m/z	HMDB40709	10-Eicosene	NEG
14.50_582.5108m/z	HMDB04949	Ceramide (d18:1/16:0)	NEG
14.50_742.5376m/z	HMDB09547	PE(22:2(13Z,16Z)/14:0)	NEG
14.49_671.4660m/z	HMDB07860	PA(16:0/18:2(9Z,12Z))	NEG
14.46_255.2326m/z	HMDB36210	Dodecyl 2-methylpropanoate	NEG
14.43_827.2185m/z	HMDB29809	Phytosulfokine a	NEG
14.43_303.2326m/z	HMDB61647	12,15-epoxy-13,14-dimethyleicosa-12,14-dienoic acid	NEG
14.43_823.0373m/z	HMDB01379	Diguanosine triphosphate	NEG
14.42_173.0033m/z	HMDB59965	3,4-Dihydroxybenzaldehyde	NEG
14.42_140.1369m/z	HMDB01958	Pristanal	NEG
14.41_720.4961m/z	HMDB11445	PE(P-18:1(9Z)/18:4(6Z,9Z,12Z,15Z))	NEG
14.40_561.4861m/z	HMDB55990	DG(15:0/0:0/18:1n9)	NEG
14.40_130.5914m/z	HMDB15385	Lisdexamfetamine	NEG
14.39_786.5627m/z	HMDB13413	PC(o-16:1(9Z)/18:2(9Z,12Z))	NEG
14.39_866.5890m/z	HMDB09756	PE(24:1(15Z)/18:4(6Z,9Z,12Z,15Z))	NEG
14.37_211.0006m/z	HMDB38430	5-(1-Propynyl)-5'-vinyl-2,2'-bithiophene	NEG
14.36_790.5375m/z	HMDB09684	PE(22:6(4Z,7Z,10Z,13Z,16Z,19Z)/18:0)	NEG
14.35_1132.4623m/z	HMDB60240	3-Hydroxytetracosanoyl-CoA	NEG
14.31_756.4974m/z	HMDB08723	PC(22:6(4Z,7Z,10Z,13Z,16Z,19Z)/14:1(9Z))	NEG
14.31_947.5241m/z	HMDB40420	Vinaginsenoside R6	NEG
14.29_641.4069m/z	HMDB33425	Tsugaric acid A 21-glucosyl ester	NEG
14.28_313.0764m/z	HMDB41644	2',7-Dihydroxy-4',5'-dimethoxyisoflavone	NEG
14.27_776.5435m/z	HMDB10569	PE-NMe(16:0/18:1(9Z))	NEG
14.27_717.5248m/z	HMDB56313	DG(20:2n6/0:0/22:4n6)	NEG
14.23_806.4959m/z	HMDB12442	PS(22:6(4Z,7Z,10Z,13Z,16Z,19Z)/16:0)	NEG
14.23_738.5067m/z	HMDB09580	PE(22:4(7Z,10Z,13Z,16Z)/14:0)	NEG
14.22_971.5208m/z	HMDB40860	Oleanolic acid 3-[rhamnosyl-(1->4)-glucosyl-(1->6)-glucoside]	NEG
14.22_1030.5183m/z	HMDB32002	Dehydrotomatine	NEG
14.22_909.5488m/z	HMDB09920	PI(22:6(4Z,7Z,10Z,13Z,16Z,19Z)/18:0)	NEG
14.21_979.5314m/z	HMDB35750	Ziziphin	NEG
14.21_1045.5251m/z	HMDB40948	Melongoside K	NEG
14.21_773.6691m/z	HMDB47793	TG(14:1(9Z)/18:0/14:1(9Z))	NEG
14.19_894.5416m/z	HMDB15015	Sirolimus	NEG
14.19_279.2325m/z	HMDB61650	9,10-epoxyoctadecanoic acid	NEG
14.19_127.5809m/z	HMDB60552	Dextrorphan	NEG
14.18_365.3420m/z	HMDB39540	Cerebronic acid	NEG
14.16_987.5166m/z	HMDB41244	Soyasapogenol B 3-O-[a-L-rhamnosyl-(1->4)-b-D-galactosyl-(1->4)-b-D-glucuronide]	NEG
14.16_856.5303m/z	HMDB12433	PS(20:4(5Z,8Z,11Z,14Z)/18:0)	NEG
14.16_850.5580m/z	HMDB61550	PE(MonoMe(9,5)/MonoMe(13,5))	NEG
14.15_779.5199m/z	HMDB10639	PG(18:1(9Z)/20:3(8Z,11Z,14Z))	NEG
14.14_680.4870m/z	HMDB29205	lysoPC(26:0)	NEG
14.13_813.5462m/z	HMDB10602	PG(18:0/18:0)	NEG
14.10_872.4780m/z	HMDB38231	Azaspiracid 3	NEG
14.10_868.5306m/z	HMDB61549	PE(MonoMe(9,5)/MonoMe(11,5))	NEG
14.07_1019.5092m/z	HMDB40122	Madecassoside	NEG
14.05_820.5625m/z	HMDB08590	PC(22:2(13Z,16Z)/14:0)	NEG
14.02_268.1381m/z	HMDB60854	Nordihydroisomorphine	NEG
14.02_616.4699m/z	HMDB29205	lysoPC(26:0)	NEG
14.02_132.0202m/z	HMDB40790	4-Methoxybrassinin	NEG
14.02_687.4711m/z	HMDB56318	DG(20:2n6/0:0/20:5n3)	NEG
14.01_883.5351m/z	HMDB09918	PI(22:5(7Z,10Z,13Z,16Z,19Z)/16:0)	NEG
13.99_1066.4752m/z	HMDB15455	Quinupristin	NEG
13.99_800.5419m/z	HMDB08394	PC(20:3(8Z,11Z,14Z)/14:0)	NEG
13.97_960.5097m/z	HMDB06995	CDP-DG(18:1(9Z)/16:0)	NEG
13.97_922.5578m/z	HMDB08748	PC(22:6(4Z,7Z,10Z,13Z,16Z,19Z)/22:6(4Z,7Z,10Z,13Z,16Z,19Z))	NEG
13.97_824.5416m/z	HMDB11321	PC(P-18:1(9Z)/20:5(5Z,8Z,11Z,14Z,17Z))	NEG
13.93_760.4995m/z	HMDB12313	3-O-Sulfogalactosylceramide (d18:1/16:0)	NEG
13.89_708.5162m/z	HMDB29206	lysoPC(28:0)	NEG
13.86_1151.7026m/z	HMDB04844	Ganglioside GM3 (d18:1/16:0)	NEG
13.85_943.0642m/z	HMDB39268	Heterophylliin E	NEG
13.85_383.3523m/z	HMDB39540	Cerebronic acid	NEG
13.85_774.5262m/z	HMDB09285	PE(20:2(11Z,14Z)/15:0)	NEG
13.83_892.5296m/z	HMDB61631	PS(MonoMe(9,5)/MonoMe(13,5))	NEG
13.83_970.4747m/z	HMDB06902	Cobinamide	NEG
13.81_738.5069m/z	HMDB09580	PE(22:4(7Z,10Z,13Z,16Z)/14:0)	NEG
13.78_239.0580m/z	HMDB61686	2,5-Dihydroxycinnamic acid methyl ester	NEG
13.78_839.5500m/z	HMDB59616	all-trans-Decaprenyl diphosphate	NEG
13.77_958.4997m/z	HMDB06972	CDP-DG(16:0/18:2(9Z,12Z))	NEG
13.77_822.5277m/z	HMDB61549	PE(MonoMe(9,5)/MonoMe(11,5))	NEG
13.74_847.6496m/z	HMDB12107	SM(d18:1/24:1(15Z))	NEG
13.72_999.4805m/z	HMDB41342	Chinenoside II	NEG
13.72_724.5244m/z	HMDB11442	PE(P-18:1(9Z)/18:2(9Z,12Z))	NEG
13.71_805.4858m/z	HMDB09802	PI(16:2(9Z,12Z)/16:0)	NEG
13.71_557.4564m/z	HMDB56144	DG(14:1n5/0:0/20:2n6)	NEG
13.68_709.3955m/z	HMDB31837	3-O-trans-Feruloyleuscaphic acid	NEG
13.68_641.4085m/z	HMDB33425	Tsugaric acid A 21-glucosyl ester	NEG
13.67_721.5485m/z	HMDB12085	SM(d18:0/14:0)	NEG
13.66_1094.6815m/z	HMDB04878	Trihexosylceramide (d18:1/9Z-18:1)	NEG
13.65_750.5221m/z	HMDB13411	PC(o-16:1(9Z)/16:1(9Z))	NEG
13.65_439.3780m/z	HMDB35554	4,6-Hexacosanedione	NEG
13.64_551.4634m/z	HMDB55988	DG(15:0/0:0/16:1n7)	NEG
13.56_1147.4501m/z	HMDB29951	45,46,47-Trinoryessotoxin	NEG
13.56_1017.4938m/z	HMDB41342	Chinenoside II	NEG
13.56_1011.4794m/z	HMDB38431	Licoricesaponin D3	NEG
13.56_943.4921m/z	HMDB41241	Kudzusaponin SA2	NEG
13.56_933.4753m/z	HMDB09940	PIP(16:1(9Z)/18:0)	NEG
13.56_115.0286m/z	HMDB41325	Salfredin B11	NEG
13.53_575.4666m/z	HMDB56144	DG(14:1n5/0:0/20:2n6)	NEG
13.50_790.4858m/z	HMDB09698	PE(22:6(4Z,7Z,10Z,13Z,16Z,19Z)/20:5(5Z,8Z,11Z,14Z,17Z))	NEG
13.49_1068.6657m/z	HMDB04879	Trihexosylceramide (d18:1/16:0)	NEG
13.49_861.5475m/z	HMDB09875	PI(20:2(11Z,14Z)/16:0)	NEG
13.45_742.5448m/z	HMDB34623	N-[(4E,8Z)-1,3-dihydroxyoctadeca-4,8-dien-2-yl]hexadecanamide 1-glucoside	NEG
13.44_851.0342m/z	HMDB01454	Guanosine tetraphosphate adenosine	NEG
13.42_387.3263m/z	HMDB36371	3-Hydroxy-1-phenyl-1-eicosanone	NEG
13.42_865.4622m/z	HMDB40535	Diosgenin 3-[glucosyl-(1->4)-rhamnosyl-(1->4)-glucoside]	NEG
13.41_917.4769m/z	HMDB41134	Neogitogenin 3-[glucosyl-(1->2)-glucosyl-(1->4)-galactoside]	NEG
13.41_804.5067m/z	HMDB12398	PS(18:2(9Z,12Z)/16:0)	NEG
13.37_555.4408m/z	HMDB56004	DG(15:0/0:0/18:4n3)	NEG
13.35_517.4253m/z	HMDB56135	DG(14:1n5/0:0/16:1n7)	NEG
13.32_527.4083m/z	HMDB35967	24-Methylcycloart-23-en-3beta-yl acetate	NEG
13.29_313.0776m/z	HMDB29367	Sanguinarine	NEG
13.29_239.0592m/z	HMDB61686	2,5-Dihydroxycinnamic acid methyl ester	NEG
13.28_165.0415m/z	HMDB60256	L-Xylonate	NEG
13.27_746.4966m/z	HMDB09087	PE(18:2(9Z,12Z)/15:0)	NEG
13.27_613.4230m/z	HMDB40162	(3S,3'S,all-E)-Zeaxanthin	NEG
13.26_523.4336m/z	HMDB55987	DG(15:0/0:0/14:1n5)	NEG
13.23_581.5136m/z	HMDB55983	DG(15:0/0:0/18:0)	NEG
13.10_433.3680m/z	HMDB01569	Epi-coprostanol	NEG
12.98_385.3109m/z	HMDB32925	1-Phenyl-1,3-eicosanedione	NEG
12.96_707.4873m/z	HMDB56378	DG(20:4n3/0:0/20:5n3)	NEG
12.90_689.5835m/z	HMDB61671	CE(DiMe(9,5))	NEG
12.90_567.4582m/z	HMDB31396	Reticulatamone	NEG
12.89_607.3844m/z	HMDB30337	Torvoside G	NEG
12.83_453.3926m/z	HMDB35548	4,6-Heptacosanedione	NEG
12.83_435.3478m/z	HMDB29851	27-Deoxy-5alpha-cyprinol	NEG
12.82_913.5826m/z	HMDB09915	PI(22:4(7Z,10Z,13Z,16Z)/18:0)	NEG
12.79_165.0407m/z	HMDB60256	L-Xylonate	NEG
12.79_239.0593m/z	HMDB61686	2,5-Dihydroxycinnamic acid methyl ester	NEG
12.78_149.0091m/z	HMDB60245	L-3-Cyanoalanine	NEG
12.77_591.3895m/z	HMDB40436	endo-1,4-beta-Xylanase	NEG
12.73_545.4200m/z	HMDB40819	Nb-Lignoceroyltryptamine	NEG
12.71_489.2497m/z	HMDB35700	Lucidenic acid J	NEG
12.71_567.4539m/z	HMDB31396	Reticulatamone	NEG
12.70_438.2071m/z	HMDB15543	Pivmecillinam	NEG
12.70_455.2098m/z	HMDB36833	Heliocide H2	NEG
12.70_439.2364m/z	HMDB40569	3'-Methoxy-[6]-Gingerdiol 3,5-diacetate	NEG
12.69_377.2669m/z	HMDB02226	Adrenic acid	NEG
12.69_573.4514m/z	HMDB56004	DG(15:0/0:0/18:4n3)	NEG
12.68_132.9241m/z	HMDB35702	3H-1,2-Dithiole-3-thione	NEG
12.66_355.2849m/z	HMDB37127	Oleyl acetate	NEG
12.66_577.4804m/z	HMDB55969	DG(14:0/0:0/20:2n6)	NEG
12.64_761.5426m/z	HMDB13463	SM(d18:0/16:1(9Z)(OH))	NEG
12.61_475.3786m/z	HMDB59642	4-beta-Hydroxymethyl-4-alpha-methyl-5-alpha-cholest-7-en-3-beta-ol	NEG
12.61_397.3315m/z	HMDB35565	4,6-Tricosanedione	NEG
12.60_493.3885m/z	HMDB30014	(3beta,5alpha,6beta,24R)-Stigmastane-3,5,6-triol	NEG
12.59_383.2960m/z	HMDB29458	Oryzarol	NEG
12.57_842.5510m/z	HMDB08692	PC(22:5(7Z,10Z,13Z,16Z,19Z)/16:0)	NEG
12.56_611.1637m/z	HMDB40677	Hydroxysafflor yellow A	NEG
12.55_427.1981m/z	HMDB36859	Cinncassiol C3	NEG
12.55_393.2397m/z	HMDB30057	Boviquinone 4	NEG
12.55_549.1961m/z	HMDB39231	Citrusin B	NEG
12.55_481.2090m/z	HMDB36601	3'-Hydroxy-T2 Toxin	NEG
12.54_709.4570m/z	HMDB31130	9-Octadecenoic acid 1-[[(1-oxohexadecyl)oxy]methyl]-2-(phosphonoxy)ethyl ester	NEG
12.54_957.7378m/z	HMDB55913	TG(22:6(4Z,7Z,10Z,13Z,16Z,19Z)/18:1(9Z)/22:6(4Z,7Z,10Z,13Z,16Z,19Z))	NEG
12.54_855.4385m/z	HMDB41356	Elatoside H	NEG
12.54_889.7519m/z	HMDB49721	TG(18:1(9Z)/15:0/18:1(9Z))	NEG
12.54_497.1823m/z	HMDB41323	Heteroartonin A	NEG
12.54_719.4743m/z	HMDB39242	Lupeoside	NEG
12.54_419.2380m/z	HMDB36425	Persicachrome	NEG
12.54_651.4832m/z	HMDB37117	Neoannonin B	NEG
12.54_388.0905m/z	HMDB61128	5-Hydroxy, 6-methoxy duloxetine sulfate	NEG
12.54_911.4871m/z	HMDB01036	Angiotensin III	NEG
12.53_255.1145m/z	HMDB40226	2-Methyl-1-phenyl-2-propanyl butyrate	NEG
12.51_667.2058m/z	HMDB41423	Mulberrofuran E	NEG
12.51_643.2748m/z	HMDB00668	Hematoporphyrin IX	NEG
12.51_283.1085m/z	HMDB39859	Glandulone C	NEG
12.51_605.2371m/z	HMDB31149	Phaeophorbide b	NEG
12.48_577.3739m/z	HMDB30046	Asparagoside A	NEG
12.47_707.3290m/z	HMDB36946	Scillipheosidin 3-[glucosyl-(1->2)-rhamnoside]	NEG
12.46_409.3678m/z	HMDB35154	(2Z,6E)-3,7,11,15,19-Pentamethyl-2,6-eicosadien-1-ol	NEG
12.46_545.4197m/z	HMDB40819	Nb-Lignoceroyltryptamine	NEG
12.45_832.5317m/z	HMDB12400	PS(18:2(9Z,12Z)/18:0)	NEG
12.44_443.2951m/z	HMDB39086	Hydroxysintaxanthin 5,6-epoxide	NEG
12.42_677.4281m/z	HMDB36966	28-Glucopyranosyl-3-methyloleanolic acid	NEG
12.42_593.4769m/z	HMDB31169	Cohibin B	NEG
12.37_689.4905m/z	HMDB56317	DG(20:2n6/0:0/20:4n3)	NEG
12.37_499.3778m/z	HMDB37781	Ganoderiol C	NEG
12.36_357.2797m/z	HMDB35583	1-Phenyl-1,3-octadecanedione	NEG
12.35_132.9242m/z	HMDB35702	3H-1,2-Dithiole-3-thione	NEG
12.35_731.5542m/z	HMDB06733	CE(22:6(4Z,7Z,10Z,13Z,16Z,19Z))	NEG
12.35_591.4619m/z	HMDB40921	Diepomuricanin A	NEG
12.30_405.3729m/z	HMDB35950	Nervonoylacetone	NEG
12.30_513.3564m/z	HMDB35972	Ambonic acid	NEG
12.29_425.3631m/z	HMDB35558	4,6-Pentacosanedione	NEG
12.28_181.0358m/z	HMDB33054	Ethyl isopropyl disulfide	NEG
12.27_223.0265m/z	HMDB38633	(-)-3-Cyanomethyl-3-hydroxy-1H-indol-2(3H)-one	NEG
12.27_239.0592m/z	HMDB61686	2,5-Dihydroxycinnamic acid methyl ester	NEG
12.27_165.0407m/z	HMDB60256	L-Xylonate	NEG
12.25_563.3536m/z	HMDB31962	Tsugaric acid B	NEG
12.23_506.3344m/z	HMDB00648	Galactosylsphingosine	NEG
12.21_375.2518m/z	HMDB39530	Ethyl icosapentate	NEG
12.21_307.2642m/z	HMDB61864	Dihomo-linoleate (20:2n6)	NEG
12.20_408.1921m/z	HMDB12240	Isopentenyladenine-9-N-glucoside	NEG
12.20_493.3885m/z	HMDB30014	(3beta,5alpha,6beta,24R)-Stigmastane-3,5,6-triol	NEG
12.19_622.4065m/z	HMDB10399	LysoPC(22:1(13Z))	NEG
12.18_473.3623m/z	HMDB59643	3-beta-Hydroxy-4-beta-methyl-5-alpha-cholest-7-ene-4-alpha-carbaldehyde	NEG
12.18_427.3606m/z	HMDB59643	3-beta-Hydroxy-4-beta-methyl-5-alpha-cholest-7-ene-4-alpha-carbaldehyde	NEG
12.17_623.3816m/z	HMDB30046	Asparagoside A	NEG
12.16_269.2482m/z	HMDB61859	Methyl hexadecanoic acid	NEG
12.12_523.4321m/z	HMDB55987	DG(15:0/0:0/14:1n5)	NEG
12.11_401.3416m/z	HMDB60138	5beta-Cholestane-3alpha,7alpha,27-triol	NEG
12.07_477.1957m/z	HMDB60897	Diphenhydramine N-glucuronide	NEG
12.07_399.2494m/z	HMDB39760	1,1'-[1,12-Dodecanediylbis(oxy)]bisbenzene	NEG
12.07_447.3471m/z	HMDB59592	Cholest-5-ene-3-beta,7-alpha-diol	NEG
12.06_469.3304m/z	HMDB60145	alpha-Tocotrienoxyl radical	NEG
12.04_465.3579m/z	HMDB60138	5beta-Cholestane-3alpha,7alpha,27-triol	NEG
12.03_679.5623m/z	HMDB56323	DG(20:3n6/0:0/22:2n6)	NEG
12.01_411.3476m/z	HMDB35563	4,6-Tetracosanedione	NEG
12.00_547.1819m/z	HMDB36075	Limonexic acid	NEG
11.99_417.1465m/z	HMDB02873	Deacetyldiltiazem	NEG
11.98_426.1757m/z	HMDB60848	N-Oxide abiraterone sulfate	NEG
11.98_355.2640m/z	HMDB60729	20-Dihydrodydrogesterone	NEG
11.98_851.0407m/z	HMDB01454	Guanosine tetraphosphate adenosine	NEG
11.98_401.3417m/z	HMDB60138	5beta-Cholestane-3alpha,7alpha,27-triol	NEG
11.98_777.4116m/z	HMDB39591	Periandrin V	NEG
11.98_585.4851m/z	HMDB56165	DG(16:1n7/0:0/20:2n6)	NEG
11.98_479.1935m/z	HMDB41311	Myristicanol A	NEG
11.98_427.1783m/z	HMDB41522	3-Isomangostin hydrate	NEG
11.97_365.2242m/z	HMDB39530	Ethyl icosapentate	NEG
11.97_165.0407m/z	HMDB60256	L-Xylonate	NEG
11.97_407.1228m/z	HMDB41416	Hydroxymyricanone	NEG
11.97_951.6922m/z	HMDB55941	TG(22:6(4Z,7Z,10Z,13Z,16Z,19Z)/18:4(6Z,9Z,12Z,15Z)/22:6(4Z,7Z,10Z,13Z,16Z,19Z))	NEG
11.97_715.4433m/z	HMDB34538	Mubenin B	NEG
11.97_563.5024m/z	HMDB55983	DG(15:0/0:0/18:0)	NEG
11.97_417.2224m/z	HMDB34953	Apo-12'-violaxanthal	NEG
11.97_663.4274m/z	HMDB41362	Annohexocin	NEG
11.96_317.2259m/z	HMDB59871	Ethyl 9-hexadecenoate	NEG
11.96_397.1706m/z	HMDB41101	Kanzonol M	NEG
11.94_515.3725m/z	HMDB35713	Ambolic acid	NEG
11.93_321.2109m/z	HMDB34382	(E,E)-11,13-Octadecadien-9-ynoic acid	NEG
11.91_545.2558m/z	HMDB36317	Canavalioside	NEG
11.91_597.2916m/z	HMDB33828	Desglucocheirotoxol	NEG
11.89_549.2838m/z	HMDB34101	Adouetine Y	NEG
11.87_315.2536m/z	HMDB61859	Methyl hexadecanoic acid	NEG
11.86_403.2702m/z	HMDB05076	13,14-Dihydro PGF-1a	NEG
11.85_375.3261m/z	HMDB30956	5-Nonadecyl-1,3-benzenediol	NEG
11.85_517.3889m/z	HMDB38961	N-[2-(1H-Indol-3-yl)ethyl]docosanamide	NEG
11.84_537.4150m/z	HMDB34514	Germanicol cinnamate	NEG
11.82_547.4336m/z	HMDB32647	Chatenaytrienin 2	NEG
11.81_285.2579m/z	HMDB33872	3-Pentadecylphenol	NEG
11.81_465.2242m/z	HMDB15303	Kanamycin	NEG
11.81_465.3563m/z	HMDB60138	5beta-Cholestane-3alpha,7alpha,27-triol	NEG
11.81_613.2494m/z	HMDB38682	Musabalbisiane C	NEG
11.81_529.2840m/z	HMDB36310	Ganoderic acid theta	NEG
11.80_445.3854m/z	HMDB35618	4-Hydroxy-6-heptacosanone	NEG
11.80_669.4292m/z	HMDB56374	DG(18:4n3/0:0/20:5n3)	NEG
11.80_554.3833m/z	HMDB11149	LysoPC(O-18:0)	NEG
11.80_467.3137m/z	HMDB41041	Lucyin A	NEG
11.79_365.2099m/z	HMDB38555	(9S,10E,12S,13S)-9,12,13-Trihydroxy-10-octadecenoic acid	NEG
11.79_373.2356m/z	HMDB60730	20, 22-Dihydrodigoxigenin	NEG
11.79_305.2482m/z	HMDB60039	11,14,17-Eicosatrienoic acid	NEG
11.79_383.1001m/z	HMDB59989	5-(3',4'-Dihydroxyphenyl)-gamma-valerolactone-4'-O-glucuronide	NEG
11.76_370.1880m/z	HMDB14490	Alfuzosin	NEG
11.76_301.2385m/z	HMDB36210	Dodecyl 2-methylpropanoate	NEG
11.76_889.6174m/z	HMDB61464	PC(MonoMe(9,5)/DiMe(13,5))	NEG
11.76_223.0266m/z	HMDB38633	(-)-3-Cyanomethyl-3-hydroxy-1H-indol-2(3H)-one	NEG
11.76_866.6283m/z	HMDB13444	PC(o-20:1(11Z)/20:4(8Z,11Z,14Z,17Z))	NEG
11.76_799.3788m/z	HMDB40687	(3x,5x,10x)-9,10-Didehydroisohumbertiol O-[rhamnosyl-(1->4)-rhamnosyl-(1->2)-[rhamnosyl-(1->6)]-glucoside]	NEG
11.76_821.6309m/z	HMDB12103	SM(d18:1/22:0)	NEG
11.76_521.1661m/z	HMDB37100	Orientaloside	NEG
11.76_805.6581m/z	HMDB47748	TG(14:1(9Z)/15:0/16:1(9Z))	NEG
11.76_391.2074m/z	HMDB60044	14-HDoHE	NEG
11.76_374.1314m/z	HMDB14645	Haloperidol	NEG
11.76_255.2327m/z	HMDB36210	Dodecyl 2-methylpropanoate	NEG
11.75_397.3310m/z	HMDB35565	4,6-Tricosanedione	NEG
11.75_239.0596m/z	HMDB61686	2,5-Dihydroxycinnamic acid methyl ester	NEG
11.74_623.3804m/z	HMDB30046	Asparagoside A	NEG
11.73_130.9460m/z	HMDB36577	Trifluoromethanesulfonic acid	NEG
11.72_409.3311m/z	HMDB59928	3-(Acetyloxy)-2-hydroxypropyl icosanoate	NEG
11.72_297.0443m/z	HMDB60771	4'-Hydroxyclobazam	NEG
11.72_645.1255m/z	HMDB40715	Rheinoside A	NEG
11.72_165.0409m/z	HMDB60256	L-Xylonate	NEG
11.72_655.1563m/z	HMDB40715	Rheinoside A	NEG
11.71_149.0100m/z	HMDB60245	L-3-Cyanoalanine	NEG
11.70_523.3185m/z	HMDB41039	21beta-Hydroxyhederagenin	NEG
11.69_130.9457m/z	HMDB36577	Trifluoromethanesulfonic acid	NEG
11.68_329.2487m/z	HMDB39530	Ethyl icosapentate	NEG
11.67_367.2436m/z	HMDB38910	2-Methyl-5-(8-pentadecenyl)-1,3-benzenediol	NEG
11.66_132.9242m/z	HMDB35702	3H-1,2-Dithiole-3-thione	NEG
11.65_399.3276m/z	HMDB60136	(24S)-7alpha,24-Dihydroxycholesterol	NEG
11.64_415.3204m/z	HMDB60508	Secalciferol	NEG
11.62_485.3276m/z	HMDB41041	Lucyin A	NEG
11.62_582.3783m/z	HMDB11520	LysoPE(22:0/0:0)	NEG
11.60_455.3262m/z	HMDB60138	5beta-Cholestane-3alpha,7alpha,27-triol	NEG
11.57_267.2330m/z	HMDB61858	7-Hexadecenoic acid, methyl ester	NEG
11.56_515.3728m/z	HMDB35713	Ambolic acid	NEG
11.55_405.3010m/z	HMDB35680	3-Hydroxy-1-phenyl-1-octadecanone	NEG
11.52_594.3768m/z	HMDB37102	Debenzoylzucchini factor B	NEG
11.52_545.1647m/z	HMDB35784	Aloinoside B	NEG
11.52_419.3165m/z	HMDB39866	5-(12-Nonadecenyl)-1,3-benzenediol	NEG
11.51_489.3576m/z	HMDB40817	Nb-Arachidoyltryptamine	NEG
11.51_339.2001m/z	HMDB40635	Piperochromenoic acid	NEG
11.50_517.3889m/z	HMDB38961	N-[2-(1H-Indol-3-yl)ethyl]docosanamide	NEG
11.50_493.1504m/z	HMDB39852	Deoxynivalenol 3-glucoside	NEG
11.50_470.1594m/z	HMDB15315	Domperidone	NEG
11.50_239.0597m/z	HMDB61686	2,5-Dihydroxycinnamic acid methyl ester	NEG
11.49_430.1511m/z	HMDB60383	4-(Methylnitrosamino)-1-(3-pyridyl)-1-butanol glucuronide	NEG
11.49_483.1958m/z	HMDB39749	Kenposide B	NEG
11.49_466.1663m/z	HMDB61123	4-Hydroxytamoxifen sulfate	NEG
11.49_559.4715m/z	HMDB55969	DG(14:0/0:0/20:2n6)	NEG
11.49_398.1316m/z	HMDB60633	N-Acetyl gemifloxacin	NEG
11.49_379.1578m/z	HMDB41360	Prenyl arabinosyl-(1->6)-glucoside	NEG
11.49_877.6582m/z	HMDB55363	TG(18:4(6Z,9Z,12Z,15Z)/15:0/18:4(6Z,9Z,12Z,15Z))	NEG
11.49_643.4233m/z	HMDB39594	Hericenone G	NEG
11.48_176.9956m/z	HMDB59762	2,3-Methylenesuccinic acid	NEG
11.48_363.2027m/z	HMDB60785	6-Hydroxyemedastine	NEG
11.48_581.1351m/z	HMDB60783	6-beta-Hydroxy-mometasone furoate	NEG
11.48_593.0228m/z	HMDB31895	Castacrenin G	NEG
11.48_223.0267m/z	HMDB38633	(-)-3-Cyanomethyl-3-hydroxy-1H-indol-2(3H)-one	NEG
11.47_401.2909m/z	HMDB34031	3-(2-Heptenyloxy)-2-hydroxypropyl undecanoate	NEG
11.47_759.0351m/z	HMDB59628	Adenylyl-molybdopterin	NEG
11.47_802.5936m/z	HMDB11446	PE(P-18:1(9Z)/20:0)	NEG
11.46_259.2430m/z	HMDB33609	2-Pentadecylfuran	NEG
11.46_490.1648m/z	HMDB01846	Tetrahydrofolic acid	NEG
11.46_439.2052m/z	HMDB14905	Benzquinamide	NEG
11.46_303.2326m/z	HMDB61647	12,15-epoxy-13,14-dimethyleicosa-12,14-dienoic acid	NEG
11.45_507.1997m/z	HMDB39903	Mangostenone B	NEG
11.45_569.1627m/z	HMDB40814	Isosyringinoside	NEG
11.45_653.4536m/z	HMDB07860	PA(16:0/18:2(9Z,12Z))	NEG
11.45_433.1905m/z	HMDB60869	Ramipril Diketopiperazine	NEG
11.45_826.5939m/z	HMDB11456	PE(P-18:1(9Z)/22:2(13Z,16Z))	NEG
11.45_463.3420m/z	HMDB60136	(24S)-7alpha,24-Dihydroxycholesterol	NEG
11.44_315.2530m/z	HMDB61859	Methyl hexadecanoic acid	NEG
11.43_514.1619m/z	HMDB61176	Phenylacetic acid-N-isopropylnortropine-ester methobromide	NEG
11.43_739.4231m/z	HMDB40960	Capsicoside B2	NEG
11.43_677.4543m/z	HMDB31092	1,2-Di-(9Z,12Z-octadecadienoyl)-sn-glycero-3-phosphate	NEG
11.43_473.1635m/z	HMDB36214	6-Feruloylglucose 2,3,4-trihydroxy-3-methylbutylglycoside	NEG
11.40_616.2838m/z	HMDB12986	Kinetensin 4-7	NEG
11.40_580.2322m/z	HMDB02644	N-[(3a,5b,7a,12a)-3,7-dihydroxy-24-oxo-12-(sulfooxy)cholan-24-yl]-Glycine	NEG
11.40_461.3262m/z	HMDB60508	Secalciferol	NEG
11.40_480.3090m/z	HMDB60547	Hydroxybuprenorphine	NEG
11.39_385.3309m/z	HMDB40290	Butyl octadecanoate	NEG
11.38_607.3865m/z	HMDB30337	Torvoside G	NEG
11.37_508.3403m/z	HMDB30291	Daphniphylline	NEG
11.34_431.3162m/z	HMDB60137	3alpha,7alpha,12alpha,25-Tetrahydroxy-5beta-cholestane-24-one	NEG
11.33_597.3039m/z	HMDB61693	1-Oleoylglycerophosphoinositol	NEG
11.31_401.2882m/z	HMDB34031	3-(2-Heptenyloxy)-2-hydroxypropyl undecanoate	NEG
11.31_423.3165m/z	HMDB61649	14,17-epoxy-15-methyldocosa-14,16-dienoic acid	NEG
11.30_489.3580m/z	HMDB40817	Nb-Arachidoyltryptamine	NEG
11.30_285.2432m/z	HMDB61663	12-hydroxyheptadecanoic acid	NEG
11.27_365.2445m/z	HMDB36425	Persicachrome	NEG
11.25_457.3476m/z	HMDB30271	Dehydrocarpaine I	NEG
11.21_483.3292m/z	HMDB39015	Tangeraxanthin	NEG
11.21_440.1489m/z	HMDB15594	Nebivolol	NEG
11.21_444.1436m/z	HMDB60941	Rosuvastatin 5 S-lactone	NEG
11.21_519.1492m/z	HMDB34265	Lippioside I	NEG
11.21_548.2967m/z	HMDB15584	Maraviroc	NEG
11.20_571.2899m/z	HMDB61695	1-Palmitoylglycerophosphoinositol	NEG
11.20_321.2057m/z	HMDB34382	(E,E)-11,13-Octadecadien-9-ynoic acid	NEG
11.20_253.2172m/z	HMDB61658	3-hydroxyhexadecanoic acid	NEG
11.20_417.3008m/z	HMDB39867	5-(10,13-Nonadecadienyl)-1,3-benzenediol	NEG
11.19_776.5802m/z	HMDB11373	PE(dm18:0/18:0)	NEG
11.19_439.3201m/z	HMDB41050	(3beta,22E,24R)-Ergosta-4,6,8(14),22-tetraen-3-ol	NEG
11.18_501.2498m/z	HMDB60141	rac-4-Hydroxy-4-O-(beta-D-glucuronide)-all-trans-retinyl acetate	NEG
11.18_558.3347m/z	HMDB11128	LysoPC(0:0/18:0)	NEG
11.18_1091.7236m/z	HMDB04891	Ganglioside GA2 (d18:1/18:0)	NEG
11.17_591.4596m/z	HMDB40921	Diepomuricanin A	NEG
11.16_391.2866m/z	HMDB38532	Irisresorcinol	NEG
11.16_550.3504m/z	HMDB10408	LysoPC(P-18:1(9Z))	NEG
11.14_297.2429m/z	HMDB61650	9,10-epoxyoctadecanoic acid	NEG
11.13_517.3887m/z	HMDB38961	N-[2-(1H-Indol-3-yl)ethyl]docosanamide	NEG
11.12_255.0521m/z	HMDB61174	p-Hydroxyl-ethotoin	NEG
11.12_463.3414m/z	HMDB60136	(24S)-7alpha,24-Dihydroxycholesterol	NEG
11.11_504.3066m/z	HMDB11513	LysoPE(20:2(11Z,14Z)/0:0)	NEG
11.11_581.1378m/z	HMDB60783	6-beta-Hydroxy-mometasone furoate	NEG
11.11_223.0275m/z	HMDB38633	(-)-3-Cyanomethyl-3-hydroxy-1H-indol-2(3H)-one	NEG
11.08_411.3089m/z	HMDB35640	Sintaxanthin	NEG
11.08_592.3596m/z	HMDB10392	LysoPC(20:2(11Z,14Z))	NEG
11.08_639.3923m/z	HMDB39595	Hericenone H	NEG
11.08_413.1930m/z	HMDB41407	Clausarinol	NEG
11.08_532.3433m/z	HMDB11522	LysoPE(22:2(13Z,16Z)/0:0)	NEG
11.08_407.1758m/z	HMDB59991	5-(3'-Hydroxyphenyl)-gamma-valerolactone-3'-O-glucuronide	NEG
11.08_526.3500m/z	HMDB30291	Daphniphylline	NEG
11.07_413.2674m/z	HMDB39761	1,1'-[1,13-Tridecanediylbis(oxy)]bisbenzene	NEG
11.04_475.2369m/z	HMDB60540	Norverapamil	NEG
11.03_313.2380m/z	HMDB61858	7-Hexadecenoic acid, methyl ester	NEG
11.03_554.3458m/z	HMDB12108	LysoPC(17:0)	NEG
11.01_528.3099m/z	HMDB11523	LysoPE(22:4(7Z,10Z,13Z,16Z)/0:0)	NEG
11.00_215.1651m/z	HMDB40169	xi-5-Hydroxydodecanoic acid	NEG
10.98_493.1357m/z	HMDB41536	Piperenol C	NEG
10.97_425.1464m/z	HMDB34032	6-(2-Carboxyethyl)-7-hydroxy-2,2-dimethyl-4-chromanone glucoside	NEG
10.97_457.3523m/z	HMDB11582	MG(22:1(13Z)/0:0/0:0)	NEG
10.96_489.3574m/z	HMDB40817	Nb-Arachidoyltryptamine	NEG
10.96_409.2911m/z	HMDB61648	14,17-epoxy-15,16-dimethyldocosa-14,16-dienoic acid	NEG
10.96_524.3350m/z	HMDB10407	LysoPC(P-16:0)	NEG
10.94_657.3616m/z	HMDB35606	(24E)-3beta,15alpha,22S-Triacetoxylanosta-7,9(11),24-trien-26-oic acid	NEG
10.94_457.2366m/z	HMDB61178	Trandolapril-d5 Diketopiperazine	NEG
10.93_271.2279m/z	HMDB61658	3-hydroxyhexadecanoic acid	NEG
10.92_407.2751m/z	HMDB39867	5-(10,13-Nonadecadienyl)-1,3-benzenediol	NEG
10.92_297.2432m/z	HMDB61650	9,10-epoxyoctadecanoic acid	NEG
10.91_291.2002m/z	HMDB40806	[7]-Paradol	NEG
10.91_792.5726m/z	HMDB60501	Phosphatidylethanolamine	NEG
10.89_377.2720m/z	HMDB38910	2-Methyl-5-(8-pentadecenyl)-1,3-benzenediol	NEG
10.88_461.3263m/z	HMDB60508	Secalciferol	NEG
10.88_478.2934m/z	HMDB11506	LysoPE(18:1(9Z)/0:0)	NEG
10.84_1140.6342m/z	HMDB40914	Mytilus Small cardioactive peptide	NEG
10.84_566.3457m/z	HMDB10385	LysoPC(18:1(11Z))	NEG
10.84_846.5308m/z	HMDB08502	PC(20:5(5Z,8Z,11Z,14Z,17Z)/18:3(9Z,12Z,15Z))	NEG
10.81_341.2675m/z	HMDB35575	4,6-Nonadecanedione	NEG
10.79_164.9280m/z	HMDB29570	Dichlorodifluoromethane	NEG
10.79_321.2413m/z	HMDB61647	12,15-epoxy-13,14-dimethyleicosa-12,14-dienoic acid	NEG
10.79_526.2936m/z	HMDB11525	LysoPE(22:5(7Z,10Z,13Z,16Z,19Z)/0:0)	NEG
10.77_439.3399m/z	HMDB29804	Momordol	NEG
10.76_445.3616m/z	HMDB00256	Squalene	NEG
10.76_487.3380m/z	HMDB60502	Phylloquinol	NEG
10.76_614.3450m/z	HMDB40684	Janthitrem C	NEG
10.75_463.3424m/z	HMDB60136	(24S)-7alpha,24-Dihydroxycholesterol	NEG
10.72_361.1668m/z	HMDB61835	Heptaethylene glycol	NEG
10.72_570.2817m/z	HMDB12986	Kinetensin 4-7	NEG
10.72_502.2938m/z	HMDB11516	LysoPE(20:3(8Z,11Z,14Z)/0:0)	NEG
10.71_867.0322m/z	HMDB01340	Diguanosine tetraphosphate	NEG
10.71_342.2647m/z	HMDB13648	Palmitoleoyl Ethanolamide	NEG
10.71_305.2483m/z	HMDB60039	11,14,17-Eicosatrienoic acid	NEG
10.67_580.2348m/z	HMDB02644	N-[(3a,5b,7a,12a)-3,7-dihydroxy-24-oxo-12-(sulfooxy)cholan-24-yl]-Glycine	NEG
10.67_63.9959m/z	HMDB00662	Fluoride	NEG
10.64_1036.2441m/z	HMDB35459	YGM 1A	NEG
10.64_481.2456m/z	HMDB10351	11-beta-Hydroxyandrosterone-3-glucuronide	NEG
10.64_63.9865m/z	HMDB39788	5-Methyl-3-thiophenethiol	NEG
10.64_540.3299m/z	HMDB10382	LysoPC(16:0)	NEG
10.63_808.5029m/z	HMDB11460	PE(P-18:1(9Z)/22:6(4Z,7Z,10Z,13Z,16Z,19Z))	NEG
10.62_753.2421m/z	HMDB36397	Labadoside	NEG
10.62_599.3197m/z	HMDB61704	2-Stearoylglycerophosphoinositol	NEG
10.61_913.0350m/z	HMDB01340	Diguanosine tetraphosphate	NEG
10.61_806.2624m/z	HMDB35904	Phyllanthusol B	NEG
10.61_293.1791m/z	HMDB40646	Myrsinone	NEG
10.59_439.1049m/z	HMDB59759	1-Hydroxypyrene glucuronide	NEG
10.59_423.1378m/z	HMDB60786	6-Hydroxymelatonin glucuronide	NEG
10.59_449.2227m/z	HMDB39886	16-Methyl-epi-nigakihemiacetal B	NEG
10.59_489.3582m/z	HMDB40817	Nb-Arachidoyltryptamine	NEG
10.58_455.2391m/z	HMDB37610	Lucidenic acid B	NEG
10.58_387.2518m/z	HMDB35288	(6b,7b,13R)-6,7-Diacetoxy-8,14-labdadiene-13-ol	NEG
10.57_339.2003m/z	HMDB40635	Piperochromenoic acid	NEG
10.55_164.9283m/z	HMDB36350	Methyl 2-propenyl tetrasulfide	NEG
10.55_259.1915m/z	HMDB61829	Isopropyl dodecanoic acid	NEG
10.55_363.2535m/z	HMDB60408	5alpha-Pregnan-20alpha-ol-3-one	NEG
10.55_319.2640m/z	HMDB60409	5alpha-Pregnane-3alpha,20alpha-diol	NEG
10.54_441.1257m/z	HMDB15066	Methacycline	NEG
10.54_461.3266m/z	HMDB60508	Secalciferol	NEG
10.53_607.4557m/z	HMDB55975	DG(14:0/0:0/18:3n3)	NEG
10.52_590.3446m/z	HMDB10394	LysoPC(20:3(8Z,11Z,14Z))	NEG
10.52_615.2831m/z	HMDB35988	Ganoderic acid F	NEG
10.49_335.2542m/z	HMDB39827	Serratol	NEG
[truncated: 4,585 more rows]

## Sheet: maternal SGA vs AGA
Sheet4 VIP＞1 Metabolites for SGA and AGA maternal metabolome calculated by OPLS-DA mode
Compound ID	VIP	MS mode
0.56_771.2999n	2.73987	NEG
0.55_987.7286m/z	2.63836	NEG
0.56_629.8124m/z	2.50413	NEG
0.56_743.7920m/z	2.49735	NEG
0.56_900.7609n	2.49101	NEG
0.55_1045.7127m/z	2.45959	NEG
0.56_564.8302m/z	2.4553	NEG
0.55_876.7557m/z	2.45232	NEG
0.56_873.7507m/z	2.44935	NEG
0.72_195.0511m/z	2.41168	NEG
0.56_824.7461m/z	2.39846	NEG
0.55_960.7521n	2.3772	NEG
0.74_250.8344m/z	2.31745	NEG
0.55_434.8718m/z	2.30638	NEG
0.55_1069.6889m/z	2.30369	NEG
0.90_232.9721m/z	2.28498	NEG
0.68_378.8936m/z	2.28431	NEG
0.55_932.7391m/z	2.28278	NEG
0.73_236.8605m/z	2.27867	NEG
0.55_930.7406m/z	2.26583	NEG
0.87_703.1259m/z	2.25765	NEG
0.56_695.7927m/z	2.25491	NEG
0.55_728.8112m/z	2.24127	NEG
0.68_320.9353m/z	2.23703	NEG
0.55_1137.7038n	2.2346	NEG
0.56_1079.7168n	2.23103	NEG
0.55_1117.6882m/z	2.20436	NEG
0.55_977.7485n	2.18819	NEG
0.68_322.9346m/z	2.18563	NEG
0.62_827.8509n	2.16746	NEG
0.74_157.8626m/z	2.16403	NEG
0.62_842.8203m/z	2.16237	NEG
0.62_384.9349m/z	2.14668	NEG
1.44_486.9848m/z	2.14516	NEG
0.71_154.9271m/z	2.14332	NEG
0.54_300.9754m/z	2.13662	NEG
0.68_234.8644m/z	2.12894	NEG
7.16_583.2566m/z	2.12583	NEG
8.78_697.3646m/z	2.12498	NEG
0.83_225.0856m/z	2.11822	NEG
0.56_686.8047m/z	2.10536	NEG
0.62_809.3362m/z	2.09985	NEG
0.65_1086.1999m/z	2.09508	NEG
0.62_316.9475m/z	2.09351	NEG
0.62_1012.7935m/z	2.09222	NEG
0.55_736.3039m/z	2.09052	NEG
0.56_698.7835m/z	2.08878	NEG
0.73_164.8369m/z	2.08713	NEG
0.66_109.9016n	2.08367	NEG
0.55_865.7618m/z	2.08268	NEG
0.55_720.8092m/z	2.08157	NEG
1.44_364.9612m/z	2.07605	NEG
12.51_741.2046m/z	2.06329	NEG
0.59_692.8328m/z	2.06212	NEG
0.64_620.6373m/z	2.05848	NEG
0.55_811.7761m/z	2.05756	NEG
1.44_324.9793m/z	2.05447	NEG
5.91_168.0299m/z	2.05401	NEG
0.62_248.9599m/z	2.05189	NEG
0.55_567.8703n	2.05131	NEG
0.71_217.0306m/z	2.05023	NEG
0.71_215.0325m/z	2.0495	NEG
10.96_524.3350m/z	2.04229	NEG
1.27_157.0121m/z	2.03956	NEG
0.55_670.8244m/z	2.03942	NEG
0.55_801.2826m/z	2.03744	NEG
0.55_304.9139m/z	2.03649	NEG
0.56_762.7809m/z	2.03478	NEG
1.44_167.0211m/z	2.0207	NEG
0.62_452.9220m/z	2.00824	NEG
0.61_970.8089m/z	2.00758	NEG
0.62_672.8583m/z	2.00659	NEG
0.62_1061.7891n	2.00119	NEG
12.51_253.1346m/z	1.99377	NEG
0.73_162.8395m/z	1.99318	NEG
8.02_660.1676m/z	1.99162	NEG
1.43_396.9975m/z	1.99031	NEG
0.61_766.8528m/z	1.98835	NEG
10.48_829.0290m/z	1.98564	NEG
0.85_627.1378m/z	1.9801	NEG
1.44_312.9493m/z	1.97727	NEG
0.90_335.0476m/z	1.97578	NEG
11.20_354.1483n	1.96873	NEG
12.51_690.1922n	1.96554	NEG
0.81_583.0071m/z	1.96402	NEG
0.71_397.0946m/z	1.95758	NEG
8.81_84.9312m/z	1.95377	NEG
0.68_392.8668m/z	1.95193	NEG
0.55_915.7546m/z	1.94983	NEG
0.56_955.7130n	1.94484	NEG
0.64_1024.6523m/z	1.94404	NEG
11.80_407.3166m/z	1.9436	NEG
7.05_538.2255n	1.93999	NEG
7.52_409.1697m/z	1.9376	NEG
0.73_160.8425m/z	1.93685	NEG
5.30_305.0673m/z	1.93551	NEG
8.83_84.9774m/z	1.93536	NEG
0.62_758.8405m/z	1.93534	NEG
0.62_884.8301n	1.93318	NEG
7.04_407.2070m/z	1.93064	NEG
0.62_520.9097m/z	1.92875	NEG
0.62_774.8333m/z	1.92849	NEG
18.65_503.8732m/z	1.92591	NEG
0.68_262.9762m/z	1.91605	NEG
0.55_858.2721m/z	1.9116	NEG
0.73_197.8080m/z	1.90854	NEG
14.97_51.4098m/z	1.90797	NEG
7.05_424.1977m/z	1.90638	NEG
7.53_541.1399m/z	1.90572	NEG
0.55_992.7576n	1.90414	NEG
3.76_229.0692m/z	1.89755	NEG
1.44_336.0565n	1.88911	NEG
0.62_725.8569n	1.8856	NEG
0.55_1167.6774m/z	1.88372	NEG
0.68_352.7804m/z	1.88312	NEG
0.62_690.8488m/z	1.88238	NEG
10.42_1047.0496m/z	1.88197	NEG
0.55_980.7322m/z	1.88154	NEG
8.89_625.2543m/z	1.88061	NEG
0.73_195.8110m/z	1.88043	NEG
0.69_536.7939m/z	1.86926	NEG
13.56_867.0382m/z	1.86324	NEG
11.98_1087.6643m/z	1.85724	NEG
14.85_1058.5429m/z	1.85398	NEG
0.68_380.8925m/z	1.85347	NEG
6.49_253.0808m/z	1.85063	NEG
0.55_819.2761m/z	1.84724	NEG
0.55_1004.7147m/z	1.84627	NEG
0.56_752.8037m/z	1.84512	NEG
15.34_750.5423m/z	1.84473	NEG
0.73_207.8369m/z	1.8444	NEG
8.76_97.5934m/z	1.84383	NEG
7.54_193.0870m/z	1.83649	NEG
0.55_727.8139m/z	1.83472	NEG
6.77_499.1945m/z	1.83288	NEG
1.42_280.9902m/z	1.83226	NEG
12.51_665.1969m/z	1.83164	NEG
0.73_205.8401m/z	1.83159	NEG
5.37_541.1385m/z	1.82883	NEG
0.54_451.8615m/z	1.82705	NEG
0.68_455.8696n	1.82691	NEG
0.62_979.7999n	1.82684	NEG
8.76_97.6191m/z	1.82522	NEG
7.78_469.2263m/z	1.82394	NEG
0.59_632.8184m/z	1.8223	NEG
8.82_97.5586m/z	1.82126	NEG
7.49_287.1236m/z	1.82034	NEG
0.68_434.8550m/z	1.81813	NEG
3.75_171.0275m/z	1.8177	NEG
0.71_395.0962m/z	1.8143	NEG
0.54_373.9027n	1.81186	NEG
0.55_724.3372n	1.81091	NEG
0.56_1145.6963n	1.80789	NEG
10.38_977.0417m/z	1.8012	NEG
0.73_199.8051m/z	1.79458	NEG
0.55_793.7971n	1.79391	NEG
6.54_415.1439m/z	1.79351	NEG
5.86_343.1004m/z	1.79276	NEG
0.63_701.8358m/z	1.79213	NEG
14.68_902.5716m/z	1.79121	NEG
0.81_61.3241m/z	1.79107	NEG
0.85_919.2274m/z	1.79066	NEG
0.62_876.8202m/z	1.78625	NEG
3.75_266.0891m/z	1.78519	NEG
0.85_313.0649m/z	1.78505	NEG
0.66_698.4846m/z	1.78474	NEG
0.68_451.6989n	1.78389	NEG
0.55_940.7307m/z	1.78263	NEG
0.62_180.9729m/z	1.77922	NEG
7.00_287.1198m/z	1.77815	NEG
6.42_401.1638m/z	1.77741	NEG
0.85_649.1185m/z	1.77485	NEG
7.67_587.0244m/z	1.76725	NEG
6.18_224.0625m/z	1.76629	NEG
0.55_732.3307n	1.76567	NEG
9.58_389.2555m/z	1.76422	NEG
0.66_592.2682m/z	1.76274	NEG
0.61_868.8272m/z	1.76054	NEG
0.62_588.8971m/z	1.76012	NEG
0.55_875.7549m/z	1.75935	NEG
9.87_919.0438m/z	1.75911	NEG
19.95_572.8523m/z	1.75891	NEG
9.28_456.3442m/z	1.75505	NEG
7.66_321.1291m/z	1.75392	NEG
20.16_572.8530m/z	1.74219	NEG
0.56_817.2613m/z	1.73736	NEG
1.44_251.9986m/z	1.73698	NEG
8.01_612.2892n	1.73689	NEG
12.51_605.2371m/z	1.73567	NEG
0.85_643.1060m/z	1.73309	NEG
0.61_1052.7568m/z	1.73256	NEG
0.62_656.8846m/z	1.73148	NEG
12.51_581.2402m/z	1.72522	NEG
12.51_283.1085m/z	1.72464	NEG
0.68_427.7583n	1.72447	NEG
3.73_365.1357m/z	1.7236	NEG
7.73_481.2402m/z	1.72282	NEG
0.64_564.7534m/z	1.7197	NEG
0.64_687.7997n	1.71737	NEG
0.62_1175.7695n	1.71627	NEG
0.71_212.8864m/z	1.7154	NEG
1.43_191.0197m/z	1.71352	NEG
14.36_922.4870m/z	1.71302	NEG
14.08_901.0430m/z	1.71225	NEG
9.48_444.2135m/z	1.71112	NEG
6.84_473.1451m/z	1.7103	NEG
8.89_631.2713m/z	1.70527	NEG
0.62_604.8708m/z	1.70229	NEG
0.63_898.7609m/z	1.70215	NEG
7.67_576.2609n	1.70183	NEG
15.17_166.0058m/z	1.70044	NEG
0.73_285.0482m/z	1.70022	NEG
11.15_455.1423m/z	1.70001	NEG
14.59_57.0223m/z	1.69896	NEG
11.18_591.3603n	1.69689	NEG
9.31_381.2236m/z	1.69671	NEG
10.26_526.3140m/z	1.69669	NEG
10.26_594.3003m/z	1.69302	NEG
7.05_375.1815m/z	1.69206	NEG
5.30_544.1627n	1.68478	NEG
0.68_369.8015n	1.68453	NEG
17.71_873.7056m/z	1.68439	NEG
14.16_728.5222m/z	1.68359	NEG
0.81_62.3054m/z	1.68009	NEG
0.73_209.8349m/z	1.67805	NEG
8.82_84.8209m/z	1.67293	NEG
0.55_965.7378m/z	1.67252	NEG
0.56_622.3240m/z	1.66765	NEG
4.21_212.0022m/z	1.66617	NEG
6.08_279.0860m/z	1.66508	NEG
0.71_216.9304m/z	1.66479	NEG
8.89_693.2423m/z	1.66396	NEG
7.09_530.2885n	1.6608	NEG
12.51_797.0474m/z	1.65941	NEG
8.94_530.8973m/z	1.65925	NEG
8.84_91.4069m/z	1.65796	NEG
6.91_543.1525m/z	1.65782	NEG
12.48_757.1595m/z	1.65289	NEG
8.66_624.3385m/z	1.65165	NEG
0.64_329.9066n	1.64984	NEG
0.76_308.0991m/z	1.64346	NEG
8.29_544.2725n	1.64292	NEG
1.44_235.0084m/z	1.64119	NEG
11.42_850.5937m/z	1.64056	NEG
0.88_329.0333m/z	1.63902	NEG
8.26_674.3225m/z	1.63721	NEG
0.63_837.8018m/z	1.63615	NEG
10.64_409.2412m/z	1.63467	NEG
11.80_554.3833m/z	1.63395	NEG
1.44_334.9608m/z	1.63269	NEG
0.55_662.6161m/z	1.63245	NEG
12.35_731.5542m/z	1.62974	NEG
1.05_280.9905m/z	1.62744	NEG
7.53_479.1730m/z	1.62694	NEG
7.51_313.1211m/z	1.6265	NEG
0.66_958.2875m/z	1.62641	NEG
0.69_636.7482m/z	1.62293	NEG
0.55_1086.6988m/z	1.62137	NEG
11.43_919.0436m/z	1.62036	NEG
0.61_860.8451m/z	1.61725	NEG
8.84_85.0276m/z	1.61659	NEG
6.90_615.1415m/z	1.61579	NEG
0.85_941.2079m/z	1.61502	NEG
0.66_594.7638m/z	1.61471	NEG
1.42_274.9734m/z	1.614	NEG
0.62_944.8072m/z	1.61365	NEG
1.44_286.9704m/z	1.61323	NEG
9.10_583.2564m/z	1.61264	NEG
10.97_425.1464m/z	1.6121	NEG
0.55_907.7615m/z	1.6076	NEG
11.18_569.3649m/z	1.60421	NEG
0.77_343.8366m/z	1.59985	NEG
0.84_605.1559m/z	1.59976	NEG
0.61_1120.7446m/z	1.59768	NEG
6.76_562.2063n	1.5974	NEG
8.91_91.4228m/z	1.59449	NEG
6.75_583.1815m/z	1.59338	NEG
0.81_582.9055m/z	1.59235	NEG
0.61_834.8375m/z	1.59168	NEG
6.15_583.2560m/z	1.59148	NEG
22.94_139.9370m/z	1.59049	NEG
0.61_792.8584m/z	1.58825	NEG
0.55_777.8064m/z	1.5873	NEG
12.54_736.0499n	1.58716	NEG
13.83_960.5163m/z	1.58375	NEG
12.51_667.2058m/z	1.5828	NEG
8.09_510.2809n	1.58224	NEG
14.68_835.5646m/z	1.58185	NEG
12.71_160.8425m/z	1.58137	NEG
10.01_378.2416m/z	1.58072	NEG
0.59_275.0562m/z	1.57992	NEG
3.85_249.0337n	1.57837	NEG
6.76_281.1045m/z	1.57722	NEG
8.76_99.8274m/z	1.57519	NEG
14.16_788.5415m/z	1.57489	NEG
15.22_1158.4902m/z	1.57484	NEG
14.36_902.5243m/z	1.57474	NEG
0.56_175.0232m/z	1.57377	NEG
1.44_167.0854m/z	1.57322	NEG
1.13_167.0853m/z	1.57263	NEG
0.62_844.1411n	1.57262	NEG
0.62_748.6068m/z	1.57121	NEG
14.34_970.4966m/z	1.57052	NEG
1.05_191.0931m/z	1.57025	NEG
0.55_613.8337m/z	1.5696	NEG
14.90_129.9328m/z	1.56953	NEG
6.00_389.0903m/z	1.5695	NEG
0.69_524.7830m/z	1.56722	NEG
0.55_1110.6906m/z	1.56635	NEG
11.43_473.1635m/z	1.56627	NEG
0.62_536.8828m/z	1.56545	NEG
0.81_291.3467m/z	1.5648	NEG
11.08_526.3500m/z	1.56364	NEG
15.47_1016.5676m/z	1.56351	NEG
11.01_436.2839m/z	1.5622	NEG
0.84_292.1989m/z	1.56139	NEG
8.77_97.5759m/z	1.56118	NEG
14.22_127.5845m/z	1.55918	NEG
0.66_208.8452m/z	1.55611	NEG
0.86_957.1773m/z	1.55523	NEG
11.71_810.0419m/z	1.55505	NEG
3.43_979.2917m/z	1.55371	NEG
15.21_52.5541m/z	1.55155	NEG
0.61_766.6114m/z	1.55123	NEG
10.04_429.3002m/z	1.54862	NEG
0.71_332.9472m/z	1.54845	NEG
0.54_218.9821m/z	1.54609	NEG
11.25_552.3669m/z	1.54582	NEG
6.30_359.1247m/z	1.54426	NEG
10.67_63.9959m/z	1.54377	NEG
0.62_809.1437m/z	1.54313	NEG
4.67_153.0194m/z	1.54204	NEG
6.96_273.0802m/z	1.53955	NEG
12.51_604.2286n	1.53804	NEG
8.80_425.2003m/z	1.53789	NEG
12.51_538.2564n	1.53663	NEG
0.62_1199.7440n	1.533	NEG
10.38_1051.0501m/z	1.53211	NEG
6.63_493.1903m/z	1.53169	NEG
14.80_722.5118m/z	1.53078	NEG
0.66_810.7085m/z	1.53042	NEG
0.55_664.3298m/z	1.5304	NEG
8.20_509.2716m/z	1.52818	NEG
11.36_523.3628n	1.52719	NEG
8.66_579.2772m/z	1.52419	NEG
0.65_1092.1834m/z	1.52333	NEG
0.85_343.8371m/z	1.52151	NEG
12.54_696.0404n	1.51975	NEG
0.66_634.2377m/z	1.51899	NEG
6.90_434.1729n	1.51892	NEG
0.56_901.2589n	1.5178	NEG
11.37_714.2908m/z	1.51749	NEG
0.64_240.9286m/z	1.51736	NEG
0.86_972.1391m/z	1.51729	NEG
7.09_592.2569n	1.51719	NEG
0.55_914.7578m/z	1.51582	NEG
14.71_825.0372m/z	1.51544	NEG
8.80_97.6764m/z	1.51409	NEG
14.41_755.0336m/z	1.51322	NEG
0.60_1068.7604m/z	1.51222	NEG
10.26_466.2943m/z	1.51111	NEG
0.55_1054.7064m/z	1.51094	NEG
15.05_979.5933n	1.51049	NEG
6.66_407.2069m/z	1.51016	NEG
0.55_860.7724m/z	1.50954	NEG
0.64_344.8179m/z	1.50916	NEG
0.64_567.7961n	1.50878	NEG
0.60_734.8270m/z	1.50617	NEG
14.44_780.0375m/z	1.50477	NEG
6.52_443.1098m/z	1.5012	NEG
8.60_535.1958m/z	1.49764	NEG
0.56_1012.7134n	1.49747	NEG
10.27_500.2782m/z	1.49655	NEG
0.55_288.9364m/z	1.49554	NEG
0.76_334.9435m/z	1.49517	NEG
0.66_1166.1440m/z	1.49306	NEG
14.75_132.9881m/z	1.49282	NEG
0.62_1046.7803m/z	1.49145	NEG
15.04_868.5618m/z	1.49027	NEG
14.56_51.8871m/z	1.49002	NEG
4.96_399.1482m/z	1.48809	NEG
0.65_896.3462m/z	1.48729	NEG
14.82_1014.5262m/z	1.48701	NEG
15.16_148.9298m/z	1.48662	NEG
7.85_565.2641m/z	1.48557	NEG
10.27_568.2658m/z	1.48537	NEG
3.85_242.0891n	1.48196	NEG
0.74_592.8550m/z	1.48157	NEG
13.83_892.5296m/z	1.48154	NEG
15.13_160.9401m/z	1.48096	NEG
11.47_481.1744m/z	1.48095	NEG
0.66_150.8873m/z	1.47819	NEG
8.81_84.8083m/z	1.47709	NEG
8.62_467.2092m/z	1.47693	NEG
14.56_1068.4910m/z	1.47687	NEG
0.62_817.3242m/z	1.47678	NEG
0.55_758.3240n	1.47538	NEG
7.64_624.3394m/z	1.47304	NEG
0.59_259.0789m/z	1.47203	NEG
0.81_66.9472m/z	1.46973	NEG
0.55_491.8645m/z	1.46971	NEG
7.85_543.2799m/z	1.4693	NEG
8.89_563.2829m/z	1.46915	NEG
0.80_1021.0142m/z	1.46896	NEG
8.78_97.4544m/z	1.46703	NEG
4.48_212.0023m/z	1.46463	NEG
6.49_251.0923m/z	1.46414	NEG
14.97_1132.4763m/z	1.46376	NEG
0.66_210.8421m/z	1.463	NEG
0.86_950.1580m/z	1.46259	NEG
8.87_90.8810m/z	1.4622	NEG
8.73_623.2395m/z	1.46153	NEG
11.97_624.0289m/z	1.46111	NEG
0.66_920.3274m/z	1.46019	NEG
8.12_531.1654m/z	1.45973	NEG
11.01_566.2425m/z	1.45897	NEG
4.78_277.1222m/z	1.45867	NEG
14.49_144.7403m/z	1.45822	NEG
0.62_1063.7661m/z	1.45784	NEG
14.96_52.3840m/z	1.45678	NEG
1.15_208.9778m/z	1.45657	NEG
0.55_673.8127m/z	1.45642	NEG
3.59_1131.8637m/z	1.45569	NEG
5.19_381.1020m/z	1.45552	NEG
11.49_611.0246m/z	1.45506	NEG
0.56_689.3037m/z	1.45464	NEG
11.08_361.1443n	1.4518	NEG
8.80_84.7695m/z	1.45162	NEG
0.80_81.5673m/z	1.45106	NEG
6.02_261.1343m/z	1.4506	NEG
0.84_773.1835m/z	1.44821	NEG
0.86_285.0434m/z	1.44738	NEG
14.02_87.6782m/z	1.44654	NEG
8.80_84.8299m/z	1.44654	NEG
0.56_556.8468m/z	1.44645	NEG
11.91_516.3993n	1.44642	NEG
0.74_560.9355m/z	1.44611	NEG
0.76_470.9721m/z	1.44546	NEG
11.74_919.3094n	1.44532	NEG
0.71_219.0433m/z	1.44502	NEG
4.96_381.1007m/z	1.44501	NEG
10.28_524.2781m/z	1.4444	NEG
0.55_857.7702m/z	1.44204	NEG
0.78_389.0517m/z	1.44111	NEG
0.79_1178.3446m/z	1.44062	NEG
13.51_434.8721m/z	1.43977	NEG
0.56_1103.6868n	1.43911	NEG
15.04_878.5881m/z	1.43746	NEG
14.34_139.4085m/z	1.43647	NEG
15.12_160.6938m/z	1.43617	NEG
0.64_325.9364n	1.43359	NEG
0.55_785.7910m/z	1.43341	NEG
8.98_97.6134m/z	1.43105	NEG
12.12_649.5516m/z	1.43001	NEG
3.84_368.0344m/z	1.42911	NEG
4.82_331.0913m/z	1.42895	NEG
0.62_927.7835m/z	1.42668	NEG
16.08_832.9840m/z	1.42664	NEG
11.44_299.2589m/z	1.42275	NEG
5.91_397.1302m/z	1.42051	NEG
14.70_913.0449m/z	1.41969	NEG
7.92_587.3076m/z	1.41947	NEG
20.82_572.8534m/z	1.4194	NEG
2.07_180.0234m/z	1.41805	NEG
10.28_592.2657m/z	1.41801	NEG
7.41_512.2959n	1.41771	NEG
14.16_924.5177m/z	1.4165	NEG
0.76_702.0788n	1.4163	NEG
7.05_475.1936m/z	1.41488	NEG
5.52_231.0522m/z	1.41367	NEG
0.77_935.1990m/z	1.41363	NEG
7.87_464.1775m/z	1.41306	NEG
0.76_260.8760m/z	1.41255	NEG
0.74_176.9013m/z	1.41189	NEG
11.37_663.3479n	1.41184	NEG
0.68_366.7583m/z	1.4112	NEG
0.54_447.8485m/z	1.41093	NEG
9.16_449.1416m/z	1.4107	NEG
7.55_327.1359n	1.41066	NEG
0.55_843.2763m/z	1.41026	NEG
7.05_381.2097m/z	1.41003	NEG
3.85_164.0717m/z	1.40985	NEG
0.76_335.0473m/z	1.40915	NEG
10.42_327.2306m/z	1.40912	NEG
0.76_1026.1688n	1.40847	NEG
0.61_698.8659m/z	1.40809	NEG
11.18_698.3191m/z	1.40794	NEG
0.64_238.9311m/z	1.4078	NEG
0.22_231.9311m/z	1.40719	NEG
0.76_450.9670m/z	1.40684	NEG
0.20_187.9414m/z	1.40611	NEG
5.72_433.0930m/z	1.40608	NEG
8.99_239.0811m/z	1.40458	NEG
7.04_539.2472m/z	1.40449	NEG
0.42_352.8533m/z	1.4041	NEG
20.56_836.5367m/z	1.40341	NEG
0.76_706.0914n	1.40315	NEG
10.45_480.3089m/z	1.4026	NEG
0.24_394.8991m/z	1.40229	NEG
0.43_281.8758n	1.40221	NEG
10.23_528.3089m/z	1.40179	NEG
9.48_376.2254m/z	1.40161	NEG
0.74_135.0305m/z	1.40127	NEG
0.83_459.1113m/z	1.40037	NEG
0.63_526.8598m/z	1.39982	NEG
15.37_868.6062m/z	1.39835	NEG
13.56_891.4773m/z	1.39824	NEG
8.62_399.2194m/z	1.39787	NEG
0.67_562.8462m/z	1.39772	NEG
0.64_738.7718m/z	1.39761	NEG
0.70_628.9246m/z	1.39759	NEG
0.78_919.2272m/z	1.39737	NEG
0.76_552.9669m/z	1.39718	NEG
0.53_275.9055m/z	1.39671	NEG
5.96_213.0556m/z	1.3954	NEG
0.55_925.7448m/z	1.3954	NEG
0.62_911.8083m/z	1.3952	NEG
10.38_998.0507n	1.39477	NEG
11.38_1046.7257n	1.39472	NEG
0.42_209.9267m/z	1.39471	NEG
11.72_582.3773m/z	1.39417	NEG
1.44_318.0460m/z	1.39403	NEG
8.80_97.5169m/z	1.39383	NEG
0.65_294.8160m/z	1.39302	NEG
8.89_596.2286n	1.39279	NEG
2.22_171.0277m/z	1.39192	NEG
10.45_540.3301m/z	1.39153	NEG
12.79_841.0702m/z	1.39145	NEG
0.55_615.8313m/z	1.39054	NEG
5.66_201.0226m/z	1.3887	NEG
22.90_381.2107m/z	1.38856	NEG
15.06_819.5950n	1.38748	NEG
8.83_84.7923m/z	1.38722	NEG
0.84_291.9528m/z	1.38707	NEG
0.65_1114.1794m/z	1.38678	NEG
14.70_50.1278m/z	1.38621	NEG
0.12_180.8996m/z	1.38616	NEG
15.64_987.0471m/z	1.38597	NEG
0.77_627.1374m/z	1.3854	NEG
0.62_800.8421m/z	1.38537	NEG
0.76_1004.1896n	1.38517	NEG
11.37_508.3403m/z	1.38503	NEG
11.98_863.0400m/z	1.38502	NEG
0.65_528.6481m/z	1.3847	NEG
0.62_1029.7784n	1.3845	NEG
15.63_976.5810m/z	1.38345	NEG
0.66_965.2973m/z	1.38281	NEG
0.77_941.2082m/z	1.38238	NEG
5.84_280.0821m/z	1.38206	NEG
15.58_130.9451m/z	1.38144	NEG
5.86_443.1646m/z	1.38076	NEG
3.85_147.0456m/z	1.3796	NEG
0.77_332.0829n	1.37948	NEG
7.75_581.1335m/z	1.37939	NEG
6.61_289.0384m/z	1.37912	NEG
0.56_130.9667m/z	1.37848	NEG
7.16_605.2369m/z	1.37838	NEG
15.72_900.5936m/z	1.37779	NEG
10.23_543.3324n	1.37557	NEG
0.59_502.8595m/z	1.37553	NEG
10.24_612.3294m/z	1.37419	NEG
10.79_550.3530m/z	1.3737	NEG
14.34_1122.5041m/z	1.37218	NEG
0.78_915.2278n	1.37195	NEG
0.64_654.7932m/z	1.37195	NEG
10.72_570.2817m/z	1.37091	NEG
16.04_132.9243m/z	1.36999	NEG
7.66_253.1443m/z	1.3698	NEG
14.53_119.7636m/z	1.36966	NEG
0.77_665.0918m/z	1.36933	NEG
0.62_748.8223m/z	1.36933	NEG
0.77_643.1099m/z	1.36832	NEG
15.14_154.6447m/z	1.36817	NEG
0.77_269.0753m/z	1.36765	NEG
15.26_880.6048m/z	1.3673	NEG
13.97_960.5097m/z	1.3671	NEG
10.43_765.0239m/z	1.36599	NEG
14.02_118.8469m/z	1.36454	NEG
1.42_427.0083m/z	1.36445	NEG
0.63_893.8138n	1.36405	NEG
11.98_816.4258n	1.36382	NEG
7.63_218.0918n	1.36364	NEG
10.45_563.3263n	1.36344	NEG
7.02_493.1513m/z	1.36258	NEG
0.59_498.0348n	1.36218	NEG
0.77_427.0071m/z	1.36188	NEG
7.74_479.1596m/z	1.36156	NEG
14.95_126.4279m/z	1.36077	NEG
0.81_272.9469m/z	1.35962	NEG
4.82_263.1038m/z	1.35919	NEG
0.87_215.0061m/z	1.35917	NEG
8.81_97.4693m/z	1.35839	NEG
11.08_639.3923m/z	1.35762	NEG
8.97_97.5670m/z	1.35759	NEG
22.72_522.8358m/z	1.35759	NEG
0.61_621.0097m/z	1.35732	NEG
14.91_142.3162m/z	1.35708	NEG
0.09_145.9315m/z	1.35701	NEG
14.02_88.2701m/z	1.35597	NEG
0.76_845.1276m/z	1.35544	NEG
10.70_921.0349m/z	1.35466	NEG
15.52_750.5423m/z	1.35437	NEG
0.82_191.0197m/z	1.35375	NEG
0.64_397.8929n	1.3537	NEG
0.77_668.1364n	1.35362	NEG
14.57_799.5634m/z	1.35349	NEG
0.85_935.1959m/z	1.35323	NEG
13.56_959.4643m/z	1.35297	NEG
0.77_1010.0933m/z	1.35293	NEG
6.42_388.1876n	1.35234	NEG
11.81_719.0337m/z	1.35199	NEG
16.34_778.5737m/z	1.35176	NEG
9.02_367.1505m/z	1.35125	NEG
10.26_380.2568m/z	1.35077	NEG
14.03_102.1733m/z	1.35003	NEG
5.42_350.1505m/z	1.34987	NEG
15.51_818.5330m/z	1.34963	NEG
7.05_397.1795m/z	1.34928	NEG
3.67_275.0649m/z	1.34841	NEG
21.82_174.9039m/z	1.34773	NEG
0.61_485.0358m/z	1.34767	NEG
0.55_746.7985m/z	1.34637	NEG
0.53_365.8844m/z	1.3459	NEG
6.30_152.0356m/z	1.34575	NEG
0.76_829.1772m/z	1.34555	NEG
10.44_739.0268m/z	1.34537	NEG
0.62_732.8547m/z	1.34439	NEG
0.77_957.1811m/z	1.34391	NEG
0.60_916.7924m/z	1.34328	NEG
14.90_126.4295m/z	1.34326	NEG
10.29_366.2369m/z	1.3431	NEG
14.94_111.6901m/z	1.34298	NEG
0.63_458.8731m/z	1.34291	NEG
11.96_397.1706m/z	1.34226	NEG
14.36_158.1391m/z	1.34198	NEG
14.93_138.2169m/z	1.34178	NEG
14.41_145.7198m/z	1.34124	NEG
14.51_128.9603m/z	1.34092	NEG
13.46_792.5339m/z	1.34083	NEG
0.66_542.6266m/z	1.34042	NEG
5.53_165.0558m/z	1.34042	NEG
0.78_225.0853m/z	1.34034	NEG
0.65_1068.2098m/z	1.33938	NEG
0.81_61.3128m/z	1.339	NEG
14.93_137.9778m/z	1.33874	NEG
0.77_982.2087n	1.33856	NEG
14.36_941.0457m/z	1.33788	NEG
3.13_307.8555m/z	1.33767	NEG
0.66_905.3559n	1.33717	NEG
22.90_239.0853m/z	1.33689	NEG
0.55_663.8329m/z	1.3362	NEG
14.19_140.1359m/z	1.3361	NEG
0.66_268.8008m/z	1.3361	NEG
6.25_381.1374m/z	1.33465	NEG
11.74_483.2817m/z	1.33438	NEG
0.55_767.7865n	1.33419	NEG
15.12_160.9751m/z	1.33417	NEG
0.55_877.7586m/z	1.33369	NEG
8.54_624.3389m/z	1.33343	NEG
2.04_310.0251m/z	1.33313	NEG
11.64_483.3649m/z	1.33294	NEG
10.64_63.9865m/z	1.33292	NEG
15.35_130.9452m/z	1.33291	NEG
22.58_384.8706m/z	1.33273	NEG
3.42_922.2946m/z	1.33172	NEG
10.38_762.2742m/z	1.33124	NEG
0.67_390.7490m/z	1.33105	NEG
7.95_478.1977m/z	1.33059	NEG
14.68_808.5096m/z	1.33059	NEG
8.74_493.2795m/z	1.32883	NEG
3.62_1017.3186m/z	1.32852	NEG
0.55_631.8367m/z	1.32778	NEG
14.58_864.5735m/z	1.32777	NEG
10.22_988.0530n	1.32681	NEG
0.63_611.8287n	1.32676	NEG
0.66_225.8265n	1.32603	NEG
0.68_513.8275n	1.32595	NEG
7.53_411.1846m/z	1.3256	NEG
7.04_369.1743m/z	1.32547	NEG
0.77_800.0021m/z	1.32507	NEG
6.08_531.1829m/z	1.32466	NEG
15.52_896.4734m/z	1.32432	NEG
0.59_379.9216m/z	1.32428	NEG
7.00_427.1793m/z	1.32248	NEG
0.61_902.8183m/z	1.32215	NEG
14.09_960.5097m/z	1.32209	NEG
7.76_508.2651n	1.32166	NEG
22.88_809.6956m/z	1.32147	NEG
8.39_528.2663m/z	1.32108	NEG
11.76_843.0371m/z	1.32107	NEG
15.12_854.8833m/z	1.3208	NEG
1.55_180.0199m/z	1.32038	NEG
14.73_54.1779m/z	1.32036	NEG
14.98_53.5243m/z	1.32017	NEG
0.80_80.6590m/z	1.31997	NEG
3.85_233.0661n	1.31991	NEG
0.63_810.8321n	1.31974	NEG
7.38_602.3006m/z	1.31888	NEG
3.76_188.9863m/z	1.31871	NEG
10.41_1092.6088m/z	1.31864	NEG
16.04_130.9449m/z	1.31837	NEG
19.59_176.9113m/z	1.31744	NEG
5.29_335.0210m/z	1.31726	NEG
14.89_787.0355m/z	1.31573	NEG
11.97_846.0535n	1.31566	NEG
14.54_811.5640m/z	1.31563	NEG
0.77_690.1156n	1.31509	NEG
0.56_146.9617m/z	1.31503	NEG
22.87_720.8435m/z	1.31435	NEG
0.77_482.9646n	1.31341	NEG
8.56_545.1488m/z	1.31308	NEG
22.94_116.9294m/z	1.31251	NEG
4.33_329.1108m/z	1.31248	NEG
15.15_149.1849m/z	1.31246	NEG
0.66_326.7599m/z	1.31211	NEG
7.69_497.2574m/z	1.31191	NEG
13.83_824.5419m/z	1.30986	NEG
7.64_327.6527m/z	1.3098	NEG
6.52_468.1084n	1.30951	NEG
11.38_549.2219m/z	1.30939	NEG
15.12_178.5502m/z	1.30934	NEG
14.68_1094.5043m/z	1.30896	NEG
18.04_524.8492m/z	1.30885	NEG
8.83_84.8771m/z	1.30856	NEG
15.58_856.4975m/z	1.30842	NEG
1.14_385.0363m/z	1.3083	NEG
10.77_239.0840m/z	1.30699	NEG
0.66_1100.1882m/z	1.30636	NEG
9.28_221.1545m/z	1.30616	NEG
12.54_863.0422m/z	1.30588	NEG
14.68_60.4485m/z	1.30356	NEG
14.75_810.6593m/z	1.30346	NEG
0.90_689.0007m/z	1.30279	NEG
11.30_164.9280m/z	1.30268	NEG
0.76_769.0506m/z	1.30265	NEG
7.41_188.0345m/z	1.3022	NEG
14.90_142.5647m/z	1.30192	NEG
11.49_483.1958m/z	1.30176	NEG
14.16_1019.5324n	1.30093	NEG
0.66_908.3359m/z	1.3004	NEG
10.64_63.8848m/z	1.30006	NEG
0.76_743.0396m/z	1.29998	NEG
14.90_897.0409m/z	1.29976	NEG
6.69_443.1733m/z	1.29966	NEG
0.76_515.1080m/z	1.29919	NEG
6.90_541.1416m/z	1.29876	NEG
13.41_917.4769m/z	1.29767	NEG
8.45_381.1828m/z	1.29763	NEG
14.02_87.7458m/z	1.29733	NEG
0.76_750.0555n	1.29643	NEG
22.95_323.8839m/z	1.2964	NEG
9.16_448.1838m/z	1.2964	NEG
6.79_417.0977m/z	1.29581	NEG
15.13_154.9023m/z	1.29566	NEG
14.34_139.6534m/z	1.29554	NEG
14.27_717.5248m/z	1.29512	NEG
12.54_754.0571n	1.29436	NEG
0.66_266.8037m/z	1.29388	NEG
0.66_1048.2221m/z	1.29381	NEG
14.97_895.5716n	1.2936	NEG
11.97_381.1737m/z	1.29349	NEG
14.98_52.3779m/z	1.29315	NEG
10.45_540.5629m/z	1.29259	NEG
14.19_826.8457m/z	1.29208	NEG
13.05_763.5587m/z	1.29207	NEG
15.46_948.5865m/z	1.29162	NEG
14.40_151.6310m/z	1.29104	NEG
21.45_130.9932m/z	1.29095	NEG
0.69_545.7882n	1.2909	NEG
13.90_116.9293m/z	1.2906	NEG
14.42_145.9729m/z	1.28928	NEG
15.67_971.0475m/z	1.28875	NEG
0.67_211.9704m/z	1.28853	NEG
12.51_673.2224m/z	1.2884	NEG
13.85_774.6175m/z	1.28822	NEG
0.78_1193.8146m/z	1.28819	NEG
12.33_663.5668m/z	1.28818	NEG
0.66_214.8372m/z	1.28757	NEG
11.37_655.3665n	1.28618	NEG
14.40_53.5338m/z	1.28558	NEG
8.86_97.4195m/z	1.28555	NEG
9.31_313.2383m/z	1.28554	NEG
14.46_128.5269m/z	1.28532	NEG
3.53_244.9976m/z	1.28519	NEG
12.05_488.3469n	1.28481	NEG
0.66_274.7936m/z	1.28463	NEG
14.34_1116.4888m/z	1.28445	NEG
14.27_776.5435m/z	1.28434	NEG
15.04_946.5764m/z	1.28432	NEG
10.84_506.3250m/z	1.28419	NEG
6.82_201.1132m/z	1.28418	NEG
13.46_769.5478m/z	1.28353	NEG
10.48_452.2781m/z	1.28342	NEG
4.82_399.0796m/z	1.2825	NEG
10.92_554.3438m/z	1.28101	NEG
13.56_933.4753m/z	1.2809	NEG
15.18_53.6967m/z	1.28067	NEG
0.77_699.0671n	1.2802	NEG
8.80_97.4945m/z	1.27961	NEG
14.68_740.5222m/z	1.27954	NEG
11.37_659.3095n	1.27949	NEG
11.97_400.1473m/z	1.27934	NEG
0.78_605.1556m/z	1.27888	NEG
15.26_1010.5603m/z	1.27849	NEG
15.17_127.8063m/z	1.27813	NEG
12.07_551.3264n	1.27798	NEG
16.18_457.8845m/z	1.27773	NEG
11.82_547.4336m/z	1.27717	NEG
11.79_705.0305m/z	1.27632	NEG
0.67_484.6709m/z	1.27549	NEG
5.51_229.0498m/z	1.27488	NEG
15.12_794.5696m/z	1.27486	NEG
0.66_1128.1666m/z	1.27472	NEG
22.88_724.8365m/z	1.27447	NEG
15.15_166.0493m/z	1.27401	NEG
6.08_463.1971m/z	1.27378	NEG
10.21_710.2599m/z	1.27375	NEG
14.92_122.0510m/z	1.27359	NEG
14.41_162.9610m/z	1.27234	NEG
11.62_418.3868n	1.27224	NEG
6.25_209.0796m/z	1.2716	NEG
10.62_753.2421m/z	1.27138	NEG
14.68_1033.5360m/z	1.27135	NEG
22.86_561.8641m/z	1.27122	NEG
0.77_411.0355m/z	1.27093	NEG
0.78_621.1276m/z	1.27055	NEG
22.28_572.8524m/z	1.27024	NEG
10.63_91.6415m/z	1.26942	NEG
15.69_572.0168m/z	1.26928	NEG
8.10_525.1465m/z	1.26918	NEG
13.44_851.0342m/z	1.26917	NEG
0.66_407.7328n	1.26912	NEG
11.97_944.6753m/z	1.26911	NEG
15.19_52.3858m/z	1.26871	NEG
10.65_81.0438m/z	1.2687	NEG
14.55_938.5316m/z	1.26862	NEG
18.57_834.5215m/z	1.26827	NEG
17.13_525.8755m/z	1.26809	NEG
0.62_1140.7671m/z	1.26787	NEG
5.10_383.1167m/z	1.26786	NEG
11.49_612.0311m/z	1.26706	NEG
0.55_787.2951m/z	1.26674	NEG
7.63_196.1098n	1.26651	NEG
22.94_777.6395m/z	1.26581	NEG
15.69_981.5803n	1.26543	NEG
0.68_311.8396n	1.26528	NEG
0.89_411.0349m/z	1.26515	NEG
0.68_475.8150n	1.26493	NEG
0.41_132.8681m/z	1.26442	NEG
13.42_865.4622m/z	1.26328	NEG
15.14_133.4636m/z	1.26319	NEG
0.77_329.0381m/z	1.26319	NEG
15.46_1010.5544m/z	1.26266	NEG
1.49_183.0155m/z	1.26251	NEG
0.74_156.8967m/z	1.26239	NEG
10.67_580.2348m/z	1.26122	NEG
22.58_174.9052m/z	1.26107	NEG
14.40_151.8846m/z	1.26091	NEG
10.45_686.2597m/z	1.26075	NEG
11.49_642.3956m/z	1.2606	NEG
8.73_556.3252m/z	1.25985	NEG
8.19_67.7983m/z	1.25966	NEG
6.19_351.1638m/z	1.2594	NEG
0.81_50.3534m/z	1.2593	NEG
15.63_1044.5663m/z	1.25927	NEG
14.97_1070.5054m/z	1.25916	NEG
14.02_687.8049m/z	1.25911	NEG
10.62_641.2621n	1.25899	NEG
11.81_589.1497m/z	1.25876	NEG
8.12_103.0895m/z	1.25874	NEG
10.38_651.3355n	1.2581	NEG
11.49_398.1316m/z	1.25782	NEG
0.64_346.8166m/z	1.25645	NEG
4.99_257.0626m/z	1.25596	NEG
0.62_1088.7658m/z	1.2557	NEG
15.17_143.0324m/z	1.25559	NEG
0.77_996.1754m/z	1.25519	NEG
0.71_349.9678n	1.25478	NEG
8.80_611.3449m/z	1.2546	NEG
12.76_624.4235m/z	1.25325	NEG
22.89_529.8017m/z	1.25291	NEG
5.26_283.0815m/z	1.25252	NEG
14.34_1184.4742m/z	1.25248	NEG
22.95_469.7835m/z	1.25242	NEG
7.03_159.1029m/z	1.25238	NEG
22.55_162.8938m/z	1.25236	NEG
0.67_181.9664m/z	1.25232	NEG
8.78_85.9161m/z	1.25218	NEG
15.22_1034.5499m/z	1.25189	NEG
22.90_450.1390n	1.25171	NEG
14.02_687.4711m/z	1.25162	NEG
22.95_534.8229n	1.25155	NEG
6.76_427.1790m/z	1.2513	NEG
0.66_730.4686m/z	1.25093	NEG
0.66_667.5309n	1.25077	NEG
14.60_1057.0541m/z	1.25054	NEG
0.64_170.9443m/z	1.25016	NEG
10.10_606.3022m/z	1.24909	NEG
0.62_1055.7756m/z	1.24884	NEG
22.86_335.8943n	1.24875	NEG
14.02_747.9229m/z	1.24847	NEG
11.43_525.1769m/z	1.24842	NEG
0.62_1039.7974n	1.24776	NEG
12.30_793.0361m/z	1.24744	NEG
12.51_637.1703m/z	1.2469	NEG
14.80_836.5777m/z	1.24647	NEG
0.55_499.8522m/z	1.24603	NEG
7.34_237.1109m/z	1.24589	NEG
13.98_998.4877m/z	1.24548	NEG
5.17_421.1358m/z	1.24491	NEG
10.21_504.3095m/z	1.24487	NEG
10.25_476.2800m/z	1.24388	NEG
4.89_237.9874m/z	1.24364	NEG
7.76_202.0507m/z	1.2436	NEG
14.27_925.5197n	1.24274	NEG
11.18_659.3100n	1.24238	NEG
14.41_163.2158m/z	1.24207	NEG
7.63_533.1084m/z	1.24191	NEG
10.62_676.3040m/z	1.24182	NEG
0.65_595.3988n	1.24179	NEG
0.55_675.3454n	1.24176	NEG
0.76_461.9108m/z	1.24097	NEG
14.28_844.5315m/z	1.24009	NEG
8.23_543.1319m/z	1.23989	NEG
0.66_227.8236n	1.23916	NEG
11.16_391.2866m/z	1.23886	NEG
22.96_336.8613m/z	1.23882	NEG
11.79_722.0490n	1.23839	NEG
22.96_455.7991m/z	1.23788	NEG
22.94_679.7276n	1.2376	NEG
15.36_930.5783m/z	1.23743	NEG
0.64_296.8899m/z	1.23741	NEG
0.54_164.9291m/z	1.23731	NEG
14.00_1081.4798m/z	1.23663	NEG
0.70_562.7870m/z	1.23583	NEG
14.58_852.5742m/z	1.23569	NEG
22.95_671.7085m/z	1.23535	NEG
22.55_392.9053m/z	1.23497	NEG
0.77_718.0041m/z	1.23495	NEG
14.36_833.0369m/z	1.23475	NEG
7.75_575.1245m/z	1.23465	NEG
7.34_522.2466n	1.23421	NEG
6.25_187.0976m/z	1.2342	NEG
11.97_951.6922m/z	1.23412	NEG
14.85_446.9079m/z	1.2341	NEG
7.34_216.1364n	1.23379	NEG
11.43_514.1619m/z	1.23369	NEG
0.56_174.9561m/z	1.23291	NEG
8.82_97.4505m/z	1.23222	NEG
14.40_53.5245m/z	1.23191	NEG
8.55_646.3211m/z	1.23148	NEG
11.45_146.9636m/z	1.23133	NEG
0.55_928.7415m/z	1.23085	NEG
12.57_535.3996m/z	1.23079	NEG
22.96_437.8181m/z	1.23035	NEG
0.68_205.0172m/z	1.23016	NEG
15.53_932.5969m/z	1.22981	NEG
10.62_627.3352n	1.22973	NEG
10.01_478.1664m/z	1.22932	NEG
15.69_756.5887m/z	1.22916	NEG
0.77_778.0208m/z	1.22909	NEG
22.95_517.7810m/z	1.22887	NEG
22.95_350.8576m/z	1.2287	NEG
15.16_893.0426m/z	1.22856	NEG
14.09_892.5223m/z	1.22811	NEG
14.35_57.3667m/z	1.22786	NEG
8.82_97.6339m/z	1.22757	NEG
14.31_754.5379m/z	1.22724	NEG
12.54_367.1931n	1.22702	NEG
22.77_716.8598m/z	1.22568	NEG
14.22_1030.5183m/z	1.22558	NEG
8.10_315.1814m/z	1.22546	NEG
2.22_229.0693m/z	1.22545	NEG
22.95_511.7854m/z	1.22517	NEG
6.83_602.3010m/z	1.22508	NEG
14.53_136.9904m/z	1.22499	NEG
14.02_115.0297m/z	1.22481	NEG
4.40_249.0359m/z	1.22464	NEG
0.77_756.0393m/z	1.22456	NEG
0.77_994.1211m/z	1.22448	NEG
0.76_753.0267m/z	1.22427	NEG
9.02_407.1391m/z	1.22425	NEG
0.65_911.3447m/z	1.22397	NEG
22.95_338.8723m/z	1.22387	NEG
14.39_892.4664m/z	1.22384	NEG
12.53_780.0456n	1.22373	NEG
0.74_490.9178m/z	1.22353	NEG
13.29_831.0575m/z	1.22348	NEG
14.92_120.9056m/z	1.22345	NEG
22.95_540.7693m/z	1.223	NEG
10.38_665.3355n	1.22298	NEG
11.81_515.1478m/z	1.22278	NEG
0.76_728.0732n	1.22272	NEG
2.23_188.0178m/z	1.22251	NEG
15.23_1096.5205m/z	1.22171	NEG
22.98_146.9378m/z	1.2213	NEG
14.15_446.9075m/z	1.2205	NEG
22.89_527.8225m/z	1.22016	NEG
15.18_976.5215m/z	1.21947	NEG
22.64_215.8687m/z	1.21937	NEG
12.00_547.1819m/z	1.21891	NEG
14.45_134.1706m/z	1.2188	NEG
0.66_405.7342n	1.21879	NEG
0.74_589.0402m/z	1.21861	NEG
0.66_385.7266n	1.21858	NEG
22.99_362.8749m/z	1.21838	NEG
11.87_563.4294m/z	1.21811	NEG
13.81_132.9242m/z	1.21739	NEG
15.19_175.9117m/z	1.21736	NEG
14.70_1019.5031m/z	1.21703	NEG
14.15_780.4978m/z	1.21633	NEG
11.76_521.1661m/z	1.21624	NEG
0.77_402.9610n	1.216	NEG
14.90_124.3605m/z	1.21568	NEG
14.09_747.6476m/z	1.21551	NEG
0.81_95.3594m/z	1.21513	NEG
8.97_97.5422m/z	1.21497	NEG
6.25_271.0485m/z	1.21485	NEG
0.78_607.1572m/z	1.21434	NEG
8.49_350.2670n	1.21413	NEG
0.73_201.8024m/z	1.21412	NEG
0.80_110.9150m/z	1.21353	NEG
12.82_634.4438m/z	1.21305	NEG
14.46_140.3852m/z	1.21271	NEG
0.77_343.9946m/z	1.2127	NEG
14.41_124.7865m/z	1.21215	NEG
12.54_862.0572n	1.21201	NEG
22.95_227.9207n	1.21181	NEG
23.03_198.9337m/z	1.21171	NEG
6.21_269.1506m/z	1.21151	NEG
2.22_215.0727m/z	1.21148	NEG
14.53_935.0466m/z	1.21088	NEG
15.97_866.6260m/z	1.21057	NEG
8.40_565.2958m/z	1.21006	NEG
14.93_155.6237m/z	1.20993	NEG
1.22_381.0378m/z	1.20962	NEG
6.81_349.1112m/z	1.20937	NEG
14.36_850.8503m/z	1.20892	NEG
11.16_170.8707m/z	1.20887	NEG
6.56_214.1447m/z	1.20873	NEG
14.02_87.6493m/z	1.20855	NEG
6.42_194.0457m/z	1.20842	NEG
14.43_922.0620n	1.20841	NEG
7.34_299.0816m/z	1.20814	NEG
23.00_233.9303m/z	1.20813	NEG
8.07_307.1545m/z	1.20794	NEG
14.08_1015.4855m/z	1.20789	NEG
15.12_809.5950n	1.20787	NEG
11.03_465.3562m/z	1.20781	NEG
1.05_191.0198m/z	1.20777	NEG
15.15_897.0409m/z	1.20776	NEG
14.53_140.6043m/z	1.20762	NEG
22.95_537.7704m/z	1.20755	NEG
0.55_674.3623n	1.20754	NEG
14.16_576.8667m/z	1.20725	NEG
14.55_788.5240m/z	1.20678	NEG
14.75_998.5044m/z	1.20659	NEG
15.17_143.3137m/z	1.20647	NEG
0.81_54.2564m/z	1.2063	NEG
0.73_1033.1091m/z	1.20585	NEG
12.40_160.8424m/z	1.20539	NEG
8.29_194.0823m/z	1.20537	NEG
7.55_242.1758m/z	1.20532	NEG
15.09_1164.5059m/z	1.20499	NEG
14.92_120.6746m/z	1.2049	NEG
4.93_401.0197m/z	1.2043	NEG
22.95_616.7827n	1.20389	NEG
0.60_1069.7846m/z	1.20383	NEG
14.58_852.8682m/z	1.20373	NEG
15.17_941.0448m/z	1.20371	NEG
22.98_307.8566m/z	1.20371	NEG
12.54_728.0459n	1.20279	NEG
14.93_122.5083m/z	1.20269	NEG
16.62_525.8749m/z	1.20226	NEG
0.55_1094.6975m/z	1.20223	NEG
12.55_432.2377n	1.2019	NEG
0.66_382.7229m/z	1.20184	NEG
13.51_116.9293m/z	1.20115	NEG
21.36_392.9019m/z	1.20104	NEG
0.63_578.8674m/z	1.20102	NEG
15.70_787.6184n	1.20073	NEG
0.07_207.9303m/z	1.20069	NEG
14.01_951.5238m/z	1.20052	NEG
3.41_1098.3435m/z	1.20022	NEG
13.93_446.9063m/z	1.20022	NEG
22.95_728.6974m/z	1.20016	NEG
10.63_598.3686m/z	1.20006	NEG
15.69_130.9452m/z	1.19989	NEG
13.86_736.4962m/z	1.19969	NEG
7.47_305.0819m/z	1.19965	NEG
15.85_776.5578m/z	1.19961	NEG
0.77_316.0512n	1.19952	NEG
0.74_452.9609m/z	1.19942	NEG
0.80_50.5555m/z	1.19928	NEG
2.04_247.9934m/z	1.19926	NEG
15.47_838.5941m/z	1.19894	NEG
0.74_307.0313m/z	1.19888	NEG
9.92_538.3147m/z	1.19861	NEG
22.95_618.7531n	1.19858	NEG
16.38_717.0230m/z	1.19767	NEG
0.81_61.3804m/z	1.1976	NEG
10.24_951.0416m/z	1.19721	NEG
14.41_884.5259m/z	1.1971	NEG
10.66_670.2871m/z	1.19705	NEG
11.43_412.1867n	1.19681	NEG
14.02_87.4473m/z	1.19673	NEG
7.55_265.1647n	1.19655	NEG
11.43_328.2398n	1.19654	NEG
22.95_547.7832n	1.19648	NEG
10.62_708.2417m/z	1.19646	NEG
6.74_331.0554m/z	1.19629	NEG
9.01_473.3595m/z	1.1958	NEG
14.73_137.0108m/z	1.1957	NEG
0.55_676.8370m/z	1.19558	NEG
22.76_395.9446n	1.19542	NEG
22.96_437.8585n	1.19474	NEG
22.95_453.7934m/z	1.19448	NEG
22.72_489.8389n	1.19446	NEG
22.98_488.8247m/z	1.19439	NEG
8.66_641.2527m/z	1.19417	NEG
14.92_155.8812m/z	1.19408	NEG
14.28_776.8211m/z	1.19392	NEG
15.11_1023.5814n	1.19376	NEG
15.24_1102.5351m/z	1.19344	NEG
1.27_218.9824m/z	1.19343	NEG
9.00_385.3072m/z	1.19339	NEG
11.76_374.1314m/z	1.19328	NEG
15.47_906.5936m/z	1.19318	NEG
22.96_352.8537m/z	1.1929	NEG
22.95_557.7849n	1.19282	NEG
12.69_780.0423n	1.19271	NEG
22.96_275.8926m/z	1.19256	NEG
22.96_394.8424m/z	1.19224	NEG
22.88_854.5902m/z	1.19221	NEG
15.04_1104.5233m/z	1.19154	NEG
0.65_1090.1860m/z	1.19134	NEG
9.66_452.2786m/z	1.19112	NEG
14.72_141.8072m/z	1.19105	NEG
0.74_474.9423m/z	1.19103	NEG
0.63_985.7667m/z	1.1909	NEG
3.85_300.0464m/z	1.19089	NEG
16.05_564.5572n	1.19081	NEG
15.35_116.9293m/z	1.19076	NEG
14.36_136.5200m/z	1.19069	NEG
22.05_521.8432m/z	1.19056	NEG
22.75_570.8361m/z	1.19039	NEG
22.75_159.8963m/z	1.19026	NEG
22.95_435.8561n	1.19007	NEG
14.42_140.1369m/z	1.18999	NEG
3.85_429.0747m/z	1.18971	NEG
0.63_972.7641m/z	1.18969	NEG
9.69_759.0307m/z	1.18957	NEG
0.66_283.7854n	1.18957	NEG
22.94_659.7226n	1.18904	NEG
14.86_164.9276m/z	1.18898	NEG
14.44_150.6420m/z	1.18888	NEG
9.88_333.2048m/z	1.18866	NEG
13.82_786.5276m/z	1.18799	NEG
14.35_805.5605n	1.18766	NEG
6.46_400.1558n	1.18764	NEG
16.21_524.8488m/z	1.18733	NEG
11.79_383.1001m/z	1.18702	NEG
14.81_816.5728m/z	1.18666	NEG
13.44_652.4546m/z	1.18587	NEG
12.54_721.0347m/z	1.18575	NEG
6.26_256.0589m/z	1.1857	NEG
22.76_658.8082m/z	1.18533	NEG
14.02_94.6104m/z	1.18481	NEG
14.87_812.5782m/z	1.18478	NEG
2.21_342.0446m/z	1.18476	NEG
0.81_80.6693m/z	1.18434	NEG
22.96_145.9312m/z	1.1843	NEG
10.63_82.4070m/z	1.18427	NEG
22.95_498.7866m/z	1.18395	NEG
19.76_834.5202m/z	1.18369	NEG
5.42_254.0730m/z	1.18351	NEG
14.43_866.0555n	1.18309	NEG
22.88_675.7443m/z	1.18299	NEG
22.77_644.8193m/z	1.18299	NEG
11.36_508.3998m/z	1.18294	NEG
0.54_617.8464n	1.18279	NEG
15.69_772.5843m/z	1.18167	NEG
14.03_85.8691m/z	1.18129	NEG
22.95_496.7863m/z	1.1812	NEG
22.77_656.8163m/z	1.18093	NEG
0.69_579.7702n	1.1798	NEG
14.36_790.5375m/z	1.17979	NEG
22.94_755.6522n	1.17963	NEG
11.50_859.0366m/z	1.17918	NEG
16.38_731.0228m/z	1.17907	NEG
0.54_376.9105m/z	1.17895	NEG
14.02_87.4895m/z	1.17883	NEG
0.90_427.0021m/z	1.17882	NEG
22.94_465.7899m/z	1.17874	NEG
7.63_239.0878m/z	1.17839	NEG
10.38_987.0441m/z	1.17833	NEG
0.77_404.9597n	1.17825	NEG
0.77_658.0674m/z	1.17803	NEG
8.82_84.8601m/z	1.17801	NEG
14.93_124.3650m/z	1.17798	NEG
14.87_1000.5168m/z	1.1775	NEG
8.83_293.1758m/z	1.17722	NEG
15.17_830.9739m/z	1.17699	NEG
12.69_377.2669m/z	1.17659	NEG
22.76_698.8707m/z	1.17649	NEG
9.31_676.3538n	1.176	NEG
14.02_702.5635n	1.17592	NEG
0.81_54.1613m/z	1.17586	NEG
0.65_681.5442n	1.17585	NEG
22.87_172.8312m/z	1.17558	NEG
23.01_161.9253m/z	1.17536	NEG
22.82_689.8188m/z	1.17481	NEG
22.95_657.7308n	1.17449	NEG
13.72_902.5397n	1.1743	NEG
14.36_175.6277m/z	1.17424	NEG
10.61_744.2917m/z	1.17415	NEG
11.18_1091.7236m/z	1.17396	NEG
10.45_753.2452m/z	1.17393	NEG
22.89_742.5488m/z	1.17388	NEG
0.68_628.6905m/z	1.17358	NEG
14.96_157.3917m/z	1.17331	NEG
0.66_964.2898m/z	1.17318	NEG
22.95_543.7917m/z	1.17305	NEG
8.41_263.1651m/z	1.17295	NEG
22.94_738.6664n	1.17295	NEG
22.95_279.8697n	1.17272	NEG
15.17_159.9302m/z	1.17243	NEG
8.08_239.1293m/z	1.17226	NEG
0.66_446.6722m/z	1.17169	NEG
10.63_63.6595m/z	1.17148	NEG
23.00_235.9260m/z	1.17138	NEG
22.82_512.8762n	1.1711	NEG
11.81_384.1604m/z	1.17077	NEG
22.95_638.7675n	1.17051	NEG
15.36_582.8818m/z	1.17036	NEG
0.64_516.8275m/z	1.1703	NEG
17.30_525.8754m/z	1.17026	NEG
12.54_747.0415m/z	1.17016	NEG
14.46_144.9914m/z	1.16983	NEG
11.81_447.2010n	1.1697	NEG
22.96_550.7907m/z	1.16938	NEG
15.15_166.3054m/z	1.16925	NEG
10.21_564.3302m/z	1.16908	NEG
0.67_376.8573n	1.16906	NEG
10.35_116.9294m/z	1.16854	NEG
14.42_156.8825m/z	1.16846	NEG
0.84_795.1665m/z	1.16824	NEG
22.95_294.8602m/z	1.16824	NEG
11.85_621.3511m/z	1.16805	NEG
11.99_407.1069n	1.16753	NEG
11.52_545.1647m/z	1.16707	NEG
0.56_1061.1975m/z	1.16703	NEG
14.36_193.4966m/z	1.16691	NEG
11.43_541.1493m/z	1.1668	NEG
14.36_175.3633m/z	1.16664	NEG
22.96_375.8493n	1.16645	NEG
22.96_326.8542m/z	1.166	NEG
7.59_207.1027m/z	1.16586	NEG
11.75_369.3350m/z	1.16513	NEG
14.41_125.0011m/z	1.16486	NEG
7.81_288.6205m/z	1.16476	NEG
10.43_889.0336m/z	1.16471	NEG
14.53_103.4072m/z	1.16465	NEG
0.55_989.7297m/z	1.1639	NEG
18.18_525.8771m/z	1.16388	NEG
0.76_626.8498m/z	1.16368	NEG
21.30_176.9954m/z	1.16363	NEG
0.70_808.9930m/z	1.16323	NEG
0.66_463.6927n	1.16294	NEG
0.76_787.0064m/z	1.16291	NEG
14.95_140.6289m/z	1.1629	NEG
22.89_235.8579m/z	1.16284	NEG
22.59_166.9252m/z	1.1624	NEG
0.77_979.1628m/z	1.16207	NEG
0.81_203.0471m/z	1.16161	NEG
15.07_446.9090m/z	1.16144	NEG
22.94_735.6932n	1.1611	NEG
15.18_143.5521m/z	1.16105	NEG
14.82_962.5073m/z	1.16096	NEG
12.42_648.4783n	1.16094	NEG
15.17_902.5225m/z	1.16084	NEG
22.96_143.9359m/z	1.16065	NEG
19.82_392.9022m/z	1.16049	NEG
22.95_590.7892n	1.16048	NEG
22.95_473.7936n	1.1599	NEG
3.85_362.0170m/z	1.15956	NEG
14.34_56.3576m/z	1.1592	NEG
14.71_141.5734m/z	1.15919	NEG
13.56_115.0286m/z	1.15911	NEG
14.87_753.5602m/z	1.15895	NEG
0.74_430.9609m/z	1.15852	NEG
14.43_156.6270m/z	1.15844	NEG
14.46_891.0426m/z	1.15839	NEG
0.65_1108.1793m/z	1.15807	NEG
10.55_319.2640m/z	1.15786	NEG
0.82_1105.3240m/z	1.15764	NEG
22.98_161.8883m/z	1.15733	NEG
11.80_611.0239m/z	1.15733	NEG
0.76_427.9968n	1.15731	NEG
14.87_948.5499m/z	1.15718	NEG
17.39_525.8738m/z	1.15687	NEG
22.94_700.7171n	1.15684	NEG
10.38_947.0391m/z	1.15673	NEG
11.49_379.1578m/z	1.15669	NEG
8.83_84.8337m/z	1.15609	NEG
22.89_826.5637m/z	1.15593	NEG
0.66_324.7631m/z	1.15579	NEG
22.95_612.7333n	1.15544	NEG
14.22_833.0353m/z	1.15541	NEG
14.23_806.4959m/z	1.1554	NEG
14.68_1162.4901m/z	1.15527	NEG
23.00_239.9032m/z	1.1552	NEG
15.21_966.5637m/z	1.15506	NEG
14.83_756.5535m/z	1.155	NEG
11.50_773.3778m/z	1.15497	NEG
14.40_53.3583m/z	1.15495	NEG
12.54_911.0453m/z	1.15468	NEG
14.79_1038.5018m/z	1.15465	NEG
14.73_147.4508m/z	1.15432	NEG
22.94_392.8053m/z	1.15383	NEG
14.95_120.8917m/z	1.1536	NEG
14.56_134.8760m/z	1.1536	NEG
22.94_378.7947m/z	1.15359	NEG
3.55_183.0291m/z	1.15358	NEG
22.75_667.8037n	1.15327	NEG
22.70_464.8151m/z	1.15302	NEG
0.54_471.9048m/z	1.15288	NEG
8.06_719.3862m/z	1.1521	NEG
11.03_507.2753m/z	1.15208	NEG
10.22_910.0554n	1.152	NEG
11.98_814.0479n	1.15192	NEG
11.50_477.1781m/z	1.15177	NEG
7.52_201.1495m/z	1.15145	NEG
11.43_418.1369n	1.15134	NEG
22.63_518.8298m/z	1.15119	NEG
22.94_732.6563m/z	1.15041	NEG
22.95_584.7969n	1.15029	NEG
0.77_988.1134m/z	1.15018	NEG
22.95_550.7915n	1.15	NEG
22.90_792.5438m/z	1.14966	NEG
0.59_534.9706m/z	1.14938	NEG
14.95_952.5173m/z	1.14905	NEG
22.94_503.8019m/z	1.14854	NEG
10.84_653.3514n	1.14836	NEG
0.61_688.9963m/z	1.1483	NEG
9.21_499.3698m/z	1.14812	NEG
0.66_516.6104m/z	1.14785	NEG
11.47_349.2359m/z	1.14762	NEG
0.66_1003.2628m/z	1.14757	NEG
0.61_842.5719m/z	1.14753	NEG
0.54_247.9625n	1.14747	NEG
0.66_519.6147n	1.14744	NEG
14.19_809.0356m/z	1.14734	NEG
8.98_97.5206m/z	1.14728	NEG
5.76_245.0493m/z	1.14723	NEG
22.75_712.8527m/z	1.14698	NEG
11.37_737.3531n	1.14653	NEG
22.94_719.6755n	1.1462	NEG
0.54_724.7999m/z	1.14597	NEG
11.49_409.1898m/z	1.14592	NEG
2.63_188.0180m/z	1.14581	NEG
0.80_50.4622m/z	1.14577	NEG
22.88_712.7703m/z	1.14566	NEG
22.77_553.8760m/z	1.14562	NEG
10.84_657.2943n	1.14524	NEG
22.95_312.8647m/z	1.14519	NEG
22.98_424.8150m/z	1.14501	NEG
0.54_262.9344m/z	1.14487	NEG
0.55_533.8822n	1.14483	NEG
3.14_236.9298m/z	1.14469	NEG
10.11_857.0345m/z	1.14462	NEG
22.24_392.9071m/z	1.14448	NEG
22.92_409.6568m/z	1.14425	NEG
9.19_479.3103m/z	1.14417	NEG
6.41_247.0816m/z	1.144	NEG
14.34_148.9194m/z	1.14387	NEG
4.93_187.0071m/z	1.14367	NEG
0.66_152.8842m/z	1.14364	NEG
22.92_416.6104m/z	1.14357	NEG
0.66_1049.2293m/z	1.14304	NEG
0.67_374.8602n	1.14292	NEG
7.78_251.1281m/z	1.14261	NEG
10.11_870.0508n	1.14255	NEG
22.89_221.8424m/z	1.14251	NEG
22.98_285.9085m/z	1.14219	NEG
22.94_788.6647n	1.14215	NEG
11.99_826.0444n	1.14211	NEG
14.01_883.5351m/z	1.14157	NEG
22.39_192.9292m/z	1.14117	NEG
14.92_140.3828m/z	1.14106	NEG
10.38_694.2874m/z	1.14079	NEG
15.04_55.3766m/z	1.14064	NEG
10.43_798.0456n	1.14054	NEG
18.13_572.8554m/z	1.14037	NEG
11.48_593.0228m/z	1.14029	NEG
11.45_422.1296m/z	1.14025	NEG
0.55_827.2857m/z	1.14019	NEG
11.79_804.0534n	1.14004	NEG
17.18_525.8750m/z	1.13996	NEG
0.62_816.8185m/z	1.13968	NEG
10.10_538.3145m/z	1.13906	NEG
15.44_845.0327m/z	1.13879	NEG
15.41_774.5423m/z	1.13876	NEG
10.64_82.2205m/z	1.13804	NEG
0.66_980.2842m/z	1.13785	NEG
14.22_971.5208m/z	1.13778	NEG
11.51_834.0527n	1.13727	NEG
15.68_793.0333m/z	1.13714	NEG
10.64_69.9357m/z	1.13711	NEG
22.94_385.8258n	1.13706	NEG
15.43_187.9416m/z	1.13665	NEG
22.75_507.8334m/z	1.13627	NEG
15.29_728.5584m/z	1.13617	NEG
14.95_911.0422m/z	1.13612	NEG
14.19_1098.5035m/z	1.13604	NEG
14.05_820.5625m/z	1.13544	NEG
15.17_159.6690m/z	1.1352	NEG
0.84_963.1908m/z	1.13505	NEG
14.71_128.7552m/z	1.13457	NEG
14.60_147.4453m/z	1.13425	NEG
14.61_147.1980m/z	1.13398	NEG
15.21_159.6751m/z	1.13387	NEG
15.16_883.0408m/z	1.13377	NEG
11.98_479.1935m/z	1.13347	NEG
22.95_578.7840n	1.13321	NEG
8.99_628.2482m/z	1.13315	NEG
10.99_441.3579m/z	1.13302	NEG
11.97_1187.9408m/z	1.13278	NEG
5.29_246.9508m/z	1.13265	NEG
1.44_167.0499m/z	1.13199	NEG
0.80_95.3427m/z	1.13177	NEG
14.56_135.1063m/z	1.13142	NEG
22.94_427.8037m/z	1.13109	NEG
10.35_462.3335n	1.13097	NEG
15.23_1165.5090m/z	1.13071	NEG
12.70_439.2364m/z	1.1301	NEG
0.59_682.9746m/z	1.12984	NEG
0.66_612.5289m/z	1.12961	NEG
11.01_528.3099m/z	1.12946	NEG
7.46_484.1467m/z	1.12915	NEG
22.96_400.8240n	1.12907	NEG
22.72_596.7782m/z	1.12885	NEG
5.62_144.0461m/z	1.12875	NEG
10.62_738.2749m/z	1.12871	NEG
10.38_910.0424n	1.12862	NEG
3.85_249.0503m/z	1.12804	NEG
14.53_948.4899m/z	1.12792	NEG
0.74_551.9240n	1.12777	NEG
22.81_448.8623n	1.12772	NEG
14.07_867.0408m/z	1.12772	NEG
14.51_129.2172m/z	1.12737	NEG
14.58_998.5051m/z	1.1272	NEG
14.70_142.0873m/z	1.12717	NEG
0.66_458.6509m/z	1.12705	NEG
9.82_276.1605m/z	1.12695	NEG
22.92_376.6833n	1.12693	NEG
15.43_914.5665m/z	1.1268	NEG
0.66_891.3552m/z	1.12654	NEG
10.23_1006.0636n	1.12653	NEG
10.38_763.0274m/z	1.12651	NEG
22.95_606.7349n	1.12639	NEG
14.41_140.1307m/z	1.12555	NEG
8.84_493.2790m/z	1.12551	NEG
22.96_209.9268m/z	1.12498	NEG
14.81_727.5455m/z	1.12493	NEG
22.95_221.9467m/z	1.12485	NEG
12.27_239.0592m/z	1.12478	NEG
8.01_375.2522n	1.12388	NEG
10.61_911.0329m/z	1.1238	NEG
15.65_916.6300m/z	1.12369	NEG
1.26_243.0624m/z	1.12335	NEG
10.22_964.0592n	1.12325	NEG
22.93_650.6920m/z	1.12316	NEG
0.77_241.0594m/z	1.12295	NEG
23.00_207.9292m/z	1.12268	NEG
0.55_982.7306m/z	1.12267	NEG
14.58_730.5383m/z	1.12253	NEG
14.02_747.8367m/z	1.12243	NEG
14.94_157.1389m/z	1.12242	NEG
6.26_188.0724m/z	1.12221	NEG
8.90_97.5040m/z	1.1221	NEG
14.68_1100.5184m/z	1.12174	NEG
0.77_972.1384m/z	1.12166	NEG
14.46_873.0415m/z	1.12143	NEG
10.52_590.3446m/z	1.12139	NEG
10.39_854.2608m/z	1.12112	NEG
0.56_1003.7100m/z	1.121	NEG
22.91_220.8199n	1.12094	NEG
22.91_203.7994m/z	1.12046	NEG
12.52_866.0577n	1.12041	NEG
14.40_898.4888m/z	1.12033	NEG
9.62_415.3180m/z	1.12008	NEG
22.95_410.8111m/z	1.12003	NEG
13.78_810.5277m/z	1.11982	NEG
7.13_509.2757m/z	1.11958	NEG
10.38_830.2620m/z	1.11929	NEG
21.10_352.9194m/z	1.11919	NEG
12.54_719.4743m/z	1.1189	NEG
14.27_912.5160m/z	1.11869	NEG
6.67_227.0898m/z	1.11859	NEG
22.90_238.0775m/z	1.11859	NEG
10.61_806.2624m/z	1.11799	NEG
22.64_450.8433m/z	1.11791	NEG
2.22_202.9648m/z	1.1179	NEG
22.89_678.7855m/z	1.11767	NEG
14.43_140.1042m/z	1.11761	NEG
22.77_504.8410m/z	1.11726	NEG
7.34_397.1692m/z	1.11702	NEG
12.55_549.1961m/z	1.11688	NEG
14.93_804.8582m/z	1.11685	NEG
14.52_155.8709m/z	1.11649	NEG
6.84_329.1760m/z	1.11645	NEG
14.44_150.8911m/z	1.11626	NEG
14.02_687.5429m/z	1.11624	NEG
14.51_139.1507m/z	1.11598	NEG
11.50_853.0387m/z	1.11593	NEG
22.94_135.9026m/z	1.1158	NEG
22.89_348.8547m/z	1.11579	NEG
10.67_857.0306m/z	1.11544	NEG
10.39_564.5675m/z	1.11522	NEG
23.01_365.8838m/z	1.1152	NEG
0.66_938.3150m/z	1.11516	NEG
8.86_97.4944m/z	1.11515	NEG
15.12_955.5948n	1.11497	NEG
14.43_799.0367m/z	1.11478	NEG
16.38_1191.5886m/z	1.11464	NEG
11.50_811.0379m/z	1.11451	NEG
6.98_213.1130m/z	1.11444	NEG
0.60_430.9298m/z	1.11422	NEG
10.88_578.2176m/z	1.11393	NEG
22.99_443.8112m/z	1.11361	NEG
14.56_792.5452m/z	1.11355	NEG
11.49_700.3999m/z	1.11279	NEG
0.66_479.6662n	1.11204	NEG
14.80_852.4658m/z	1.11153	NEG
0.55_273.9660n	1.11139	NEG
15.12_922.5770m/z	1.11131	NEG
14.57_897.0419m/z	1.1113	NEG
12.56_384.1958n	1.11127	NEG
14.19_783.0324m/z	1.11103	NEG
1.37_128.0358m/z	1.11095	NEG
22.77_510.8768m/z	1.11067	NEG
0.68_146.0695n	1.11065	NEG
14.44_846.0438m/z	1.11015	NEG
14.51_979.0481m/z	1.11006	NEG
22.69_276.8957m/z	1.11003	NEG
22.89_166.9250m/z	1.10988	NEG
15.04_55.3596m/z	1.10984	NEG
0.74_356.8666m/z	1.10964	NEG
22.75_479.8559m/z	1.10954	NEG
11.49_415.2072m/z	1.10918	NEG
22.80_703.7997m/z	1.10917	NEG
13.30_701.5220m/z	1.10909	NEG
11.18_585.3540m/z	1.10886	NEG
22.98_194.9068m/z	1.10856	NEG
4.33_407.0451m/z	1.10842	NEG
0.80_356.9938m/z	1.10826	NEG
22.95_330.8458m/z	1.10823	NEG
21.82_836.5364m/z	1.10792	NEG
11.97_945.0308m/z	1.10784	NEG
0.66_934.3202m/z	1.10772	NEG
14.23_1160.4740m/z	1.10752	NEG
0.66_523.6267n	1.10751	NEG
22.95_521.7892m/z	1.10745	NEG
11.49_609.0229m/z	1.10743	NEG
10.56_144.9248m/z	1.10716	NEG
22.92_418.6068m/z	1.10714	NEG
18.96_392.9010m/z	1.10703	NEG
14.41_972.4887m/z	1.10678	NEG
22.69_670.7792m/z	1.10673	NEG
22.91_333.7548n	1.10648	NEG
11.21_372.1152m/z	1.10625	NEG
11.74_562.4157m/z	1.10571	NEG
22.95_505.7955m/z	1.10563	NEG
0.76_1001.1453m/z	1.10546	NEG
1.33_278.0024m/z	1.10533	NEG
0.56_946.7238m/z	1.10511	NEG
22.75_610.7709m/z	1.10493	NEG
14.35_132.9625m/z	1.1046	NEG
12.54_651.4832m/z	1.10436	NEG
22.95_634.7323m/z	1.10403	NEG
0.69_522.7974m/z	1.10391	NEG
11.79_864.0546n	1.10378	NEG
22.28_593.8856m/z	1.10377	NEG
12.55_589.0194m/z	1.10371	NEG
13.79_160.8424m/z	1.10341	NEG
0.77_656.0729m/z	1.1034	NEG
6.26_432.1506n	1.10327	NEG
0.81_50.4761m/z	1.10301	NEG
22.70_337.9053n	1.10295	NEG
21.79_392.9047m/z	1.1028	NEG
22.91_199.8049m/z	1.10253	NEG
14.58_1066.4919m/z	1.10242	NEG
1.08_246.0291m/z	1.10228	NEG
12.54_419.2380m/z	1.10206	NEG
8.73_561.2675m/z	1.10192	NEG
7.46_199.1339m/z	1.10176	NEG
3.16_239.9031m/z	1.10174	NEG
10.35_453.2863m/z	1.10167	NEG
0.59_712.8064m/z	1.10106	NEG
11.97_839.0384m/z	1.10097	NEG
9.86_512.2992m/z	1.10067	NEG
22.93_299.8191n	1.10011	NEG
14.44_775.0345m/z	1.09985	NEG
7.82_211.0346m/z	1.0992	NEG
0.81_66.7993m/z	1.09889	NEG
14.10_800.6357m/z	1.09886	NEG
12.55_635.0261m/z	1.09875	NEG
0.66_560.5930m/z	1.09868	NEG
0.70_583.7991n	1.09867	NEG
15.43_825.0359m/z	1.0985	NEG
14.41_139.8946m/z	1.09837	NEG
22.76_390.9075m/z	1.09834	NEG
14.78_778.5588m/z	1.09831	NEG
11.50_731.0313m/z	1.09803	NEG
10.93_393.1718m/z	1.09777	NEG
10.64_1035.9843m/z	1.09763	NEG
15.17_582.5285m/z	1.09763	NEG
11.50_744.4281n	1.09762	NEG
13.90_638.4755m/z	1.09747	NEG
22.94_400.7950m/z	1.09738	NEG
22.94_708.6978m/z	1.09732	NEG
14.71_144.9946m/z	1.09718	NEG
22.92_420.6041m/z	1.09707	NEG
22.94_245.8437n	1.09682	NEG
12.56_411.1337m/z	1.09677	NEG
11.37_840.3060m/z	1.09676	NEG
22.95_628.7348m/z	1.09572	NEG
5.65_245.0679m/z	1.09561	NEG
14.99_132.5170m/z	1.09547	NEG
10.55_164.9283m/z	1.09537	NEG
9.26_472.3386m/z	1.09527	NEG
13.99_800.5419m/z	1.09524	NEG
6.91_559.1146m/z	1.095	NEG
14.70_141.3539m/z	1.09482	NEG
22.91_170.9425m/z	1.09472	NEG
22.76_640.8085n	1.09471	NEG
8.57_484.2112n	1.09469	NEG
7.63_262.0816n	1.09449	NEG
14.41_1025.5049m/z	1.09405	NEG
14.14_116.9293m/z	1.09363	NEG
20.84_392.9051m/z	1.09359	NEG
14.70_158.4034m/z	1.0935	NEG
14.85_773.5309m/z	1.0932	NEG
14.20_720.0306m/z	1.09305	NEG
16.04_695.5070m/z	1.09239	NEG
14.03_130.6079m/z	1.09223	NEG
22.94_316.8287m/z	1.0922	NEG
16.70_871.6854m/z	1.09214	NEG
0.66_390.8357n	1.09209	NEG
10.63_173.0058m/z	1.09206	NEG
10.65_624.2899m/z	1.09201	NEG
0.66_1112.1801m/z	1.09167	NEG
15.18_54.8526m/z	1.0916	NEG
14.43_134.1362m/z	1.09147	NEG
6.98_223.0975m/z	1.09143	NEG
11.49_962.6258n	1.09128	NEG
0.95_473.9531m/z	1.09054	NEG
0.59_768.7994m/z	1.08987	NEG
0.87_340.0008m/z	1.08974	NEG
9.92_351.1636m/z	1.08924	NEG
22.96_291.8789m/z	1.08906	NEG
0.81_114.2346n	1.08883	NEG
15.43_877.0393m/z	1.0888	NEG
0.68_443.7350n	1.08879	NEG
22.73_606.7875m/z	1.08841	NEG
0.66_521.6518n	1.08825	NEG
8.54_482.1812m/z	1.08811	NEG
22.81_467.8491m/z	1.08807	NEG
11.76_566.4549n	1.08804	NEG
22.72_612.7510m/z	1.08793	NEG
0.61_936.8136m/z	1.08789	NEG
13.56_830.5160m/z	1.08782	NEG
22.82_462.8820m/z	1.08781	NEG
12.55_481.2090m/z	1.08777	NEG
22.88_553.8748m/z	1.08775	NEG
6.64_273.0798m/z	1.08707	NEG
11.89_549.2838m/z	1.08699	NEG
10.64_1165.6159m/z	1.08699	NEG
4.33_401.0279m/z	1.08675	NEG
10.41_636.2578m/z	1.08671	NEG
10.24_611.3252n	1.08663	NEG
14.19_1024.5028m/z	1.0864	NEG
12.54_846.0605n	1.08636	NEG
14.43_826.8459m/z	1.08636	NEG
14.35_57.5254m/z	1.08614	NEG
22.77_304.9041n	1.08538	NEG
22.95_223.9025m/z	1.08494	NEG
10.89_619.2889m/z	1.08454	NEG
22.93_318.8233m/z	1.08446	NEG
22.93_252.8302m/z	1.08425	NEG
10.42_922.0443n	1.0838	NEG
14.36_761.5793m/z	1.08376	NEG
10.38_802.0615n	1.08353	NEG
7.34_544.2109n	1.08323	NEG
15.27_948.5867m/z	1.08313	NEG
0.62_741.8466m/z	1.08257	NEG
14.70_864.5728m/z	1.08232	NEG
6.15_365.1063m/z	1.08204	NEG
22.95_300.8529m/z	1.08178	NEG
11.98_553.1991m/z	1.08178	NEG
14.02_94.7160m/z	1.0817	NEG
14.78_828.6693m/z	1.08152	NEG
14.73_129.0017m/z	1.08111	NEG
15.68_787.0304m/z	1.08111	NEG
22.95_369.8494m/z	1.08111	NEG
14.70_1042.4943m/z	1.08098	NEG
11.97_957.7083m/z	1.08098	NEG
12.54_704.0412n	1.08096	NEG
1.14_303.0347m/z	1.08017	NEG
12.54_724.0574n	1.08006	NEG
0.78_897.2450m/z	1.07982	NEG
22.94_749.6538m/z	1.07976	NEG
13.47_326.9027m/z	1.0795	NEG
12.56_543.1792m/z	1.07867	NEG
15.29_818.5883m/z	1.0786	NEG
20.03_457.8864m/z	1.07854	NEG
11.97_883.7053m/z	1.07844	NEG
0.83_1065.2733m/z	1.07843	NEG
14.53_154.1077m/z	1.07827	NEG
5.93_278.0766n	1.07786	NEG
14.43_139.8963m/z	1.07763	NEG
20.16_392.9036m/z	1.07757	NEG
8.74_716.2673m/z	1.07753	NEG
6.64_239.0859m/z	1.07742	NEG
13.51_514.8954m/z	1.07714	NEG
13.95_514.8956m/z	1.07699	NEG
21.50_572.8532m/z	1.07698	NEG
14.18_145.9739m/z	1.07676	NEG
15.04_1047.5795n	1.07669	NEG
22.84_157.9027m/z	1.07667	NEG
8.94_313.0795m/z	1.07656	NEG
10.42_970.0501n	1.07635	NEG
8.87_97.5601m/z	1.07632	NEG
3.75_202.9648m/z	1.07611	NEG
14.70_1027.5214m/z	1.0759	NEG
11.97_848.0567n	1.07576	NEG
6.26_461.1021m/z	1.07566	NEG
22.41_392.9047m/z	1.07565	NEG
14.46_818.0434m/z	1.07558	NEG
1.25_531.0618m/z	1.07528	NEG
14.73_715.5749m/z	1.07518	NEG
14.36_57.7062m/z	1.07517	NEG
0.83_898.2479m/z	1.07515	NEG
13.93_130.9449m/z	1.07489	NEG
22.73_593.8023m/z	1.07477	NEG
5.93_211.0974m/z	1.07455	NEG
22.94_192.8668m/z	1.07449	NEG
14.92_157.9258m/z	1.07439	NEG
13.56_745.8205m/z	1.07435	NEG
22.91_162.8386n	1.07435	NEG
11.91_160.8426m/z	1.07406	NEG
11.97_417.2224m/z	1.07386	NEG
14.92_848.5951m/z	1.07381	NEG
14.53_138.9065m/z	1.07376	NEG
0.60_463.8878n	1.07364	NEG
0.66_863.3665n	1.07322	NEG
12.54_713.0299m/z	1.07318	NEG
6.25_277.0664m/z	1.07314	NEG
0.54_278.9094m/z	1.073	NEG
12.00_176.9966m/z	1.07284	NEG
20.79_457.8832m/z	1.07264	NEG
14.58_954.5777n	1.07238	NEG
10.03_836.0499n	1.07236	NEG
0.81_56.0914m/z	1.07231	NEG
14.59_141.1052m/z	1.07231	NEG
11.68_144.9249m/z	1.0723	NEG
8.95_97.4931m/z	1.07216	NEG
9.08_551.3067m/z	1.07146	NEG
12.56_567.4611m/z	1.0714	NEG
8.59_509.2712m/z	1.07086	NEG
14.97_1003.5219m/z	1.07047	NEG
7.10_613.2263m/z	1.07001	NEG
14.41_1092.4901m/z	1.06939	NEG
1.57_135.0318m/z	1.06934	NEG
10.22_966.0486n	1.0692	NEG
17.86_833.0157m/z	1.06914	NEG
16.21_644.8517m/z	1.06848	NEG
11.76_453.1781m/z	1.06825	NEG
7.89_484.1611m/z	1.06819	NEG
15.65_890.5989m/z	1.06815	NEG
22.77_187.9413m/z	1.06799	NEG
0.76_1023.1250m/z	1.06792	NEG
0.66_970.2936m/z	1.06792	NEG
14.72_141.3437m/z	1.06764	NEG
22.86_180.9743m/z	1.06707	NEG
0.72_1055.1006m/z	1.06672	NEG
0.81_1167.0257m/z	1.06635	NEG
14.51_122.9422m/z	1.06615	NEG
4.33_559.1126m/z	1.06596	NEG
14.35_1048.5015m/z	1.06589	NEG
14.57_869.0424m/z	1.06575	NEG
13.72_834.5534n	1.06573	NEG
22.77_384.8688m/z	1.06514	NEG
10.39_991.0433m/z	1.06502	NEG
14.64_50.2813m/z	1.06466	NEG
0.81_66.8213m/z	1.06462	NEG
22.89_515.8230m/z	1.06431	NEG
0.60_802.8075m/z	1.06429	NEG
12.54_867.0459m/z	1.0641	NEG
3.85_290.1005m/z	1.06404	NEG
14.71_828.8626m/z	1.06397	NEG
11.49_658.3932m/z	1.06372	NEG
8.12_309.1705m/z	1.06355	NEG
14.42_914.5116m/z	1.06331	NEG
14.23_871.0406m/z	1.06329	NEG
11.76_404.2074n	1.06269	NEG
4.89_321.9960m/z	1.06246	NEG
11.48_747.0315m/z	1.0624	NEG
12.15_567.4605m/z	1.06231	NEG
11.49_1013.6316m/z	1.06228	NEG
5.79_399.1478m/z	1.06196	NEG
0.62_1188.7219m/z	1.06127	NEG
14.58_188.9976m/z	1.06103	NEG
5.91_246.5773m/z	1.06098	NEG
0.66_419.7105n	1.06082	NEG
10.64_173.2704m/z	1.0608	NEG
22.95_227.8968m/z	1.06077	NEG
15.46_880.6057m/z	1.06072	NEG
13.41_659.5120m/z	1.06033	NEG
5.93_255.0872m/z	1.06029	NEG
12.48_873.0443m/z	1.06005	NEG
14.70_50.1312m/z	1.05995	NEG
22.92_299.7730n	1.05993	NEG
14.58_842.5496m/z	1.05966	NEG
0.55_761.8114m/z	1.0593	NEG
0.61_996.8140m/z	1.0593	NEG
13.62_877.0377m/z	1.05858	NEG
22.91_189.8629m/z	1.05842	NEG
14.55_860.5264m/z	1.05831	NEG
0.62_1072.7815m/z	1.05814	NEG
14.16_856.5303m/z	1.05813	NEG
11.56_515.3728m/z	1.05807	NEG
9.21_256.1918m/z	1.05788	NEG
11.40_480.3090m/z	1.05772	NEG
10.65_81.2937m/z	1.05767	NEG
22.71_466.8170m/z	1.05766	NEG
2.22_262.0802n	1.05763	NEG
8.83_301.0965m/z	1.05756	NEG
10.01_586.3149m/z	1.05718	NEG
10.98_616.3616m/z	1.05714	NEG
15.21_1044.5079m/z	1.0568	NEG
14.56_787.5896m/z	1.05675	NEG
1.25_263.0086m/z	1.05668	NEG
8.96_388.2662n	1.05664	NEG
11.04_475.2369m/z	1.05637	NEG
4.30_235.1454m/z	1.05623	NEG
9.38_511.2735m/z	1.05619	NEG
22.58_159.8940m/z	1.05599	NEG
12.54_756.0539n	1.05586	NEG
22.80_292.8694m/z	1.05566	NEG
10.22_968.0763n	1.05562	NEG
22.89_276.8382n	1.05538	NEG
14.98_784.5098m/z	1.05524	NEG
0.67_489.7320m/z	1.05515	NEG
1.24_487.0364m/z	1.05494	NEG
0.60_823.8409m/z	1.05479	NEG
0.64_366.8732m/z	1.05476	NEG
12.55_871.0500m/z	1.05454	NEG
15.19_53.5372m/z	1.05434	NEG
8.19_67.7681m/z	1.05416	NEG
14.04_87.4725m/z	1.0541	NEG
22.91_160.8416n	1.05384	NEG
7.55_399.1842m/z	1.05383	NEG
15.01_804.6647m/z	1.05369	NEG
22.89_802.5596m/z	1.05367	NEG
10.63_63.6951m/z	1.05325	NEG
11.97_639.0253m/z	1.05324	NEG
6.81_264.9924m/z	1.05319	NEG
3.84_277.0586m/z	1.05272	NEG
10.48_808.0600n	1.0527	NEG
15.43_893.0408m/z	1.05252	NEG
7.03_166.0513m/z	1.05209	NEG
22.95_138.9501n	1.05206	NEG
0.55_606.3451m/z	1.05199	NEG
15.50_955.0437m/z	1.05152	NEG
11.37_1159.7087m/z	1.05148	NEG
22.05_702.8144m/z	1.05136	NEG
11.49_1172.8685m/z	1.05127	NEG
1.25_307.0351m/z	1.05126	NEG
11.98_774.0430n	1.05124	NEG
14.93_744.5533m/z	1.05114	NEG
22.95_157.9280m/z	1.05089	NEG
14.19_873.0395m/z	1.05079	NEG
14.51_154.3624m/z	1.05069	NEG
11.39_1071.6568m/z	1.0506	NEG
15.43_726.0370n	1.05041	NEG
14.39_762.5064m/z	1.05022	NEG
15.70_882.6196m/z	1.05016	NEG
11.08_407.1758m/z	1.04981	NEG
0.59_577.8707n	1.04957	NEG
8.89_90.8201m/z	1.04951	NEG
14.43_814.0524n	1.04906	NEG
5.72_365.1066m/z	1.04884	NEG
22.75_635.7875n	1.0487	NEG
22.95_131.9539m/z	1.04867	NEG
6.98_527.7243m/z	1.04854	NEG
15.68_748.0444n	1.04848	NEG
17.88_525.8760m/z	1.04845	NEG
14.19_1092.4891m/z	1.04832	NEG
21.46_392.9047m/z	1.04831	NEG
14.70_867.0418m/z	1.0481	NEG
10.38_519.3337n	1.04785	NEG
4.04_239.9033m/z	1.04781	NEG
10.21_886.0700n	1.04739	NEG
15.70_950.6058m/z	1.04728	NEG
10.64_63.8322m/z	1.04721	NEG
13.47_321.9001m/z	1.04705	NEG
15.44_757.0321m/z	1.04686	NEG
16.20_638.8340m/z	1.04685	NEG
10.45_1165.6154m/z	1.04662	NEG
11.96_399.1856n	1.04655	NEG
11.80_473.2841m/z	1.04643	NEG
13.49_778.5545m/z	1.04612	NEG
0.66_456.6552m/z	1.046	NEG
0.86_343.9951m/z	1.04558	NEG
7.59_528.2750n	1.04523	NEG
0.61_1009.7872m/z	1.04516	NEG
19.75_457.8842m/z	1.04499	NEG
14.70_158.1457m/z	1.04495	NEG
17.08_592.5883n	1.04491	NEG
10.41_986.0501n	1.04474	NEG
22.95_271.8940m/z	1.0447	NEG
13.42_674.5382n	1.04465	NEG
15.63_780.5891m/z	1.04438	NEG
11.44_518.1570m/z	1.04429	NEG
14.93_892.5275m/z	1.04427	NEG
14.37_810.5613m/z	1.04345	NEG
0.54_392.8942m/z	1.04318	NEG
15.42_1025.5959n	1.04303	NEG
11.76_370.1880m/z	1.043	NEG
15.46_820.5834m/z	1.04279	NEG
8.57_257.1758m/z	1.04275	NEG
3.85_352.0713m/z	1.04238	NEG
11.29_191.9394m/z	1.04181	NEG
22.95_217.8656m/z	1.04169	NEG
14.10_873.0405m/z	1.04136	NEG
11.76_841.0368m/z	1.04126	NEG
11.76_784.0498n	1.0412	NEG
6.52_519.1277m/z	1.0412	NEG
0.65_994.2743m/z	1.04119	NEG
8.85_97.5541m/z	1.04087	NEG
19.04_457.8854m/z	1.04081	NEG
11.76_788.0452n	1.04047	NEG
12.55_787.4602m/z	1.04013	NEG
10.21_649.2792m/z	1.04011	NEG
0.55_1038.2196m/z	1.04005	NEG
8.02_606.3284m/z	1.03993	NEG
11.48_396.1810n	1.03967	NEG
14.86_1120.5131m/z	1.03943	NEG
11.49_666.4222n	1.03924	NEG
0.66_595.5840n	1.03885	NEG
10.11_848.0652n	1.03861	NEG
9.02_345.1682m/z	1.03847	NEG
0.66_1001.2666m/z	1.0382	NEG
22.94_386.8228m/z	1.03807	NEG
22.77_471.8304m/z	1.03799	NEG
15.10_1188.5050m/z	1.03693	NEG
12.03_482.1652m/z	1.03691	NEG
3.15_207.9296m/z	1.03681	NEG
11.48_176.9956m/z	1.03662	NEG
14.03_900.5597n	1.03631	NEG
2.41_260.0449m/z	1.03616	NEG
22.75_626.8016m/z	1.03615	NEG
11.76_941.6322m/z	1.03595	NEG
12.97_657.4964m/z	1.03568	NEG
14.02_98.5842m/z	1.03523	NEG
18.06_780.8274m/z	1.03512	NEG
22.94_639.7362m/z	1.03497	NEG
14.93_804.5741m/z	1.03473	NEG
14.13_752.5301m/z	1.03459	NEG
7.70_396.1921m/z	1.03442	NEG
13.85_1108.4450m/z	1.03434	NEG
11.49_473.2858m/z	1.03411	NEG
15.35_132.9244m/z	1.03401	NEG
0.65_527.6539n	1.034	NEG
12.60_493.3885m/z	1.03382	NEG
22.92_323.7270n	1.03377	NEG
14.19_795.0342m/z	1.03376	NEG
10.76_160.8425m/z	1.03356	NEG
13.36_514.8962m/z	1.0334	NEG
0.68_296.0380m/z	1.03297	NEG
11.79_778.0506n	1.03248	NEG
14.39_960.4733m/z	1.03225	NEG
0.84_211.0691m/z	1.0322	NEG
6.78_236.0962m/z	1.03203	NEG
19.34_572.8530m/z	1.03198	NEG
0.54_294.8885m/z	1.03143	NEG
22.94_717.6787m/z	1.03131	NEG
6.93_217.9289m/z	1.03128	NEG
14.22_713.5580m/z	1.03128	NEG
8.87_90.7778m/z	1.03118	NEG
0.66_874.3515m/z	1.03113	NEG
15.68_761.0287m/z	1.03105	NEG
7.63_329.0611m/z	1.03098	NEG
0.84_621.1247m/z	1.03089	NEG
14.70_128.9889m/z	1.0307	NEG
5.49_232.0580m/z	1.03053	NEG
[truncated: 2,589 more rows]

## Sheet: fetal SGA vs AGA
Sheet5 VIP＞1 Metabolites for SGA and AGA fetal metabolome calculated by OPLS-DA mode
Compound ID	VIP	MS mode
6.41_247.0816m/z	2.61464	NEG
6.47_238.5798m/z	2.5583	NEG
22.90_238.0775m/z	2.50885	NEG
9.38_350.1759m/z	2.48775	NEG
6.78_434.0853m/z	2.48156	NEG
9.31_676.3538n	2.45284	NEG
7.34_544.2109n	2.41668	NEG
7.93_465.1921m/z	2.38946	NEG
9.32_697.3229m/z	2.32745	NEG
7.92_397.2051m/z	2.32224	NEG
6.39_280.0684m/z	2.32135	NEG
6.64_273.0798m/z	2.28429	NEG
6.96_273.0802m/z	2.261	NEG
9.29_661.3602m/z	2.24335	NEG
6.33_395.1894m/z	2.23557	NEG
7.58_679.2061m/z	2.22875	NEG
5.92_253.0649m/z	2.22748	NEG
8.24_527.1645m/z	2.22158	NEG
6.47_295.1195m/z	2.21398	NEG
16.35_838.6265m/z	2.20132	NEG
9.13_673.3258m/z	2.18285	NEG
7.34_522.2466n	2.1666	NEG
0.80_80.5918m/z	2.16037	NEG
10.22_994.0515n	2.15848	NEG
10.22_978.0591n	2.15835	NEG
8.20_509.2716m/z	2.13327	NEG
11.20_468.1400n	2.11976	NEG
7.34_532.2171m/z	2.11918	NEG
8.46_281.1250m/z	2.11443	NEG
7.59_528.2750n	2.10395	NEG
7.92_533.1751m/z	2.0982	NEG
9.16_448.1838m/z	2.09513	NEG
14.75_53.0414m/z	2.09424	NEG
8.12_597.1627m/z	2.09183	NEG
7.13_483.1873m/z	2.08393	NEG
8.72_287.1202m/z	2.07837	NEG
7.34_611.1882m/z	2.07162	NEG
0.62_1188.7219m/z	2.06553	NEG
10.42_1047.0496m/z	2.0601	NEG
6.49_253.0808m/z	2.05887	NEG
9.37_443.2761m/z	2.05793	NEG
5.30_544.1627n	2.05232	NEG
5.42_254.0730m/z	2.05156	NEG
21.30_176.9954m/z	2.03958	NEG
7.66_573.2839m/z	2.03861	NEG
10.21_990.0779n	2.03381	NEG
10.11_859.0347m/z	2.03285	NEG
6.91_481.1824m/z	2.02804	NEG
7.59_582.2664n	2.01954	NEG
8.07_103.3247m/z	2.01507	NEG
7.22_543.2637m/z	2.01356	NEG
7.35_409.1693m/z	2.01262	NEG
10.67_898.0497n	2.00946	NEG
7.09_530.2885n	2.00362	NEG
8.72_613.3588m/z	2.00243	NEG
7.02_557.2430m/z	1.9986	NEG
6.13_497.1777m/z	1.99809	NEG
8.86_311.2238m/z	1.99419	NEG
8.22_295.1133m/z	1.99324	NEG
11.47_481.1744m/z	1.98988	NEG
7.72_513.2882m/z	1.98036	NEG
7.34_521.7259m/z	1.97383	NEG
10.44_971.6088m/z	1.95821	NEG
10.48_829.0290m/z	1.95749	NEG
16.89_871.6872m/z	1.95747	NEG
7.70_396.1921m/z	1.95548	NEG
6.63_493.1903m/z	1.95363	NEG
22.90_245.5690m/z	1.95243	NEG
11.43_412.1867n	1.95178	NEG
8.18_336.1606m/z	1.95001	NEG
0.55_787.2951m/z	1.94683	NEG
7.83_279.6153m/z	1.94213	NEG
6.91_543.1525m/z	1.94026	NEG
13.82_786.5276m/z	1.93594	NEG
10.84_764.2906m/z	1.93491	NEG
7.05_543.2625m/z	1.93446	NEG
5.93_555.1462m/z	1.93166	NEG
7.11_287.6129m/z	1.92963	NEG
6.81_349.1112m/z	1.92732	NEG
5.93_533.1629m/z	1.92296	NEG
0.55_827.2857m/z	1.9215	NEG
10.63_92.0328m/z	1.92095	NEG
10.42_1001.5618m/z	1.91876	NEG
7.42_413.1996m/z	1.91831	NEG
5.30_305.0673m/z	1.91717	NEG
7.37_543.2620m/z	1.91684	NEG
6.92_413.1957m/z	1.91169	NEG
7.34_459.1970m/z	1.90988	NEG
7.34_294.1018m/z	1.90539	NEG
9.50_351.1314m/z	1.9028	NEG
0.55_1036.7267m/z	1.89818	NEG
7.13_519.2052m/z	1.89569	NEG
10.84_834.0357n	1.89555	NEG
10.40_91.2336m/z	1.89419	NEG
10.22_988.0530n	1.89386	NEG
7.92_527.1580m/z	1.89329	NEG
11.44_518.1570m/z	1.89199	NEG
7.34_652.1898n	1.8919	NEG
4.24_239.0496m/z	1.88388	NEG
9.08_557.3479m/z	1.88294	NEG
7.42_481.1898m/z	1.87048	NEG
8.07_451.2179m/z	1.86796	NEG
8.36_497.2917m/z	1.86505	NEG
11.43_514.1619m/z	1.8522	NEG
0.55_852.2761m/z	1.85085	NEG
8.41_587.2857m/z	1.85051	NEG
22.96_336.8613m/z	1.84944	NEG
11.37_902.2774m/z	1.84878	NEG
7.05_397.1795m/z	1.84407	NEG
6.79_417.0977m/z	1.84391	NEG
7.59_625.1973m/z	1.84226	NEG
22.57_836.5359m/z	1.83821	NEG
0.60_984.7788m/z	1.83475	NEG
7.67_461.2898m/z	1.83432	NEG
9.28_451.2173m/z	1.83359	NEG
10.59_423.1378m/z	1.83181	NEG
10.39_564.5675m/z	1.82938	NEG
8.44_524.2686m/z	1.82555	NEG
0.62_1044.7537m/z	1.82422	NEG
9.21_523.3038m/z	1.82359	NEG
10.84_566.5841m/z	1.82312	NEG
7.51_461.2189m/z	1.81825	NEG
7.71_581.2763m/z	1.81681	NEG
11.21_372.1152m/z	1.8152	NEG
11.30_285.2432m/z	1.81359	NEG
20.79_457.8832m/z	1.81217	NEG
6.64_239.0859m/z	1.80898	NEG
10.84_925.0349m/z	1.80743	NEG
8.06_303.1102m/z	1.80035	NEG
10.11_721.0218m/z	1.80016	NEG
0.55_906.7689m/z	1.7992	NEG
15.07_54.7076m/z	1.79718	NEG
5.57_445.1890m/z	1.79525	NEG
7.78_464.2419n	1.79112	NEG
10.22_968.0763n	1.79032	NEG
10.27_500.2782m/z	1.78441	NEG
10.39_91.0482m/z	1.78216	NEG
8.97_451.2207m/z	1.78018	NEG
10.09_833.0304m/z	1.78004	NEG
13.49_1068.6657m/z	1.77759	NEG
7.81_288.6205m/z	1.77617	NEG
14.52_951.0463m/z	1.77261	NEG
10.24_734.2582m/z	1.77164	NEG
10.04_429.3002m/z	1.7695	NEG
10.42_881.0339m/z	1.76815	NEG
8.42_573.2152m/z	1.76767	NEG
0.81_54.2821m/z	1.76766	NEG
7.53_547.1590m/z	1.76749	NEG
0.63_594.8461m/z	1.76404	NEG
7.34_423.1847m/z	1.76082	NEG
8.66_533.1810m/z	1.75974	NEG
16.60_847.6485m/z	1.7593	NEG
8.44_295.1136m/z	1.7583	NEG
0.56_629.8124m/z	1.75543	NEG
6.41_443.1736m/z	1.7545	NEG
7.90_797.3977m/z	1.75259	NEG
7.05_302.0983m/z	1.75028	NEG
9.31_497.2935m/z	1.74728	NEG
0.80_94.9902m/z	1.74518	NEG
10.70_921.0349m/z	1.74482	NEG
16.12_911.6437m/z	1.7443	NEG
10.84_696.3042m/z	1.74056	NEG
7.96_496.2735m/z	1.73936	NEG
10.46_883.0311m/z	1.73686	NEG
11.37_663.3479n	1.73561	NEG
0.55_761.8114m/z	1.73425	NEG
22.44_862.5521m/z	1.73399	NEG
7.39_467.2103m/z	1.73384	NEG
7.02_425.1653m/z	1.73345	NEG
10.41_1111.5989m/z	1.73299	NEG
10.21_564.3302m/z	1.73257	NEG
10.42_851.0295m/z	1.73153	NEG
10.23_920.0739n	1.73083	NEG
11.43_525.1769m/z	1.72957	NEG
7.91_819.3778m/z	1.72722	NEG
10.21_762.2745m/z	1.72653	NEG
8.35_427.2138m/z	1.72539	NEG
7.58_611.2199m/z	1.72487	NEG
15.47_838.5941m/z	1.72485	NEG
6.27_244.0590m/z	1.72254	NEG
7.67_597.2381m/z	1.72204	NEG
7.02_493.1513m/z	1.7217	NEG
0.80_52.6266m/z	1.72169	NEG
13.29_831.0575m/z	1.72023	NEG
7.64_677.2959m/z	1.71954	NEG
7.59_541.2478m/z	1.71858	NEG
10.66_1129.6623m/z	1.71612	NEG
7.59_549.2502m/z	1.71541	NEG
10.55_259.1915m/z	1.71344	NEG
22.90_279.6155m/z	1.71315	NEG
15.55_852.6460m/z	1.71229	NEG
17.71_873.7056m/z	1.71105	NEG
7.34_470.1862m/z	1.7085	NEG
10.72_502.2938m/z	1.70844	NEG
10.43_798.0456n	1.70625	NEG
10.21_710.2599m/z	1.70513	NEG
10.21_958.0495n	1.7042	NEG
0.80_95.0457m/z	1.70383	NEG
10.38_694.2874m/z	1.70161	NEG
11.43_473.1635m/z	1.69988	NEG
10.61_861.0314m/z	1.69525	NEG
7.05_432.2059m/z	1.69494	NEG
8.60_535.1958m/z	1.69391	NEG
7.05_538.2255n	1.69324	NEG
22.59_166.9252m/z	1.69254	NEG
8.61_484.1972m/z	1.69227	NEG
22.96_275.8926m/z	1.68745	NEG
0.59_226.8918m/z	1.68514	NEG
8.59_509.2712m/z	1.68475	NEG
14.68_1033.5360m/z	1.68389	NEG
10.10_668.2728m/z	1.68378	NEG
8.74_387.2862m/z	1.68284	NEG
8.94_530.8973m/z	1.68276	NEG
14.73_843.0377m/z	1.68276	NEG
13.95_873.6652m/z	1.67979	NEG
7.95_521.2217m/z	1.67909	NEG
10.97_425.1464m/z	1.67705	NEG
7.63_239.0878m/z	1.67371	NEG
15.12_57.8697m/z	1.67319	NEG
11.08_660.3482m/z	1.67142	NEG
6.58_481.2098n	1.66708	NEG
0.81_54.2736m/z	1.6668	NEG
10.22_964.0592n	1.66504	NEG
14.35_977.0485m/z	1.66496	NEG
8.42_505.2269m/z	1.66311	NEG
0.66_965.2973m/z	1.66245	NEG
10.42_476.2776m/z	1.66209	NEG
5.84_425.1625m/z	1.65929	NEG
22.92_310.7924m/z	1.65784	NEG
0.55_549.3544m/z	1.65658	NEG
6.25_209.0796m/z	1.65634	NEG
14.92_783.0325m/z	1.65407	NEG
14.43_799.0367m/z	1.65217	NEG
10.23_929.0389m/z	1.65062	NEG
10.62_854.0471n	1.65044	NEG
5.70_463.1093m/z	1.64992	NEG
7.71_643.2440m/z	1.64988	NEG
7.34_668.1558n	1.64984	NEG
10.88_478.2934m/z	1.64955	NEG
15.96_843.6532m/z	1.64895	NEG
6.77_499.1945m/z	1.64878	NEG
10.23_1107.6601m/z	1.64856	NEG
10.84_735.3375n	1.64808	NEG
11.38_766.3056m/z	1.64788	NEG
0.55_776.8130m/z	1.64724	NEG
14.73_841.0378m/z	1.64382	NEG
15.70_882.6196m/z	1.64229	NEG
6.91_559.1146m/z	1.64227	NEG
8.29_423.2002m/z	1.64126	NEG
15.47_861.0364m/z	1.64097	NEG
10.21_587.3258n	1.6407	NEG
15.36_862.5881m/z	1.63857	NEG
6.62_381.2100m/z	1.63754	NEG
0.81_67.1392m/z	1.63674	NEG
9.38_579.2610m/z	1.63583	NEG
9.38_511.2735m/z	1.63087	NEG
10.84_1042.6965n	1.6295	NEG
6.70_409.1715m/z	1.62941	NEG
5.66_195.0634m/z	1.62886	NEG
0.66_1112.1801m/z	1.62512	NEG
5.37_541.1385m/z	1.62441	NEG
10.24_951.0416m/z	1.62429	NEG
6.79_477.2139m/z	1.62393	NEG
14.02_687.4711m/z	1.62384	NEG
10.39_1107.6599m/z	1.62379	NEG
7.59_631.2122m/z	1.62368	NEG
14.92_918.5475m/z	1.62155	NEG
14.56_134.8760m/z	1.61899	NEG
15.04_55.7177m/z	1.61858	NEG
10.52_590.3446m/z	1.61791	NEG
11.37_737.3531n	1.61744	NEG
5.60_164.0354m/z	1.6167	NEG
10.71_726.3202m/z	1.61384	NEG
14.49_926.0619n	1.61224	NEG
8.00_286.6223m/z	1.61149	NEG
10.21_279.2328m/z	1.61147	NEG
10.23_980.0590n	1.61145	NEG
10.24_992.0609n	1.61002	NEG
0.55_777.8064m/z	1.60798	NEG
10.84_566.3457m/z	1.60771	NEG
12.55_871.0500m/z	1.60634	NEG
6.98_213.1130m/z	1.60548	NEG
7.05_381.2097m/z	1.60443	NEG
8.20_532.2354m/z	1.60389	NEG
8.08_393.1743m/z	1.60313	NEG
11.44_456.1678m/z	1.60227	NEG
5.72_365.1066m/z	1.60062	NEG
0.55_1167.6774m/z	1.59874	NEG
10.70_788.2893m/z	1.59776	NEG
6.94_409.1698m/z	1.59737	NEG
10.84_653.3514n	1.59728	NEG
14.90_53.5153m/z	1.59663	NEG
8.89_625.2543m/z	1.59622	NEG
16.13_843.6557m/z	1.59452	NEG
11.43_587.1440m/z	1.59446	NEG
15.97_911.6414m/z	1.59402	NEG
10.39_279.2327m/z	1.5927	NEG
10.03_836.0499n	1.59233	NEG
10.21_694.2878m/z	1.59175	NEG
12.56_893.0474m/z	1.58916	NEG
7.73_659.2837m/z	1.5889	NEG
6.84_473.1451m/z	1.5877	NEG
14.74_53.0291m/z	1.58747	NEG
11.20_354.1483n	1.58664	NEG
15.43_726.0370n	1.58593	NEG
6.66_407.2069m/z	1.5859	NEG
8.61_532.2892m/z	1.58565	NEG
20.56_836.5367m/z	1.58499	NEG
8.95_526.2567m/z	1.58463	NEG
8.45_381.1828m/z	1.58172	NEG
0.80_55.0970m/z	1.5816	NEG
10.38_519.3337n	1.58086	NEG
15.18_54.8526m/z	1.57949	NEG
7.58_263.1308m/z	1.57735	NEG
10.38_987.0441m/z	1.57734	NEG
7.05_225.1133m/z	1.57677	NEG
22.84_157.9027m/z	1.57575	NEG
14.51_128.9603m/z	1.57569	NEG
0.65_994.2743m/z	1.5752	NEG
10.39_1116.6503n	1.57415	NEG
15.04_861.5480m/z	1.57402	NEG
7.88_494.2560m/z	1.57181	NEG
10.38_933.0373m/z	1.57168	NEG
0.64_572.6983m/z	1.569	NEG
10.39_1083.6602m/z	1.56899	NEG
8.29_243.1604m/z	1.56838	NEG
9.26_475.2670m/z	1.56832	NEG
10.38_762.2742m/z	1.56694	NEG
0.55_925.7448m/z	1.56466	NEG
10.64_1052.6516m/z	1.56413	NEG
0.59_486.8813m/z	1.56325	NEG
15.43_766.0478n	1.56261	NEG
8.99_239.0811m/z	1.56127	NEG
10.61_843.0294m/z	1.56109	NEG
13.47_321.9001m/z	1.56064	NEG
9.07_627.3747m/z	1.56014	NEG
0.66_390.8357n	1.55797	NEG
10.70_545.3427n	1.55782	NEG
17.62_896.6780m/z	1.55781	NEG
0.62_756.8200m/z	1.55772	NEG
8.32_478.1982m/z	1.55766	NEG
7.24_481.2428m/z	1.55723	NEG
10.10_736.2587m/z	1.55671	NEG
10.04_630.3021m/z	1.55645	NEG
7.60_445.1899m/z	1.55307	NEG
0.64_567.7961n	1.55301	NEG
10.41_880.0658n	1.55201	NEG
14.70_1019.5031m/z	1.55196	NEG
13.87_686.4762m/z	1.55184	NEG
10.52_383.2873m/z	1.55066	NEG
8.40_565.2958m/z	1.55061	NEG
8.96_343.1675m/z	1.54901	NEG
13.83_814.5167m/z	1.54872	NEG
6.76_495.1658m/z	1.54798	NEG
15.43_738.0413n	1.54539	NEG
16.70_811.6686m/z	1.54536	NEG
0.55_992.7576n	1.54463	NEG
10.21_942.0586n	1.54391	NEG
7.49_477.2139m/z	1.54371	NEG
22.94_465.7899m/z	1.54329	NEG
10.23_946.0743n	1.54218	NEG
11.49_885.0394m/z	1.54022	NEG
14.10_875.5599m/z	1.53816	NEG
7.46_199.1339m/z	1.53774	NEG
10.39_91.0150m/z	1.53707	NEG
16.73_944.6757m/z	1.53554	NEG
9.36_445.2949m/z	1.53403	NEG
6.25_381.1374m/z	1.53323	NEG
14.68_808.5096m/z	1.52854	NEG
5.84_280.0821m/z	1.52529	NEG
14.78_54.3539m/z	1.52462	NEG
10.23_986.0614n	1.52446	NEG
15.97_783.6350m/z	1.5239	NEG
9.20_453.2317m/z	1.52366	NEG
8.84_91.4069m/z	1.52342	NEG
14.03_85.8691m/z	1.52285	NEG
22.72_314.8483m/z	1.52272	NEG
7.63_523.1558m/z	1.52234	NEG
7.83_229.1447m/z	1.52175	NEG
11.17_848.5445m/z	1.52126	NEG
10.84_832.2775m/z	1.52126	NEG
16.79_845.6726m/z	1.52112	NEG
7.63_533.1084m/z	1.51653	NEG
15.12_50.2823m/z	1.51612	NEG
14.90_897.0409m/z	1.51589	NEG
10.10_868.0523n	1.51462	NEG
9.31_565.2815m/z	1.51373	NEG
10.22_966.0486n	1.51351	NEG
9.31_627.2525m/z	1.51312	NEG
16.12_783.6359m/z	1.51234	NEG
10.84_625.2658n	1.51208	NEG
10.99_487.1135m/z	1.50996	NEG
9.66_736.0442n	1.50899	NEG
10.21_504.3095m/z	1.50897	NEG
0.55_533.8822n	1.5086	NEG
21.82_836.5364m/z	1.50725	NEG
6.88_330.1736n	1.50575	NEG
8.27_301.1196m/z	1.50541	NEG
22.98_146.9378m/z	1.50495	NEG
10.39_504.3089m/z	1.50396	NEG
10.42_1043.6079m/z	1.50379	NEG
8.61_464.3015m/z	1.50376	NEG
0.81_94.9743m/z	1.50359	NEG
11.03_507.2753m/z	1.50168	NEG
9.83_658.3437n	1.50145	NEG
10.98_311.1293n	1.50101	NEG
14.69_929.5784n	1.50057	NEG
10.38_910.0424n	1.50004	NEG
10.01_820.0379n	1.49915	NEG
6.14_385.1681m/z	1.4983	NEG
10.38_790.0599n	1.49782	NEG
9.07_507.2270m/z	1.49766	NEG
8.09_102.8595m/z	1.49551	NEG
7.53_411.1846m/z	1.49487	NEG
8.29_544.2725n	1.49355	NEG
10.02_791.0315m/z	1.4932	NEG
12.56_411.1337m/z	1.49286	NEG
14.46_969.0505m/z	1.49266	NEG
14.40_911.0433m/z	1.49228	NEG
13.66_861.6069n	1.49228	NEG
10.70_658.3335m/z	1.49188	NEG
15.63_840.6089m/z	1.49093	NEG
11.08_592.3596m/z	1.4909	NEG
0.43_281.8758n	1.48933	NEG
14.21_749.0319m/z	1.48837	NEG
10.52_658.3328m/z	1.4883	NEG
18.07_948.7102m/z	1.48798	NEG
7.34_365.1437m/z	1.48798	NEG
6.64_441.1552m/z	1.48785	NEG
14.57_885.5475m/z	1.48706	NEG
15.26_880.6048m/z	1.48673	NEG
15.16_849.0406m/z	1.48635	NEG
5.51_485.0917m/z	1.48629	NEG
12.48_873.0443m/z	1.48614	NEG
13.56_1147.4501m/z	1.48534	NEG
14.02_88.2701m/z	1.48468	NEG
15.43_939.0438m/z	1.48446	NEG
10.43_500.2777m/z	1.48444	NEG
10.38_651.3355n	1.48387	NEG
10.41_878.0488n	1.48366	NEG
15.36_582.8818m/z	1.48299	NEG
10.23_890.0541n	1.48103	NEG
0.62_688.8314m/z	1.48004	NEG
16.34_778.5737m/z	1.47953	NEG
15.19_175.9117m/z	1.47913	NEG
9.75_349.1481m/z	1.47811	NEG
7.67_415.4202m/z	1.47746	NEG
10.43_1026.5690m/z	1.47552	NEG
5.71_485.0904m/z	1.47496	NEG
12.03_482.1652m/z	1.47423	NEG
6.90_547.1573m/z	1.47264	NEG
10.11_870.0508n	1.47244	NEG
10.42_544.2665m/z	1.47218	NEG
6.90_434.1729n	1.47128	NEG
0.59_440.7447m/z	1.47121	NEG
14.70_896.5609m/z	1.47103	NEG
15.53_932.5969m/z	1.47028	NEG
15.44_694.0581n	1.4699	NEG
10.43_841.0303m/z	1.46804	NEG
7.53_479.1730m/z	1.46724	NEG
11.43_531.1971m/z	1.46524	NEG
16.51_868.6422m/z	1.46509	NEG
14.36_833.0369m/z	1.46352	NEG
14.99_824.5785m/z	1.46258	NEG
6.79_470.1677m/z	1.46172	NEG
7.74_686.3087m/z	1.4609	NEG
6.90_496.1626m/z	1.45834	NEG
0.63_552.8531m/z	1.45766	NEG
22.90_239.0853m/z	1.45648	NEG
15.29_906.5930m/z	1.45585	NEG
9.88_395.1741m/z	1.45571	NEG
5.72_433.0930m/z	1.45571	NEG
8.66_511.2822m/z	1.45378	NEG
15.43_837.0379m/z	1.45354	NEG
11.21_519.1492m/z	1.45243	NEG
10.03_562.3146m/z	1.44994	NEG
15.19_879.0399m/z	1.44805	NEG
15.89_817.6413m/z	1.44726	NEG
0.81_50.3229m/z	1.44558	NEG
22.95_223.9025m/z	1.44549	NEG
10.84_281.2486m/z	1.44538	NEG
0.83_277.1032m/z	1.44453	NEG
22.90_246.0745m/z	1.44431	NEG
6.82_201.1132m/z	1.44276	NEG
15.43_774.0489n	1.44153	NEG
14.92_857.0408m/z	1.44118	NEG
15.44_840.6076m/z	1.44005	NEG
21.82_174.9039m/z	1.43934	NEG
14.41_163.2158m/z	1.43896	NEG
14.53_789.0361m/z	1.43869	NEG
5.51_381.1350m/z	1.43847	NEG
7.63_517.1383m/z	1.43813	NEG
15.06_703.0292m/z	1.43775	NEG
18.21_572.8533m/z	1.43746	NEG
10.85_999.6404m/z	1.43728	NEG
5.93_211.0974m/z	1.43703	NEG
17.52_946.6976m/z	1.43664	NEG
14.43_814.0524n	1.43636	NEG
10.61_911.0329m/z	1.43565	NEG
0.59_848.7831m/z	1.43517	NEG
15.26_1016.5669m/z	1.43446	NEG
0.61_1120.7446m/z	1.43419	NEG
10.16_337.2350m/z	1.43407	NEG
7.34_529.2781m/z	1.43379	NEG
14.75_847.0374m/z	1.43357	NEG
14.00_1081.4798m/z	1.43319	NEG
7.69_497.2574m/z	1.43252	NEG
14.90_54.6805m/z	1.43234	NEG
14.36_741.0327m/z	1.43169	NEG
10.24_914.0544n	1.43152	NEG
10.24_911.0379m/z	1.43144	NEG
14.54_55.6734m/z	1.43055	NEG
10.22_926.0561n	1.43002	NEG
6.25_187.0976m/z	1.42964	NEG
0.62_941.7915n	1.42851	NEG
6.74_483.2032m/z	1.42742	NEG
8.73_561.2675m/z	1.42724	NEG
20.03_457.8864m/z	1.4268	NEG
10.72_491.2909m/z	1.42617	NEG
10.84_506.3250m/z	1.42612	NEG
9.87_806.0475n	1.42602	NEG
12.69_780.0423n	1.42577	NEG
15.15_935.0471m/z	1.42568	NEG
8.14_253.1089m/z	1.42404	NEG
4.88_443.1750m/z	1.42363	NEG
9.20_476.2218n	1.42338	NEG
11.52_594.3768m/z	1.42233	NEG
10.96_524.3350m/z	1.42208	NEG
5.72_450.0842m/z	1.42173	NEG
6.15_453.1526m/z	1.42166	NEG
10.22_910.0554n	1.42111	NEG
9.65_784.0457n	1.4209	NEG
10.64_541.8773m/z	1.42025	NEG
6.08_463.1971m/z	1.41985	NEG
7.63_279.0526m/z	1.41944	NEG
15.36_770.8157m/z	1.41844	NEG
13.78_810.5277m/z	1.41801	NEG
10.41_944.0556n	1.41709	NEG
11.20_253.2172m/z	1.41655	NEG
10.23_943.0404m/z	1.41599	NEG
15.21_49.9593m/z	1.41551	NEG
6.19_532.2047m/z	1.41525	NEG
15.46_974.5667m/z	1.41371	NEG
15.43_687.0223m/z	1.4136	NEG
14.43_823.0373m/z	1.4126	NEG
14.87_812.6762m/z	1.41234	NEG
22.92_163.8895n	1.41225	NEG
7.34_606.1965m/z	1.4101	NEG
10.11_900.0530n	1.41008	NEG
0.55_835.2798m/z	1.40905	NEG
10.43_568.2670m/z	1.40867	NEG
10.23_887.0381m/z	1.40859	NEG
0.65_494.6802m/z	1.40818	NEG
11.18_766.3060m/z	1.40757	NEG
10.66_1061.6759m/z	1.40756	NEG
10.44_1015.0538m/z	1.40729	NEG
12.54_911.0453m/z	1.40681	NEG
8.66_445.2862m/z	1.40658	NEG
10.23_840.0489n	1.40542	NEG
14.35_59.0616m/z	1.40526	NEG
14.54_944.5607m/z	1.40454	NEG
10.48_808.0600n	1.40369	NEG
14.41_884.5259m/z	1.40368	NEG
0.42_352.8533m/z	1.40251	NEG
14.02_87.6782m/z	1.40242	NEG
6.31_591.2475m/z	1.40076	NEG
0.55_728.8112m/z	1.40032	NEG
14.55_1074.5065m/z	1.39988	NEG
7.15_409.1695m/z	1.39962	NEG
6.74_545.1621m/z	1.39945	NEG
15.43_711.0280m/z	1.3987	NEG
11.43_593.1625m/z	1.39742	NEG
15.27_948.5867m/z	1.39524	NEG
5.64_365.1174m/z	1.39506	NEG
0.62_620.8444m/z	1.39456	NEG
9.92_351.1636m/z	1.39425	NEG
10.10_606.3022m/z	1.39366	NEG
4.40_181.0508m/z	1.39311	NEG
10.62_599.3197m/z	1.39285	NEG
5.93_255.0872m/z	1.39282	NEG
7.20_672.3065m/z	1.39154	NEG
9.14_97.4242m/z	1.39026	NEG
22.95_281.8581m/z	1.38988	NEG
10.63_76.6516m/z	1.38962	NEG
10.64_191.3360m/z	1.38955	NEG
10.38_812.0452n	1.38904	NEG
14.58_786.0519n	1.38887	NEG
18.57_834.5215m/z	1.38865	NEG
7.78_251.1281m/z	1.38815	NEG
14.40_151.6310m/z	1.38777	NEG
22.98_161.8883m/z	1.38757	NEG
10.70_997.6247m/z	1.38748	NEG
8.05_539.2325m/z	1.38733	NEG
7.69_595.2556m/z	1.38711	NEG
0.54_617.8464n	1.38681	NEG
15.17_822.5610m/z	1.38668	NEG
14.69_880.0479n	1.3864	NEG
22.94_297.8287m/z	1.38588	NEG
15.13_866.0548n	1.38451	NEG
8.27_583.3005m/z	1.38449	NEG
13.56_1011.4794m/z	1.38426	NEG
12.54_778.0585n	1.38402	NEG
7.34_237.1109m/z	1.38334	NEG
15.26_571.4962m/z	1.38295	NEG
7.73_463.1858m/z	1.38276	NEG
8.90_611.2519m/z	1.38149	NEG
14.94_901.0439m/z	1.38111	NEG
15.59_117.9293m/z	1.38061	NEG
22.73_593.8023m/z	1.37993	NEG
0.55_1159.6810m/z	1.37929	NEG
14.68_1162.4901m/z	1.37906	NEG
10.42_741.0248m/z	1.37879	NEG
7.29_393.1442m/z	1.37811	NEG
16.42_892.6418m/z	1.37783	NEG
15.52_936.5737m/z	1.37758	NEG
22.80_292.8694m/z	1.37754	NEG
10.23_543.3324n	1.37706	NEG
5.93_345.0544m/z	1.37691	NEG
10.21_655.2776n	1.37689	NEG
11.25_620.3409m/z	1.37647	NEG
6.88_543.2641m/z	1.37621	NEG
14.38_746.0480n	1.37613	NEG
0.63_837.8018m/z	1.3759	NEG
10.21_886.0700n	1.37556	NEG
10.21_830.2592m/z	1.37549	NEG
9.88_536.3036m/z	1.37526	NEG
0.55_1004.7147m/z	1.37428	NEG
6.25_277.0664m/z	1.3735	NEG
14.75_54.3525m/z	1.37291	NEG
10.04_741.0247m/z	1.37247	NEG
7.63_539.1185m/z	1.37229	NEG
10.10_538.3145m/z	1.37214	NEG
14.44_898.0760n	1.37174	NEG
10.52_485.3263m/z	1.37161	NEG
15.19_54.6965m/z	1.37153	NEG
15.21_214.0105n	1.3715	NEG
12.54_863.0422m/z	1.37076	NEG
14.51_122.9422m/z	1.37073	NEG
10.39_581.3179m/z	1.37024	NEG
7.88_829.3859m/z	1.36988	NEG
10.39_871.0322m/z	1.36949	NEG
16.04_916.6461m/z	1.36819	NEG
8.24_618.2692n	1.36815	NEG
11.21_444.1436m/z	1.36781	NEG
11.20_383.1739m/z	1.36733	NEG
0.61_970.8089m/z	1.36621	NEG
15.11_687.0259m/z	1.36591	NEG
22.95_271.8940m/z	1.36547	NEG
16.41_910.6539m/z	1.36488	NEG
7.53_541.1399m/z	1.36396	NEG
14.41_772.0518n	1.36374	NEG
14.68_1111.4869n	1.36305	NEG
14.42_816.0521n	1.36301	NEG
14.89_999.5474m/z	1.36218	NEG
15.12_821.0376m/z	1.36146	NEG
10.10_865.0333m/z	1.36101	NEG
0.61_933.8097m/z	1.35993	NEG
10.41_1092.6088m/z	1.35973	NEG
8.99_97.5529m/z	1.35951	NEG
10.35_462.3335n	1.3585	NEG
11.45_563.1440m/z	1.35834	NEG
14.77_895.0423m/z	1.35793	NEG
10.42_774.0344n	1.35777	NEG
0.64_687.7997n	1.35618	NEG
10.23_983.0447m/z	1.35591	NEG
11.14_297.2429m/z	1.35555	NEG
15.43_718.0439n	1.35477	NEG
10.67_857.0306m/z	1.3545	NEG
0.62_884.8301n	1.35444	NEG
0.55_948.7496m/z	1.35429	NEG
7.34_216.1364n	1.35414	NEG
11.11_1125.1913n	1.35354	NEG
8.39_439.2339m/z	1.35335	NEG
10.39_1175.6452m/z	1.35318	NEG
0.60_1180.7625n	1.35317	NEG
0.62_790.8047m/z	1.35293	NEG
11.28_477.3343m/z	1.35246	NEG
0.61_704.9644m/z	1.35238	NEG
10.77_239.0840m/z	1.35212	NEG
10.62_753.2421m/z	1.34989	NEG
14.49_854.0446m/z	1.34949	NEG
12.84_650.4385m/z	1.34946	NEG
7.34_509.2752m/z	1.34847	NEG
11.21_483.3292m/z	1.34782	NEG
0.55_909.7594m/z	1.34769	NEG
9.92_437.2908m/z	1.34746	NEG
8.62_399.2194m/z	1.3469	NEG
10.38_861.0317m/z	1.34683	NEG
7.54_193.0870m/z	1.34675	NEG
22.92_125.8741m/z	1.34651	NEG
10.41_1067.6085m/z	1.34618	NEG
10.43_1087.5973m/z	1.34615	NEG
10.38_1040.0652n	1.34602	NEG
15.43_780.5841m/z	1.34591	NEG
14.71_806.0399m/z	1.34572	NEG
14.82_953.5435m/z	1.34559	NEG
10.25_544.2656m/z	1.34367	NEG
12.51_797.0474m/z	1.34355	NEG
10.61_855.0327m/z	1.34343	NEG
10.22_937.0415m/z	1.3434	NEG
0.55_675.3454n	1.34324	NEG
14.39_759.0324m/z	1.34291	NEG
10.42_922.0443n	1.34237	NEG
8.82_97.4505m/z	1.34224	NEG
10.64_76.6396m/z	1.34107	NEG
10.84_866.0472n	1.33999	NEG
0.63_814.7824m/z	1.33977	NEG
15.53_864.6078m/z	1.33961	NEG
0.62_1146.7379m/z	1.33834	NEG
10.38_763.0274m/z	1.33827	NEG
15.13_188.9978m/z	1.33751	NEG
10.28_630.2341m/z	1.3374	NEG
0.55_597.8530m/z	1.33736	NEG
10.64_173.2704m/z	1.3372	NEG
10.44_1082.6151n	1.33686	NEG
10.71_407.2752m/z	1.33569	NEG
10.38_1054.0668n	1.33475	NEG
10.43_1014.6270n	1.3344	NEG
14.68_955.0472m/z	1.33406	NEG
6.15_365.1063m/z	1.33393	NEG
9.84_481.3384m/z	1.33361	NEG
8.24_533.1852m/z	1.33341	NEG
20.07_593.8696m/z	1.3328	NEG
16.34_845.6720m/z	1.33273	NEG
0.62_1079.7641n	1.332	NEG
7.34_577.2613m/z	1.33159	NEG
16.89_920.6756m/z	1.33144	NEG
14.89_53.3544m/z	1.33069	NEG
5.93_278.0766n	1.3305	NEG
15.43_742.0460n	1.32988	NEG
6.69_600.2851m/z	1.32912	NEG
15.70_1012.5776m/z	1.32878	NEG
10.61_829.0288m/z	1.32823	NEG
10.64_1035.9843m/z	1.32715	NEG
10.38_977.0417m/z	1.327	NEG
9.92_538.3147m/z	1.32638	NEG
10.11_857.0345m/z	1.32598	NEG
14.96_931.0471m/z	1.32565	NEG
15.97_866.6260m/z	1.32531	NEG
8.92_411.2016m/z	1.32527	NEG
10.39_1131.6581m/z	1.32419	NEG
11.76_801.0336m/z	1.324	NEG
0.59_356.9241m/z	1.32369	NEG
21.90_521.8418m/z	1.32343	NEG
0.81_62.4312n	1.32332	NEG
10.71_305.2483m/z	1.32284	NEG
10.38_886.0676n	1.32177	NEG
10.42_970.0501n	1.32175	NEG
11.16_475.2382m/z	1.32092	NEG
15.12_711.0297m/z	1.32052	NEG
14.85_1058.5429m/z	1.31912	NEG
10.46_1009.0451m/z	1.31885	NEG
15.08_206.9967m/z	1.31861	NEG
22.95_279.8697n	1.31838	NEG
0.81_86.7514m/z	1.3182	NEG
8.49_350.2670n	1.31808	NEG
9.65_695.0249m/z	1.31803	NEG
0.59_509.8829n	1.31706	NEG
10.65_76.4651m/z	1.31694	NEG
7.88_597.2364m/z	1.31628	NEG
15.23_1096.5205m/z	1.31523	NEG
14.68_1094.5043m/z	1.31518	NEG
0.62_400.9088m/z	1.31511	NEG
15.41_842.5324m/z	1.31467	NEG
10.64_557.3200m/z	1.31467	NEG
14.41_962.5330m/z	1.31455	NEG
17.45_920.6831m/z	1.31341	NEG
15.43_710.0455n	1.31338	NEG
14.80_904.5656m/z	1.31296	NEG
10.41_1135.6004m/z	1.31293	NEG
10.84_1155.6783m/z	1.31287	NEG
0.78_547.1487m/z	1.31222	NEG
6.08_531.1829m/z	1.31214	NEG
7.46_222.1254n	1.31177	NEG
6.39_393.1741m/z	1.31154	NEG
15.12_702.5431m/z	1.31152	NEG
9.26_408.2867n	1.3115	NEG
14.42_821.0376m/z	1.31144	NEG
14.43_922.0620n	1.3114	NEG
6.15_425.1683m/z	1.3114	NEG
0.84_789.1513m/z	1.31123	NEG
14.36_737.0315m/z	1.31122	NEG
10.47_983.0428m/z	1.31118	NEG
14.38_876.5725m/z	1.31099	NEG
14.19_795.0342m/z	1.3106	NEG
7.67_853.4195m/z	1.31008	NEG
0.66_937.3175m/z	1.30984	NEG
10.66_81.2787m/z	1.3098	NEG
11.69_459.2057m/z	1.30976	NEG
10.96_409.2911m/z	1.30967	NEG
10.26_803.0275m/z	1.30958	NEG
8.11_395.1896m/z	1.30922	NEG
10.39_854.2608m/z	1.30903	NEG
14.36_702.5614m/z	1.3088	NEG
15.43_724.0355n	1.30788	NEG
15.11_1120.5202m/z	1.30785	NEG
15.87_916.6425m/z	1.30755	NEG
0.87_340.0008m/z	1.30717	NEG
0.81_114.2346n	1.30713	NEG
10.41_865.0298m/z	1.30582	NEG
10.65_624.2899m/z	1.30576	NEG
14.75_837.0401m/z	1.30535	NEG
22.64_215.8687m/z	1.30507	NEG
22.95_671.7085m/z	1.30481	NEG
5.17_421.1358m/z	1.304	NEG
14.36_980.5131m/z	1.30398	NEG
11.48_223.0267m/z	1.303	NEG
6.30_477.2119m/z	1.30214	NEG
7.95_487.2382m/z	1.30048	NEG
15.09_650.0591n	1.30036	NEG
23.00_207.9292m/z	1.30022	NEG
5.52_231.0522m/z	1.2999	NEG
12.34_535.3996m/z	1.29972	NEG
0.22_231.9311m/z	1.29937	NEG
7.85_465.1409m/z	1.2983	NEG
6.61_481.1857m/z	1.29829	NEG
7.49_287.1236m/z	1.29762	NEG
22.89_166.9250m/z	1.29748	NEG
0.60_1026.7594m/z	1.29686	NEG
11.74_483.2817m/z	1.29675	NEG
9.49_607.3473m/z	1.29655	NEG
7.67_576.2609n	1.296	NEG
0.64_917.7486m/z	1.29532	NEG
10.38_665.3355n	1.29521	NEG
9.92_606.3017m/z	1.29505	NEG
0.70_628.9246m/z	1.29471	NEG
10.09_864.0513n	1.29372	NEG
10.06_297.2433m/z	1.29344	NEG
10.99_485.3767m/z	1.29339	NEG
10.67_582.2441m/z	1.29284	NEG
10.88_546.2811m/z	1.29275	NEG
0.66_874.3515m/z	1.29256	NEG
10.55_386.2447n	1.29155	NEG
15.29_857.6114n	1.29129	NEG
10.66_670.2871m/z	1.29098	NEG
0.59_644.8506m/z	1.29053	NEG
10.97_327.1286m/z	1.2905	NEG
8.74_493.2795m/z	1.29015	NEG
10.38_805.0274m/z	1.28989	NEG
7.55_342.0997m/z	1.2897	NEG
10.61_842.0482n	1.28857	NEG
7.73_249.0762m/z	1.2883	NEG
10.40_588.5728m/z	1.28792	NEG
10.40_543.3325n	1.28762	NEG
14.43_809.0365m/z	1.28742	NEG
8.89_601.3565m/z	1.287	NEG
0.81_101.2730m/z	1.28697	NEG
0.65_1148.1516m/z	1.28674	NEG
8.10_315.1814m/z	1.28654	NEG
15.18_881.0430m/z	1.28645	NEG
7.00_365.1775m/z	1.28531	NEG
14.51_138.9341m/z	1.28522	NEG
10.38_920.0446n	1.28507	NEG
15.68_977.0480m/z	1.28468	NEG
15.49_745.6086m/z	1.28383	NEG
14.41_1092.4901m/z	1.28358	NEG
1.42_280.9902m/z	1.28333	NEG
8.61_597.1644m/z	1.2833	NEG
0.60_695.8551m/z	1.28325	NEG
7.90_369.1739m/z	1.28227	NEG
8.51_543.1326m/z	1.28187	NEG
15.16_893.0426m/z	1.28163	NEG
10.11_781.0294m/z	1.28162	NEG
8.07_623.3417m/z	1.28109	NEG
8.81_97.4693m/z	1.28082	NEG
14.20_959.0459m/z	1.28082	NEG
6.84_360.1971n	1.27943	NEG
15.44_703.0269m/z	1.27908	NEG
12.54_840.0481n	1.27899	NEG
15.05_55.5399m/z	1.27817	NEG
0.60_916.7924m/z	1.27789	NEG
15.98_892.6417m/z	1.27784	NEG
10.71_867.0322m/z	1.27754	NEG
10.46_911.0351m/z	1.27729	NEG
14.41_713.0280m/z	1.27703	NEG
10.09_258.5702m/z	1.27698	NEG
11.37_840.3060m/z	1.27688	NEG
0.55_763.7934m/z	1.27686	NEG
10.39_605.3189m/z	1.27663	NEG
9.30_479.3016m/z	1.27658	NEG
8.12_531.1654m/z	1.27652	NEG
0.61_621.0097m/z	1.27651	NEG
14.41_125.0011m/z	1.27606	NEG
15.06_689.0282m/z	1.27597	NEG
11.43_350.2214n	1.27587	NEG
0.66_1031.2429m/z	1.27554	NEG
5.30_488.1788m/z	1.27491	NEG
0.62_468.8958m/z	1.27477	NEG
6.37_514.1936m/z	1.27414	NEG
12.70_869.0478m/z	1.27359	NEG
10.67_1085.6758m/z	1.27359	NEG
15.68_761.0287m/z	1.27346	NEG
10.67_530.3102m/z	1.27326	NEG
15.63_976.5810m/z	1.27272	NEG
11.50_493.1504m/z	1.27257	NEG
9.64_821.0372m/z	1.27227	NEG
10.98_493.1357m/z	1.27166	NEG
6.52_383.3494m/z	1.27162	NEG
10.23_1006.0636n	1.27155	NEG
6.64_523.2540m/z	1.2713	NEG
22.90_241.9956m/z	1.27121	NEG
14.43_866.0555n	1.27098	NEG
16.09_868.6425m/z	1.2709	NEG
7.68_545.1730m/z	1.27083	NEG
15.05_979.5933n	1.27056	NEG
11.43_418.1369n	1.27011	NEG
14.28_900.5671m/z	1.26934	NEG
10.84_657.2943n	1.26904	NEG
15.17_754.0407n	1.26805	NEG
15.10_907.0436m/z	1.2678	NEG
0.80_95.3256m/z	1.26748	NEG
16.70_871.6854m/z	1.26709	NEG
2.64_229.0698m/z	1.26676	NEG
14.44_849.0417m/z	1.2667	NEG
0.55_663.8329m/z	1.26643	NEG
0.59_390.9989m/z	1.26632	NEG
15.43_690.0340n	1.26622	NEG
15.13_160.9401m/z	1.26597	NEG
18.06_780.8274m/z	1.2656	NEG
12.54_846.0605n	1.26557	NEG
10.84_667.2779n	1.26548	NEG
14.53_173.0005m/z	1.26541	NEG
0.55_779.8059m/z	1.26533	NEG
14.02_87.4473m/z	1.26517	NEG
0.63_832.8044m/z	1.26422	NEG
7.52_227.1284m/z	1.26354	NEG
14.55_941.0452m/z	1.26349	NEG
8.76_97.5934m/z	1.26321	NEG
10.45_772.0320n	1.26307	NEG
7.01_517.1478m/z	1.26307	NEG
0.79_52.6175m/z	1.26192	NEG
10.66_947.6092m/z	1.26088	NEG
11.37_655.3665n	1.26042	NEG
15.43_686.0342n	1.26024	NEG
15.54_814.5943m/z	1.25992	NEG
10.10_674.2895m/z	1.25955	NEG
8.56_545.1488m/z	1.25945	NEG
10.63_173.0058m/z	1.25916	NEG
0.55_907.7615m/z	1.25914	NEG
11.49_452.1825m/z	1.25902	NEG
10.11_897.0358m/z	1.25878	NEG
9.74_499.3081m/z	1.25849	NEG
0.70_644.8963m/z	1.25804	NEG
8.62_467.2092m/z	1.25738	NEG
9.66_768.0450n	1.25737	NEG
22.95_256.8954m/z	1.25731	NEG
7.93_480.2570m/z	1.25708	NEG
10.84_583.3359m/z	1.25693	NEG
15.05_672.0342n	1.2568	NEG
0.68_336.9095m/z	1.25668	NEG
15.15_747.0310m/z	1.25644	NEG
8.29_609.2055m/z	1.25583	NEG
9.39_413.2904m/z	1.25545	NEG
13.89_744.5611m/z	1.25544	NEG
7.37_674.3219m/z	1.25481	NEG
11.76_733.0310m/z	1.25479	NEG
9.19_411.3226m/z	1.25471	NEG
15.07_646.0558n	1.25393	NEG
7.75_494.7145m/z	1.25278	NEG
15.43_825.0359m/z	1.25272	NEG
10.28_524.2781m/z	1.25239	NEG
7.01_450.1661n	1.25215	NEG
11.01_566.2425m/z	1.25198	NEG
14.73_54.0196m/z	1.2518	NEG
0.65_1084.2009m/z	1.25129	NEG
7.66_333.2074m/z	1.25128	NEG
8.86_97.4195m/z	1.2511	NEG
0.63_662.8325m/z	1.25101	NEG
16.66_883.6880m/z	1.25048	NEG
12.57_535.3996m/z	1.2504	NEG
16.05_564.5572n	1.24932	NEG
14.40_151.8846m/z	1.24853	NEG
15.35_132.9244m/z	1.24829	NEG
14.02_85.8499m/z	1.24816	NEG
7.12_275.0901m/z	1.24735	NEG
6.52_441.1116m/z	1.24687	NEG
0.55_724.3372n	1.24655	NEG
15.99_821.6499m/z	1.2464	NEG
10.40_528.3090m/z	1.24627	NEG
7.00_579.1096m/z	1.24626	NEG
14.58_725.0316m/z	1.24602	NEG
15.13_721.0304m/z	1.24576	NEG
8.78_97.6560m/z	1.24575	NEG
22.91_191.8621m/z	1.24538	NEG
15.14_1001.0513m/z	1.24534	NEG
22.91_160.8871n	1.24529	NEG
12.54_713.0299m/z	1.24523	NEG
10.07_279.1638m/z	1.2452	NEG
9.51_531.3027m/z	1.24444	NEG
9.39_467.2478m/z	1.24394	NEG
15.68_965.6147m/z	1.24365	NEG
0.66_954.3019m/z	1.24354	NEG
0.69_308.7934m/z	1.24348	NEG
16.59_797.6513m/z	1.24323	NEG
8.11_463.1780m/z	1.24321	NEG
15.23_187.9419m/z	1.24307	NEG
10.43_765.0239m/z	1.24305	NEG
0.84_795.1665m/z	1.243	NEG
7.82_223.1338m/z	1.24298	NEG
14.42_1031.0538m/z	1.24297	NEG
14.99_52.5585m/z	1.24227	NEG
9.86_580.2868m/z	1.24218	NEG
14.58_188.9976m/z	1.24194	NEG
10.11_798.0368n	1.24188	NEG
7.55_242.1758m/z	1.24163	NEG
0.66_876.3519m/z	1.24102	NEG
16.58_993.6475m/z	1.24061	NEG
14.36_158.1391m/z	1.24057	NEG
0.67_211.9704m/z	1.24054	NEG
15.42_768.0397n	1.24033	NEG
0.56_403.0718m/z	1.23985	NEG
16.26_868.6425m/z	1.23954	NEG
15.12_160.6938m/z	1.23929	NEG
9.01_473.3595m/z	1.23923	NEG
22.89_276.8382n	1.23877	NEG
10.11_785.0308m/z	1.23855	NEG
9.40_455.2444m/z	1.23853	NEG
0.61_688.9963m/z	1.23843	NEG
10.11_837.0340m/z	1.23827	NEG
14.02_87.6493m/z	1.23826	NEG
15.29_818.5883m/z	1.23813	NEG
0.24_394.8991m/z	1.23769	NEG
10.23_528.3089m/z	1.23748	NEG
16.04_626.5460m/z	1.23739	NEG
10.67_599.2876m/z	1.23712	NEG
7.68_415.2148m/z	1.23698	NEG
10.38_788.0366n	1.23696	NEG
6.02_137.0245m/z	1.23687	NEG
8.78_97.4544m/z	1.23617	NEG
16.58_857.6718m/z	1.23603	NEG
0.80_50.4368m/z	1.23592	NEG
15.15_826.0538n	1.23578	NEG
15.04_55.3766m/z	1.23548	NEG
9.35_491.2977m/z	1.23542	NEG
10.40_936.0460n	1.2352	NEG
15.07_944.5537m/z	1.23514	NEG
6.90_615.1415m/z	1.23513	NEG
15.16_148.9298m/z	1.23503	NEG
10.43_1049.5631m/z	1.23476	NEG
15.15_733.0281m/z	1.23429	NEG
10.01_796.0372n	1.2337	NEG
11.21_451.1621m/z	1.23366	NEG
7.22_385.1692m/z	1.23361	NEG
0.66_300.7491m/z	1.23238	NEG
12.54_736.0499n	1.23203	NEG
22.91_189.8629m/z	1.23203	NEG
9.28_221.1545m/z	1.23191	NEG
11.37_799.2509n	1.23179	NEG
6.98_223.0975m/z	1.2317	NEG
6.93_217.9289m/z	1.23112	NEG
15.14_693.0287m/z	1.23081	NEG
15.09_716.0461n	1.23016	NEG
9.62_415.3180m/z	1.23014	NEG
0.67_434.6382m/z	1.23013	NEG
14.46_144.9914m/z	1.22989	NEG
7.78_253.1365m/z	1.22953	NEG
14.59_1118.5034m/z	1.22949	NEG
13.59_797.0320m/z	1.22943	NEG
8.36_597.2363m/z	1.22885	NEG
22.84_140.9958m/z	1.22857	NEG
14.42_140.1369m/z	1.22827	NEG
15.42_823.0352m/z	1.22775	NEG
7.75_878.3776m/z	1.22749	NEG
0.61_756.9748m/z	1.22666	NEG
15.05_55.7048m/z	1.22623	NEG
10.84_558.3162m/z	1.22622	NEG
0.63_969.7748m/z	1.22606	NEG
5.62_486.1626m/z	1.22549	NEG
11.38_549.2219m/z	1.22533	NEG
7.53_496.1621m/z	1.22531	NEG
8.12_411.1852m/z	1.22427	NEG
8.56_539.3033m/z	1.22414	NEG
15.43_835.0374m/z	1.22399	NEG
11.18_698.3191m/z	1.22386	NEG
0.55_403.9240n	1.22354	NEG
10.38_894.0420n	1.22347	NEG
10.11_853.0348m/z	1.22344	NEG
0.55_606.3451m/z	1.22332	NEG
22.89_132.8685m/z	1.22283	NEG
15.42_697.0261m/z	1.22277	NEG
2.63_188.0180m/z	1.22203	NEG
14.10_882.5111m/z	1.22173	NEG
22.77_656.8163m/z	1.2217	NEG
15.14_1059.0549m/z	1.22066	NEG
13.56_830.5160m/z	1.22059	NEG
8.39_528.2663m/z	1.22025	NEG
15.14_154.6447m/z	1.22024	NEG
0.63_882.7807m/z	1.21944	NEG
13.90_638.4755m/z	1.21944	NEG
0.63_893.8138n	1.2192	NEG
15.17_830.9739m/z	1.21918	NEG
14.92_800.0436n	1.21907	NEG
20.84_392.9051m/z	1.2189	NEG
15.36_211.9189m/z	1.21857	NEG
10.61_909.0346m/z	1.21802	NEG
1.25_174.0026m/z	1.21769	NEG
5.53_245.0120m/z	1.2176	NEG
6.08_279.0860m/z	1.2174	NEG
15.63_780.5891m/z	1.21721	NEG
10.38_896.0411n	1.21675	NEG
14.60_1186.4881m/z	1.21666	NEG
14.93_834.0438n	1.21662	NEG
12.10_509.2946m/z	1.21629	NEG
10.39_818.0454n	1.21585	NEG
11.37_585.3525m/z	1.21579	NEG
7.63_196.1098n	1.2156	NEG
10.11_848.0652n	1.21534	NEG
15.07_755.5800n	1.21525	NEG
14.34_970.4966m/z	1.21524	NEG
14.34_1122.5041m/z	1.21484	NEG
14.35_56.3433m/z	1.21439	NEG
0.62_1105.7479m/z	1.21431	NEG
10.38_802.0615n	1.21427	NEG
7.34_299.0816m/z	1.21392	NEG
0.66_1143.1875n	1.21357	NEG
16.21_644.8517m/z	1.21353	NEG
14.41_145.7198m/z	1.21334	NEG
11.49_370.1372n	1.21326	NEG
10.43_1025.5673m/z	1.21325	NEG
14.95_911.0422m/z	1.21277	NEG
10.43_889.0336m/z	1.2124	NEG
11.08_361.1443n	1.21238	NEG
14.58_1066.4919m/z	1.21214	NEG
12.27_893.0604m/z	1.2114	NEG
0.55_785.7910m/z	1.21095	NEG
10.21_954.0587n	1.21091	NEG
14.02_115.0297m/z	1.2108	NEG
2.22_262.0802n	1.21011	NEG
5.53_165.0558m/z	1.21007	NEG
8.29_425.2005m/z	1.21002	NEG
8.27_493.2759m/z	1.2096	NEG
14.28_1110.4670m/z	1.20941	NEG
6.46_514.2799m/z	1.20922	NEG
7.55_265.1647n	1.20912	NEG
9.80_445.2953m/z	1.20819	NEG
15.44_681.0218m/z	1.20812	NEG
14.37_211.0006m/z	1.20794	NEG
14.16_924.5177m/z	1.20792	NEG
10.46_976.1480m/z	1.20771	NEG
8.83_301.0965m/z	1.20748	NEG
0.55_288.9364m/z	1.20726	NEG
12.54_842.0481n	1.20698	NEG
15.34_750.5423m/z	1.20647	NEG
0.55_928.2771n	1.20635	NEG
12.56_883.0449m/z	1.20551	NEG
10.24_718.2874m/z	1.20506	NEG
6.25_271.0485m/z	1.20463	NEG
14.02_132.0202m/z	1.20436	NEG
9.65_250.1446m/z	1.20376	NEG
6.54_409.1701m/z	1.20369	NEG
10.92_407.2751m/z	1.20362	NEG
15.04_55.3596m/z	1.20357	NEG
8.46_237.1169m/z	1.20347	NEG
10.38_990.0599n	1.20329	NEG
14.55_860.5264m/z	1.20328	NEG
14.73_715.5749m/z	1.20322	NEG
8.09_510.2809n	1.20313	NEG
10.38_928.0530n	1.20304	NEG
9.22_465.2185m/z	1.20296	NEG
15.43_745.0288m/z	1.20289	NEG
10.49_185.1186m/z	1.20284	NEG
10.39_1155.6558m/z	1.20233	NEG
6.41_293.1056m/z	1.20219	NEG
9.65_764.0358n	1.20205	NEG
18.62_644.8516m/z	1.20179	NEG
0.84_328.9409m/z	1.20157	NEG
10.84_838.2928m/z	1.20143	NEG
22.58_159.8940m/z	1.20137	NEG
10.61_837.0300m/z	1.20125	NEG
7.75_550.1407m/z	1.2012	NEG
14.98_53.5243m/z	1.2012	NEG
6.69_443.1733m/z	1.20113	NEG
14.93_822.5668m/z	1.20094	NEG
10.22_934.0557n	1.20087	NEG
0.55_983.7286m/z	1.20061	NEG
5.65_173.0820m/z	1.2006	NEG
15.51_933.5883m/z	1.2001	NEG
8.64_553.3204m/z	1.19994	NEG
10.70_720.3036m/z	1.19964	NEG
15.19_696.0598n	1.19876	NEG
11.18_714.2913m/z	1.19848	NEG
22.95_131.9539m/z	1.19838	NEG
10.65_63.6861m/z	1.19827	NEG
11.99_563.1500m/z	1.19786	NEG
15.04_720.0430n	1.19782	NEG
6.86_238.9959m/z	1.19763	NEG
14.93_892.5275m/z	1.19749	NEG
12.54_599.0192m/z	1.19728	NEG
14.34_231.9316m/z	1.19727	NEG
0.55_720.8092m/z	1.19703	NEG
0.69_128.0365m/z	1.19681	NEG
10.40_303.2327m/z	1.19679	NEG
15.43_885.0427m/z	1.19664	NEG
10.79_550.3530m/z	1.19557	NEG
8.10_525.1465m/z	1.19482	NEG
13.81_869.0399m/z	1.19453	NEG
0.81_50.3139m/z	1.1942	NEG
13.62_877.0377m/z	1.19381	NEG
10.23_483.3592m/z	1.19345	NEG
6.01_213.0223m/z	1.1934	NEG
0.86_636.0855m/z	1.19298	NEG
14.38_935.0460m/z	1.19274	NEG
10.28_592.2657m/z	1.19268	NEG
14.71_789.0354m/z	1.19234	NEG
8.78_697.3646m/z	1.19152	NEG
11.08_468.1449m/z	1.19138	NEG
0.63_985.7667m/z	1.19137	NEG
7.76_399.2205m/z	1.19097	NEG
14.59_1050.5168m/z	1.19077	NEG
14.34_139.4085m/z	1.19071	NEG
6.40_492.1508n	1.19062	NEG
14.43_783.0328m/z	1.1901	NEG
9.66_751.0259m/z	1.19001	NEG
22.95_221.9467m/z	1.18987	NEG
14.36_850.8503m/z	1.18973	NEG
12.53_780.0456n	1.18966	NEG
14.58_58.0544m/z	1.18948	NEG
10.96_489.3574m/z	1.1885	NEG
8.29_194.0823m/z	1.18835	NEG
16.21_918.6581m/z	1.18817	NEG
15.04_878.5881m/z	1.18732	NEG
15.11_1126.5344m/z	1.18721	NEG
12.33_619.3412m/z	1.18719	NEG
15.47_906.5936m/z	1.18699	NEG
22.50_298.1550m/z	1.18675	NEG
12.54_724.0574n	1.18668	NEG
14.70_864.5728m/z	1.18653	NEG
15.68_769.6198m/z	1.1864	NEG
14.59_57.0223m/z	1.18638	NEG
0.71_622.7366m/z	1.18621	NEG
10.88_614.2771m/z	1.18601	NEG
0.65_1086.1999m/z	1.18585	NEG
10.06_549.2873m/z	1.18508	NEG
20.82_572.8534m/z	1.18503	NEG
0.55_727.8139m/z	1.18474	NEG
14.51_139.1507m/z	1.18442	NEG
15.43_187.9416m/z	1.18393	NEG
16.21_524.8488m/z	1.18386	NEG
10.79_455.1428m/z	1.18377	NEG
9.65_721.0284m/z	1.18321	NEG
12.35_731.5542m/z	1.18318	NEG
15.15_781.0338m/z	1.18317	NEG
9.00_385.3072m/z	1.18293	NEG
14.71_144.9946m/z	1.18291	NEG
8.47_385.2060m/z	1.18289	NEG
10.62_738.2749m/z	1.18209	NEG
15.68_752.5580m/z	1.18181	NEG
12.54_854.0584n	1.18148	NEG
8.45_270.2074m/z	1.18138	NEG
15.17_759.0322m/z	1.18126	NEG
11.11_504.3066m/z	1.18075	NEG
14.38_158.4034m/z	1.18071	NEG
20.21_572.8514m/z	1.18042	NEG
10.23_786.2728m/z	1.18042	NEG
0.78_1193.8146m/z	1.18011	NEG
22.89_297.1528m/z	1.18009	NEG
8.20_254.6237m/z	1.17994	NEG
15.04_1037.0513m/z	1.17991	NEG
15.42_714.0436n	1.17966	NEG
14.68_1100.5184m/z	1.17959	NEG
7.34_465.1567m/z	1.17935	NEG
15.11_1023.5814n	1.1793	NEG
0.63_1037.7595m/z	1.17928	NEG
5.86_443.1646m/z	1.17918	NEG
14.53_826.6524m/z	1.17813	NEG
14.41_1025.5049m/z	1.17812	NEG
9.66_762.0465n	1.17796	NEG
15.13_154.9023m/z	1.17795	NEG
10.21_962.0750n	1.17792	NEG
0.86_343.9951m/z	1.1776	NEG
12.55_729.0360m/z	1.17561	NEG
10.62_627.3352n	1.17459	NEG
10.38_887.0344m/z	1.17386	NEG
1.05_280.9905m/z	1.17377	NEG
22.60_304.9134m/z	1.17355	NEG
11.36_523.3628n	1.1731	NEG
12.43_689.5817m/z	1.17286	NEG
15.04_868.5618m/z	1.17254	NEG
6.86_213.1136m/z	1.17223	NEG
7.88_629.2574m/z	1.17222	NEG
0.90_689.0007m/z	1.17201	NEG
0.83_459.1113m/z	1.17163	NEG
10.38_924.0700n	1.17124	NEG
10.02_392.2924n	1.17123	NEG
0.56_1003.7100m/z	1.17099	NEG
16.67_918.6591m/z	1.17094	NEG
15.15_705.0299m/z	1.17003	NEG
10.24_724.3037m/z	1.16986	NEG
10.10_842.0414n	1.16967	NEG
5.28_207.0118m/z	1.1696	NEG
0.55_669.8400n	1.16943	NEG
0.83_751.2017m/z	1.1694	NEG
8.29_357.2753m/z	1.16879	NEG
10.63_1136.6634n	1.16868	NEG
10.42_822.0457n	1.1686	NEG
12.42_615.4596m/z	1.16854	NEG
7.75_478.1726m/z	1.16835	NEG
22.63_518.8298m/z	1.16819	NEG
15.12_178.5502m/z	1.168	NEG
15.14_729.0302m/z	1.16796	NEG
0.65_952.3040m/z	1.16783	NEG
10.74_595.2883m/z	1.16775	NEG
8.37_322.2015m/z	1.16756	NEG
5.49_232.0580m/z	1.16703	NEG
15.17_582.5285m/z	1.16695	NEG
15.07_446.9090m/z	1.1664	NEG
15.64_987.0471m/z	1.16615	NEG
19.95_572.8523m/z	1.16612	NEG
10.25_476.2800m/z	1.16584	NEG
13.73_763.5559m/z	1.16574	NEG
7.63_323.0439m/z	1.16505	NEG
10.45_540.5629m/z	1.16501	NEG
0.55_965.2420m/z	1.16454	NEG
14.41_1093.0525m/z	1.16446	NEG
9.86_512.2992m/z	1.16435	NEG
10.63_76.4446m/z	1.16423	NEG
14.02_747.9229m/z	1.16403	NEG
12.55_685.0353m/z	1.16401	NEG
0.63_871.8070m/z	1.1633	NEG
6.52_519.1277m/z	1.16304	NEG
22.93_342.8262m/z	1.16272	NEG
0.55_843.2763m/z	1.16251	NEG
19.19_593.8441n	1.1625	NEG
10.22_873.0368m/z	1.16241	NEG
15.29_728.5584m/z	1.16228	NEG
6.52_919.2510m/z	1.1622	NEG
0.65_892.3473m/z	1.16212	NEG
11.08_492.1414n	1.16187	NEG
11.43_541.1493m/z	1.1614	NEG
7.92_587.3076m/z	1.16119	NEG
10.63_63.6595m/z	1.16095	NEG
12.54_700.0699n	1.16094	NEG
23.01_161.9253m/z	1.16075	NEG
14.43_140.1042m/z	1.16068	NEG
9.21_256.1918m/z	1.16067	NEG
10.57_160.8424m/z	1.16037	NEG
18.02_774.8102m/z	1.16021	NEG
22.69_276.8957m/z	1.16012	NEG
14.82_962.5073m/z	1.1599	NEG
10.79_393.1719m/z	1.15985	NEG
13.91_638.8311m/z	1.15973	NEG
15.12_709.0298m/z	1.15954	NEG
22.70_283.8292n	1.15953	NEG
14.34_1019.5491n	1.15881	NEG
12.54_747.0415m/z	1.15833	NEG
6.56_214.1447m/z	1.15823	NEG
7.49_467.2579m/z	1.15816	NEG
0.79_1178.3446m/z	1.15779	NEG
0.85_928.1760m/z	1.15746	NEG
14.42_914.5116m/z	1.1572	NEG
22.91_199.8049m/z	1.157	NEG
17.18_525.8750m/z	1.15656	NEG
11.45_146.9636m/z	1.1564	NEG
11.97_581.1402m/z	1.15629	NEG
14.04_87.4725m/z	1.1561	NEG
19.76_834.5202m/z	1.15556	NEG
14.02_87.4895m/z	1.15369	NEG
0.55_951.7392m/z	1.15282	NEG
14.36_761.5793m/z	1.15279	NEG
15.04_1077.5320m/z	1.15275	NEG
12.54_814.0734n	1.15251	NEG
0.55_793.7971n	1.15239	NEG
9.82_276.1605m/z	1.15222	NEG
5.51_463.1099m/z	1.15217	NEG
16.45_944.6681m/z	1.15196	NEG
0.59_750.9537m/z	1.15128	NEG
18.30_654.8084m/z	1.1511	NEG
15.12_912.5518m/z	1.15062	NEG
0.55_637.8265n	1.15047	NEG
9.31_313.2383m/z	1.14996	NEG
10.35_453.2863m/z	1.14956	NEG
10.64_88.3790m/z	1.14932	NEG
12.40_434.8698m/z	1.14908	NEG
14.14_1149.6838m/z	1.14902	NEG
9.34_448.3069m/z	1.14879	NEG
14.73_51.0812m/z	1.14857	NEG
15.04_946.5764m/z	1.14833	NEG
0.61_772.9454m/z	1.14797	NEG
0.81_292.1952n	1.14785	NEG
5.17_255.0859m/z	1.14778	NEG
9.86_812.0491n	1.14757	NEG
10.38_778.0579n	1.14733	NEG
7.39_663.2285m/z	1.14697	NEG
22.91_165.8436m/z	1.14694	NEG
6.48_199.0979m/z	1.14693	NEG
14.93_137.9778m/z	1.14664	NEG
14.77_53.1944m/z	1.14608	NEG
15.43_59.6169m/z	1.14582	NEG
0.54_610.8601n	1.14572	NEG
10.38_1051.0501m/z	1.14484	NEG
22.92_165.8685m/z	1.14457	NEG
0.62_737.8271n	1.14442	NEG
15.43_734.0345n	1.1442	NEG
15.06_819.5950n	1.14407	NEG
12.54_807.0402m/z	1.14397	NEG
11.11_297.0447m/z	1.14396	NEG
0.78_607.1572m/z	1.14394	NEG
11.37_627.2850n	1.14365	NEG
10.21_880.0526n	1.14331	NEG
0.90_335.0476m/z	1.14315	NEG
14.35_1132.4623m/z	1.14298	NEG
22.70_306.7723m/z	1.14285	NEG
17.11_488.8954m/z	1.14278	NEG
7.75_575.1245m/z	1.14263	NEG
22.89_164.9284m/z	1.14252	NEG
15.17_200.9993m/z	1.14246	NEG
10.76_682.3330m/z	1.14242	NEG
15.23_956.5356m/z	1.14241	NEG
10.65_821.5223n	1.14207	NEG
13.86_736.4962m/z	1.14203	NEG
7.74_859.9017m/z	1.14149	NEG
14.58_852.6757m/z	1.14141	NEG
22.91_220.8199n	1.14085	NEG
0.64_422.8352m/z	1.14081	NEG
0.64_620.6373m/z	1.14075	NEG
9.53_554.2920n	1.14071	NEG
17.86_833.0157m/z	1.1404	NEG
5.64_182.9895m/z	1.1404	NEG
10.42_827.0282m/z	1.14038	NEG
7.34_571.1402m/z	1.14032	NEG
1.55_180.0199m/z	1.14014	NEG
14.95_873.5648m/z	1.14013	NEG
0.63_943.7729m/z	1.14009	NEG
16.20_712.8393m/z	1.13991	NEG
6.78_236.0962m/z	1.13916	NEG
0.81_54.1877m/z	1.13905	NEG
0.62_536.8828m/z	1.13886	NEG
15.77_866.6251m/z	1.13848	NEG
0.55_914.7578m/z	1.13842	NEG
11.50_477.1781m/z	1.13828	NEG
12.44_459.3306m/z	1.13796	NEG
9.16_449.1416m/z	1.13777	NEG
6.52_649.0840m/z	1.13744	NEG
15.63_1044.5663m/z	1.1368	NEG
10.21_649.2792m/z	1.1368	NEG
9.08_571.3027m/z	1.13678	NEG
15.85_870.6337m/z	1.1366	NEG
15.15_54.6865m/z	1.13657	NEG
10.81_341.2675m/z	1.13655	NEG
20.10_572.8522m/z	1.13637	NEG
6.64_432.2126m/z	1.13633	NEG
22.89_134.8660m/z	1.13631	NEG
0.59_692.8328m/z	1.13616	NEG
6.76_427.1790m/z	1.13611	NEG
11.51_489.3576m/z	1.13577	NEG
14.58_231.9318m/z	1.13549	NEG
18.90_768.7928m/z	1.13528	NEG
12.97_657.4964m/z	1.13517	NEG
0.54_294.8885m/z	1.13475	NEG
0.66_890.3446m/z	1.13467	NEG
12.05_488.3469n	1.13447	NEG
15.43_162.9993m/z	1.13446	NEG
14.36_175.3633m/z	1.13438	NEG
1.42_274.9734m/z	1.13418	NEG
15.63_776.5583m/z	1.13413	NEG
11.52_539.1485m/z	1.13397	NEG
14.21_773.6691m/z	1.13345	NEG
0.66_302.7469m/z	1.13331	NEG
10.62_88.5876m/z	1.13312	NEG
22.70_310.8577m/z	1.13274	NEG
8.86_97.6070m/z	1.13261	NEG
14.44_775.0345m/z	1.13222	NEG
5.74_138.0202m/z	1.13213	NEG
11.50_239.0597m/z	1.13201	NEG
10.11_829.0339m/z	1.13178	NEG
0.56_1061.1975m/z	1.13168	NEG
8.89_596.2286n	1.13144	NEG
12.04_465.3579m/z	1.13141	NEG
14.90_55.0137m/z	1.13115	NEG
13.56_1079.4648m/z	1.13105	NEG
11.76_799.3788m/z	1.13099	NEG
7.56_464.3023m/z	1.13095	NEG
14.92_981.0488m/z	1.13066	NEG
9.65_704.0441n	1.13066	NEG
14.39_960.4733m/z	1.13053	NEG
15.06_55.5475m/z	1.13034	NEG
22.91_181.8377m/z	1.13034	NEG
1.22_381.0378m/z	1.13015	NEG
0.60_446.9057m/z	1.13015	NEG
14.57_869.0424m/z	1.13014	NEG
0.54_247.9625n	1.13013	NEG
0.81_54.2469m/z	1.13005	NEG
5.26_283.0815m/z	1.13	NEG
14.44_882.0579n	1.12956	NEG
15.63_908.5973m/z	1.12907	NEG
0.70_225.9863m/z	1.12877	NEG
19.28_790.7848m/z	1.12875	NEG
10.45_670.2879m/z	1.12865	NEG
11.60_535.3985m/z	1.12858	NEG
11.70_215.8690m/z	1.12812	NEG
10.92_297.2432m/z	1.12806	NEG
15.12_947.0466m/z	1.12795	NEG
0.54_310.8821m/z	1.12792	NEG
22.92_179.8408m/z	1.12767	NEG
11.38_1046.7257n	1.12767	NEG
8.36_619.2172m/z	1.12722	NEG
0.61_797.8360m/z	1.12705	NEG
14.95_821.5636m/z	1.12685	NEG
16.38_987.6295m/z	1.12676	NEG
15.67_959.5967m/z	1.12658	NEG
14.92_774.0653n	1.12645	NEG
3.42_922.2946m/z	1.12633	NEG
15.10_1188.5050m/z	1.12577	NEG
0.65_650.3025m/z	1.12572	NEG
9.52_751.2261m/z	1.12567	NEG
15.43_877.0393m/z	1.12554	NEG
10.62_682.2634n	1.12529	NEG
10.64_540.3299m/z	1.12495	NEG
9.31_381.2236m/z	1.12439	NEG
0.80_68.6761m/z	1.12438	NEG
10.38_1199.6448m/z	1.12424	NEG
11.18_585.3540m/z	1.12312	NEG
3.43_979.2917m/z	1.12301	NEG
12.54_862.0572n	1.12296	NEG
9.65_732.0422n	1.12291	NEG
15.12_955.5948n	1.12264	NEG
16.38_812.6744n	1.12258	NEG
14.41_843.5405m/z	1.12184	NEG
10.38_892.0513n	1.12169	NEG
10.88_354.2757n	1.12168	NEG
22.92_146.8688m/z	1.12077	NEG
8.97_97.5670m/z	1.1207	NEG
15.68_998.6294n	1.1207	NEG
0.68_469.8457n	1.12018	NEG
13.41_849.4898m/z	1.12004	NEG
21.50_572.8532m/z	1.1198	NEG
10.30_379.1566m/z	1.11976	NEG
22.60_434.8711m/z	1.11968	NEG
0.85_313.0649m/z	1.11947	NEG
10.67_1153.6620m/z	1.11933	NEG
14.90_126.4295m/z	1.11921	NEG
10.42_725.0254m/z	1.11852	NEG
14.36_790.5375m/z	1.11841	NEG
15.14_810.0431n	1.1184	NEG
15.01_804.6647m/z	1.11834	NEG
22.92_183.8350m/z	1.1182	NEG
0.06_239.9033m/z	1.11793	NEG
15.13_967.0486m/z	1.11785	NEG
14.39_53.6804m/z	1.11777	NEG
10.95_403.2846m/z	1.11761	NEG
1.37_430.0843m/z	1.11758	NEG
10.24_611.3252n	1.11757	NEG
14.43_172.7453m/z	1.11752	NEG
14.36_193.4966m/z	1.11706	NEG
22.92_409.6568m/z	1.11706	NEG
4.89_240.0567m/z	1.11693	NEG
22.92_176.9196n	1.11679	NEG
0.62_332.9215m/z	1.11669	NEG
15.13_855.0165m/z	1.11556	NEG
22.59_544.8471m/z	1.11542	NEG
8.18_67.8376m/z	1.11534	NEG
18.30_748.8088m/z	1.11532	NEG
0.12_180.8996m/z	1.11522	NEG
12.54_623.0241m/z	1.11519	NEG
12.54_734.0466n	1.11501	NEG
14.02_747.8367m/z	1.11479	NEG
19.42_352.9200m/z	1.11474	NEG
10.31_393.1720m/z	1.11458	NEG
0.81_582.9055m/z	1.1145	NEG
22.60_294.8839m/z	1.11423	NEG
10.10_813.0306m/z	1.1141	NEG
0.84_167.0212m/z	1.11407	NEG
14.76_828.4881m/z	1.11397	NEG
4.30_235.1454m/z	1.11385	NEG
0.66_1001.2666m/z	1.11355	NEG
0.71_212.8864m/z	1.1135	NEG
15.67_849.0375m/z	1.11345	NEG
6.83_157.0872m/z	1.11315	NEG
12.54_367.1931n	1.11251	NEG
22.62_648.7886m/z	1.11248	NEG
6.33_499.1994m/z	1.11228	NEG
3.44_945.2970m/z	1.11214	NEG
16.38_797.6510m/z	1.11203	NEG
10.26_594.3003m/z	1.11196	NEG
14.22_903.5356m/z	1.11178	NEG
22.91_154.8994m/z	1.11174	NEG
8.94_313.0795m/z	1.11166	NEG
15.17_979.0477m/z	1.11165	NEG
15.77_795.6355m/z	1.1116	NEG
8.30_547.2352m/z	1.11152	NEG
0.55_778.8072m/z	1.11129	NEG
9.14_295.1909m/z	1.11126	NEG
1.42_190.9690m/z	1.111	NEG
10.40_854.4988m/z	1.11086	NEG
0.62_1063.7661m/z	1.11081	NEG
13.51_434.8721m/z	1.11078	NEG
12.52_866.0577n	1.11072	NEG
0.66_902.3267m/z	1.11068	NEG
0.55_1029.7199m/z	1.1103	NEG
8.12_103.0895m/z	1.11018	NEG
6.52_789.2959m/z	1.10956	NEG
9.87_919.0438m/z	1.10931	NEG
6.63_471.1119m/z	1.10909	NEG
8.80_97.4945m/z	1.10909	NEG
6.82_223.0954m/z	1.10856	NEG
0.77_402.9610n	1.10856	NEG
7.68_831.4382m/z	1.10855	NEG
5.60_431.2107m/z	1.10848	NEG
10.10_478.2935m/z	1.10812	NEG
22.89_235.8579m/z	1.10791	NEG
0.61_876.5327m/z	1.10774	NEG
0.84_481.0934m/z	1.10773	NEG
11.08_526.3500m/z	1.10768	NEG
0.66_915.3358m/z	1.10739	NEG
0.64_765.7899m/z	1.10704	NEG
22.87_170.8336m/z	1.10696	NEG
10.45_532.3026m/z	1.10692	NEG
16.38_1055.6169m/z	1.10688	NEG
22.90_273.8286m/z	1.10683	NEG
15.13_713.0261m/z	1.10676	NEG
0.68_146.0695n	1.10666	NEG
10.10_774.0454n	1.10642	NEG
0.54_164.9291m/z	1.10638	NEG
22.64_450.8433m/z	1.10611	NEG
13.83_929.0407m/z	1.10605	NEG
0.68_392.8668m/z	1.10603	NEG
22.95_300.8529m/z	1.10574	NEG
14.19_873.0395m/z	1.10563	NEG
8.07_307.1545m/z	1.10553	NEG
14.93_124.3650m/z	1.10522	NEG
10.67_452.2779m/z	1.1051	NEG
11.40_480.3090m/z	1.10507	NEG
9.86_642.2555m/z	1.10487	NEG
10.98_357.1585m/z	1.10486	NEG
22.92_376.6833n	1.10467	NEG
1.27_157.0121m/z	1.10448	NEG
10.38_1027.0472m/z	1.1044	NEG
9.21_499.3698m/z	1.10432	NEG
10.70_877.0308m/z	1.1043	NEG
15.04_1047.5795n	1.10425	NEG
14.96_157.3917m/z	1.10385	NEG
9.93_323.2231m/z	1.10351	NEG
0.70_638.7129m/z	1.10346	NEG
0.55_732.3307n	1.10335	NEG
0.77_343.8366m/z	1.10284	NEG
15.77_810.6588n	1.10206	NEG
14.56_1136.4767m/z	1.10171	NEG
7.54_378.1499m/z	1.1015	NEG
11.79_854.0454n	1.1013	NEG
15.44_757.0321m/z	1.10128	NEG
22.96_145.9312m/z	1.10095	NEG
0.77_404.9597n	1.10092	NEG
14.35_805.5605n	1.10076	NEG
8.57_527.1638m/z	1.10065	NEG
0.55_860.7724m/z	1.10043	NEG
13.56_829.0346m/z	1.09975	NEG
12.16_533.3694m/z	1.0997	NEG
0.62_805.8154n	1.09964	NEG
14.43_139.8963m/z	1.09961	NEG
0.70_640.7045m/z	1.09956	NEG
17.72_922.6929m/z	1.09924	NEG
14.94_157.1389m/z	1.09908	NEG
14.39_762.5064m/z	1.09905	NEG
10.23_1131.6599m/z	1.09904	NEG
22.91_162.8386n	1.0989	NEG
12.54_784.0783n	1.09872	NEG
3.75_266.0891m/z	1.09871	NEG
15.17_909.0432m/z	1.09861	NEG
22.91_160.8416n	1.09852	NEG
15.43_976.5658m/z	1.0985	NEG
14.78_828.6693m/z	1.09799	NEG
22.70_680.7450m/z	1.09798	NEG
10.37_995.0447m/z	1.09787	NEG
10.61_924.0515n	1.09771	NEG
22.96_550.7907m/z	1.09768	NEG
0.59_534.9706m/z	1.09764	NEG
7.88_456.1658m/z	1.09756	NEG
10.46_1017.0495m/z	1.09749	NEG
16.20_638.8340m/z	1.09748	NEG
0.59_259.0789m/z	1.09741	NEG
15.17_830.6856m/z	1.09741	NEG
10.47_815.0269m/z	1.09683	NEG
14.78_1045.0512m/z	1.09676	NEG
0.59_502.8595m/z	1.0966	NEG
11.20_535.3984m/z	1.09656	NEG
8.37_550.2459m/z	1.09653	NEG
16.30_786.6591n	1.09637	NEG
14.43_156.6270m/z	1.09588	NEG
14.95_935.5343m/z	1.09578	NEG
2.41_276.0177m/z	1.09543	NEG
14.36_787.0357m/z	1.0949	NEG
0.81_66.7993m/z	1.0948	NEG
0.55_876.7557m/z	1.09466	NEG
15.07_860.5330m/z	1.0945	NEG
15.17_867.0413m/z	1.09412	NEG
14.43_919.0456m/z	1.09356	NEG
0.59_682.9746m/z	1.0935	NEG
10.73_540.2732m/z	1.09341	NEG
11.56_515.3728m/z	1.09335	NEG
14.07_1019.5092m/z	1.09322	NEG
12.54_704.0412n	1.09303	NEG
14.97_895.5716n	1.09287	NEG
14.03_659.5114m/z	1.0928	NEG
14.03_102.1733m/z	1.09273	NEG
10.59_511.3395m/z	1.09232	NEG
20.36_702.8142m/z	1.09225	NEG
0.54_490.8730m/z	1.09213	NEG
22.91_170.9425m/z	1.09198	NEG
12.54_696.0404n	1.09114	NEG
12.20_493.3885m/z	1.09067	NEG
0.66_272.8996m/z	1.09054	NEG
10.38_1012.0604n	1.0903	NEG
12.54_398.2149m/z	1.09019	NEG
6.19_197.9911m/z	1.08999	NEG
0.84_773.1835m/z	1.08999	NEG
1.14_456.0072m/z	1.08928	NEG
13.09_505.3370m/z	1.08891	NEG
11.08_378.1496n	1.08889	NEG
9.99_337.2351m/z	1.08883	NEG
0.60_802.8075m/z	1.08856	NEG
11.76_760.3677n	1.08854	NEG
14.80_836.5777m/z	1.08845	NEG
1.13_187.0746m/z	1.08835	NEG
6.52_452.1473n	1.08797	NEG
7.88_367.1612m/z	1.08791	NEG
0.77_778.0208m/z	1.08789	NEG
22.70_446.8333m/z	1.08788	NEG
0.83_167.0497m/z	1.0874	NEG
11.91_597.2916m/z	1.0873	NEG
0.71_217.0689m/z	1.08717	NEG
0.70_583.7991n	1.0871	NEG
14.19_809.0356m/z	1.08707	NEG
8.20_577.2618m/z	1.08696	NEG
14.58_802.6493m/z	1.08663	NEG
14.78_778.5588m/z	1.0866	NEG
11.76_788.0452n	1.08657	NEG
14.09_954.4999m/z	1.08654	NEG
6.40_255.1138m/z	1.08628	NEG
10.38_1001.0447m/z	1.08614	NEG
0.81_1167.0257m/z	1.08614	NEG
9.31_443.1977m/z	1.08587	NEG
22.93_163.8728m/z	1.08565	NEG
3.75_202.9648m/z	1.08559	NEG
14.59_58.0426m/z	1.08556	NEG
0.76_227.9058m/z	1.08545	NEG
15.13_740.0391n	1.085	NEG
22.70_664.7650m/z	1.08496	NEG
12.56_917.0475m/z	1.08467	NEG
16.58_925.6597m/z	1.08467	NEG
15.09_211.0007m/z	1.08448	NEG
7.89_626.2440m/z	1.08414	NEG
16.39_880.6629n	1.08399	NEG
12.51_879.0509m/z	1.08385	NEG
11.39_1003.6714m/z	1.08385	NEG
22.95_312.8647m/z	1.08362	NEG
0.84_292.1382m/z	1.08344	NEG
14.92_140.3828m/z	1.08308	NEG
1.43_191.0197m/z	1.08295	NEG
16.25_818.6261m/z	1.08279	NEG
9.56_689.2594m/z	1.08269	NEG
15.77_878.6463n	1.08261	NEG
0.60_1142.7532m/z	1.08258	NEG
0.80_1021.0142m/z	1.08246	NEG
6.74_417.2162m/z	1.08219	NEG
0.66_906.3335m/z	1.08201	NEG
0.78_1189.3331m/z	1.0819	NEG
6.52_383.1531m/z	1.08178	NEG
22.98_307.8566m/z	1.08169	NEG
11.12_409.2373m/z	1.08164	NEG
22.70_331.8719n	1.08145	NEG
14.45_763.0319m/z	1.08127	NEG
12.54_756.0539n	1.08111	NEG
8.61_290.1134n	1.08106	NEG
0.81_54.1774m/z	1.08084	NEG
7.74_859.3974m/z	1.08048	NEG
14.34_56.3576m/z	1.08042	NEG
9.38_641.2325m/z	1.0804	NEG
14.02_87.7458m/z	1.08029	NEG
22.95_338.8723m/z	1.08028	NEG
14.46_128.5269m/z	1.07989	NEG
14.41_867.0419m/z	1.07927	NEG
15.22_158.9800m/z	1.07926	NEG
11.80_407.3166m/z	1.07844	NEG
14.89_53.3729m/z	1.07819	NEG
8.86_413.2003m/z	1.07813	NEG
22.96_209.9268m/z	1.07806	NEG
11.47_870.5808m/z	1.07761	NEG
22.05_702.8144m/z	1.07759	NEG
11.79_383.1001m/z	1.07757	NEG
7.89_618.2556m/z	1.07747	NEG
11.80_473.2841m/z	1.07721	NEG
14.70_1027.5214m/z	1.07621	NEG
22.94_238.9358m/z	1.07619	NEG
6.19_213.0147m/z	1.07597	NEG
15.77_1127.6034m/z	1.07546	NEG
14.26_776.6309m/z	1.07523	NEG
5.91_246.5773m/z	1.07518	NEG
4.33_329.1108m/z	1.07512	NEG
21.04_457.8856m/z	1.07501	NEG
16.18_618.8554m/z	1.07478	NEG
7.19_467.1921m/z	1.07456	NEG
13.47_326.9027m/z	1.07448	NEG
22.63_424.8445m/z	1.07357	NEG
15.69_1166.5218m/z	1.07356	NEG
10.76_487.3380m/z	1.07355	NEG
22.71_466.8170m/z	1.07327	NEG
8.10_480.1669m/z	1.07319	NEG
10.62_676.3040m/z	1.07302	NEG
11.12_255.0521m/z	1.07252	NEG
15.43_783.0311m/z	1.07249	NEG
10.40_611.3327n	1.07237	NEG
10.57_339.2003m/z	1.0723	NEG
0.69_579.7702n	1.07225	NEG
15.18_854.6841m/z	1.07224	NEG
14.43_140.3792m/z	1.07178	NEG
4.33_881.2973m/z	1.07162	NEG
14.69_51.2361m/z	1.07137	NEG
15.77_1189.5727m/z	1.07136	NEG
5.86_146.9653m/z	1.07123	NEG
11.03_487.3385m/z	1.07122	NEG
15.43_908.5954m/z	1.07115	NEG
0.78_897.2450m/z	1.07095	NEG
22.94_700.7171n	1.0705	NEG
0.82_185.0931m/z	1.07031	NEG
21.19_593.8722m/z	1.07024	NEG
7.32_256.9874m/z	1.07017	NEG
15.65_890.5989m/z	1.0701	NEG
15.21_1090.5047m/z	1.07	NEG
9.66_738.0410n	1.06998	NEG
13.56_949.5088m/z	1.06988	NEG
14.42_156.8825m/z	1.06979	NEG
7.74_644.2986m/z	1.06941	NEG
10.41_986.0501n	1.0694	NEG
8.54_571.3137m/z	1.06925	NEG
22.95_138.9501n	1.06924	NEG
12.54_731.0357m/z	1.06918	NEG
8.18_331.2489m/z	1.06915	NEG
0.63_841.1068m/z	1.0689	NEG
0.20_187.9414m/z	1.0682	NEG
22.88_326.1872m/z	1.06779	NEG
5.65_245.0679m/z	1.06774	NEG
11.79_618.0287m/z	1.06773	NEG
15.12_160.9751m/z	1.06723	NEG
22.96_455.7991m/z	1.06722	NEG
6.05_523.2551m/z	1.06719	NEG
15.29_918.5369m/z	1.06714	NEG
0.81_52.5052n	1.06714	NEG
11.45_463.3420m/z	1.06709	NEG
22.94_139.9370m/z	1.06699	NEG
8.15_465.2502m/z	1.06695	NEG
8.66_624.3385m/z	1.0669	NEG
22.92_127.8711m/z	1.06683	NEG
10.98_616.3616m/z	1.06683	NEG
14.42_766.6296m/z	1.06661	NEG
10.82_527.3893m/z	1.06656	NEG
11.62_485.3276m/z	1.06656	NEG
11.98_239.0596m/z	1.06623	NEG
13.56_762.5370m/z	1.06616	NEG
9.65_664.0550n	1.06599	NEG
10.64_63.6395m/z	1.06597	NEG
11.98_313.0779m/z	1.06583	NEG
14.36_769.0328m/z	1.06568	NEG
16.04_695.5070m/z	1.06566	NEG
6.00_485.1613m/z	1.06558	NEG
0.59_372.9016m/z	1.06548	NEG
15.70_950.6058m/z	1.06518	NEG
13.27_781.1083n	1.06509	NEG
11.86_531.3571m/z	1.06508	NEG
16.79_927.6761m/z	1.06477	NEG
11.97_407.1228m/z	1.06476	NEG
22.90_245.0673m/z	1.06463	NEG
12.27_239.0592m/z	1.06321	NEG
15.15_149.1849m/z	1.06308	NEG
6.13_495.1663m/z	1.063	NEG
12.71_571.4357m/z	1.06298	NEG
3.75_171.0275m/z	1.06291	NEG
0.70_808.9930m/z	1.06275	NEG
14.44_905.0439m/z	1.06274	NEG
22.91_189.8740n	1.06255	NEG
7.95_478.1977m/z	1.06213	NEG
14.51_979.0481m/z	1.06213	NEG
16.38_958.6774n	1.06204	NEG
9.64_706.0314n	1.06199	NEG
10.94_455.1424m/z	1.06187	NEG
0.62_809.1437m/z	1.06186	NEG
14.16_987.5166m/z	1.06154	NEG
22.59_570.8463m/z	1.06143	NEG
0.83_1065.2733m/z	1.06141	NEG
10.60_967.0401m/z	1.06134	NEG
11.48_519.4040m/z	1.06095	NEG
0.78_605.1556m/z	1.06095	NEG
10.76_614.3450m/z	1.06094	NEG
15.68_832.7033m/z	1.06068	NEG
11.98_959.0425m/z	1.06062	NEG
9.86_772.0462n	1.06033	NEG
6.52_822.3130n	1.05949	NEG
13.85_895.0395m/z	1.05939	NEG
0.56_686.8047m/z	1.05933	NEG
12.55_812.0463n	1.05933	NEG
15.77_985.6139m/z	1.05905	NEG
15.84_875.6834m/z	1.05901	NEG
10.72_523.3566m/z	1.05896	NEG
14.79_908.5370m/z	1.0589	NEG
15.42_856.7057m/z	1.05872	NEG
14.02_832.5316m/z	1.05866	NEG
0.81_1167.3534m/z	1.05844	NEG
15.68_1095.5703m/z	1.05831	NEG
14.43_766.5374m/z	1.05797	NEG
11.76_784.0498n	1.05794	NEG
10.18_597.2511m/z	1.05784	NEG
11.98_427.1783m/z	1.05783	NEG
22.70_464.8151m/z	1.05741	NEG
12.53_899.0467m/z	1.05707	NEG
14.58_1075.0544m/z	1.05699	NEG
10.04_556.3236m/z	1.05698	NEG
11.44_568.4260m/z	1.05679	NEG
0.59_440.8868m/z	1.05665	NEG
14.44_880.0464m/z	1.05665	NEG
14.33_850.6526m/z	1.05648	NEG
0.76_626.8498m/z	1.05635	NEG
10.92_401.1860m/z	1.05634	NEG
14.79_1038.5018m/z	1.05626	NEG
0.66_1136.1566m/z	1.05618	NEG
0.64_240.9286m/z	1.05615	NEG
10.88_578.2176m/z	1.05613	NEG
1.13_186.9915m/z	1.05584	NEG
22.89_826.5637m/z	1.05584	NEG
6.52_468.1084n	1.05581	NEG
0.83_1043.2916m/z	1.05513	NEG
9.72_609.3636m/z	1.05494	NEG
14.58_864.5735m/z	1.05488	NEG
7.89_799.3768m/z	1.05483	NEG
10.25_1075.0494m/z	1.05475	NEG
9.52_309.2059m/z	1.05472	NEG
0.56_622.3240m/z	1.0546	NEG
10.91_475.2370m/z	1.05422	NEG
15.12_914.5496m/z	1.05393	NEG
14.53_935.0466m/z	1.05387	NEG
16.40_1123.6029m/z	1.05367	NEG
14.34_139.6534m/z	1.05365	NEG
11.52_465.3567m/z	1.05349	NEG
0.66_725.4943n	1.05343	NEG
14.95_140.6289m/z	1.05309	NEG
15.15_738.0445n	1.05291	NEG
22.95_157.9280m/z	1.05272	NEG
11.37_507.2754m/z	1.0527	NEG
8.54_595.1447m/z	1.05267	NEG
0.81_66.7826m/z	1.0526	NEG
13.82_823.0347m/z	1.05215	NEG
6.08_559.1821m/z	1.05214	NEG
6.90_541.1416m/z	1.05167	NEG
0.65_528.6481m/z	1.05146	NEG
22.89_271.8349m/z	1.05144	NEG
22.60_502.8583m/z	1.05119	NEG
0.82_171.0777m/z	1.05087	NEG
3.85_242.0891n	1.05068	NEG
0.74_176.9013m/z	1.05043	NEG
22.84_135.9021n	1.05033	NEG
0.66_698.4846m/z	1.05018	NEG
14.51_129.2172m/z	1.05004	NEG
11.21_440.1489m/z	1.04993	NEG
22.89_802.5596m/z	1.04979	NEG
0.80_80.7075m/z	1.04975	NEG
0.54_522.8530m/z	1.04974	NEG
10.38_849.0315m/z	1.04972	NEG
15.68_748.0444n	1.04954	NEG
0.66_1013.2585m/z	1.04954	NEG
0.85_649.1185m/z	1.04945	NEG
10.38_926.0450n	1.04936	NEG
4.15_277.1195m/z	1.04932	NEG
9.86_648.2739m/z	1.04883	NEG
15.16_769.0718n	1.04868	NEG
8.74_84.8226m/z	1.04858	NEG
0.55_877.7586m/z	1.04838	NEG
22.87_172.8312m/z	1.04838	NEG
7.00_512.1556m/z	1.04834	NEG
12.76_624.4235m/z	1.0483	NEG
15.04_964.5438m/z	1.04808	NEG
10.65_62.0629m/z	1.04765	NEG
15.10_718.0456n	1.04752	NEG
10.42_543.2956n	1.04699	NEG
9.16_516.2939m/z	1.04663	NEG
11.97_837.0394m/z	1.04641	NEG
11.49_466.1663m/z	1.04593	NEG
0.83_225.0856m/z	1.04521	NEG
5.01_179.0325m/z	1.04512	NEG
6.90_411.1844m/z	1.0451	NEG
16.21_706.8225m/z	1.0451	NEG
11.48_581.1351m/z	1.04482	NEG
11.12_1162.1591m/z	1.0447	NEG
22.73_606.7875m/z	1.04454	NEG
17.58_848.8075m/z	1.0444	NEG
11.30_489.3580m/z	1.04436	NEG
0.86_950.1580m/z	1.04432	NEG
15.15_828.0419m/z	1.04431	NEG
22.89_236.7586m/z	1.04431	NEG
10.63_990.6628n	1.04384	NEG
4.78_277.1222m/z	1.04381	NEG
0.09_145.9315m/z	1.0438	NEG
5.91_168.0299m/z	1.04335	NEG
0.80_80.6184m/z	1.04333	NEG
0.84_605.1559m/z	1.04284	NEG
6.68_423.1481m/z	1.04234	NEG
0.84_963.1908m/z	1.04215	NEG
15.42_785.0346m/z	1.04208	NEG
10.22_903.0386m/z	1.04191	NEG
0.78_389.0517m/z	1.04181	NEG
0.67_390.7490m/z	1.04164	NEG
[truncated: 2,867 more rows]

## Sheet: maternal LGA vs AGA
Sheet6 VIP＞1 Metabolites for LGA and AGA maternal metabolome calculated by OPLS-DA mode
Compound ID	VIP	MS mode
0.65_1148.1516m/z	2.44831	NEG
16.04_828.6550m/z	2.29728	NEG
0.64_738.7718m/z	2.25988	NEG
17.33_859.6874m/z	2.17418	NEG
7.92_397.2051m/z	2.16617	NEG
16.98_856.6927m/z	2.15914	NEG
11.72_583.3860m/z	2.07359	NEG
17.33_927.6766m/z	2.06704	NEG
14.58_954.5777n	2.06528	NEG
0.73_612.6751m/z	2.05982	NEG
0.66_954.3019m/z	2.05797	NEG
4.93_401.0197m/z	2.05713	NEG
4.93_271.9846m/z	2.05626	NEG
7.93_465.1921m/z	2.04952	NEG
7.34_606.1965m/z	2.04646	NEG
1.42_427.0083m/z	2.04382	NEG
4.82_331.0913m/z	2.04305	NEG
5.49_204.0665m/z	2.04085	NEG
0.64_765.7899m/z	2.04067	NEG
0.76_626.8498m/z	2.03376	NEG
12.54_855.4385m/z	2.0284	NEG
17.33_799.6673m/z	2.02748	NEG
0.65_1173.1680n	2.00754	NEG
0.63_898.7609m/z	2.00314	NEG
10.26_594.3003m/z	1.98431	NEG
7.70_229.1446m/z	1.97829	NEG
10.26_526.3140m/z	1.97201	NEG
0.62_816.8185m/z	1.96775	NEG
14.46_1001.0500m/z	1.94823	NEG
9.09_716.2674m/z	1.94105	NEG
11.21_545.2719m/z	1.93078	NEG
4.82_263.1038m/z	1.92377	NEG
16.79_845.6726m/z	1.9106	NEG
0.66_965.2973m/z	1.90962	NEG
4.93_187.0071m/z	1.905	NEG
14.44_880.0464m/z	1.89936	NEG
12.54_889.7519m/z	1.89714	NEG
4.82_399.0796m/z	1.89191	NEG
11.50_811.0379m/z	1.89065	NEG
11.82_439.3634m/z	1.88871	NEG
10.26_466.2943m/z	1.88765	NEG
0.82_173.0095m/z	1.88088	NEG
14.10_950.4854m/z	1.88016	NEG
0.68_451.6989n	1.87547	NEG
12.97_425.3994m/z	1.87329	NEG
1.37_310.9971m/z	1.84843	NEG
3.85_222.0305m/z	1.84686	NEG
12.55_787.4602m/z	1.84229	NEG
0.63_669.8421n	1.83703	NEG
12.54_419.2380m/z	1.82728	NEG
11.97_984.7096n	1.80445	NEG
14.58_920.5601m/z	1.79725	NEG
12.54_719.4743m/z	1.79589	NEG
7.54_193.0870m/z	1.79518	NEG
11.29_191.9394m/z	1.79489	NEG
0.55_785.7910m/z	1.78957	NEG
7.51_313.1211m/z	1.78438	NEG
0.68_369.8015n	1.78303	NEG
0.65_852.3778m/z	1.78274	NEG
11.76_1009.6180m/z	1.78234	NEG
0.66_641.5594n	1.78184	NEG
0.66_698.4846m/z	1.77934	NEG
14.61_53.0299m/z	1.77895	NEG
0.60_729.8506m/z	1.77763	NEG
20.21_572.8514m/z	1.77359	NEG
5.49_272.0543m/z	1.77195	NEG
6.61_413.1902m/z	1.76035	NEG
8.99_239.0811m/z	1.75883	NEG
0.59_379.9216m/z	1.75653	NEG
10.67_857.0306m/z	1.74939	NEG
14.95_935.5343m/z	1.74789	NEG
0.66_891.3552m/z	1.74638	NEG
10.98_684.3366m/z	1.74577	NEG
7.04_369.1743m/z	1.74482	NEG
8.57_257.1758m/z	1.74481	NEG
15.14_810.0431n	1.74432	NEG
4.89_321.9960m/z	1.73924	NEG
10.98_311.1293n	1.73889	NEG
7.63_239.0878m/z	1.73856	NEG
8.02_660.1676m/z	1.73844	NEG
16.58_993.6475m/z	1.73323	NEG
22.90_381.2107m/z	1.73185	NEG
1.42_280.9902m/z	1.72317	NEG
10.67_580.2348m/z	1.72109	NEG
9.48_376.2254m/z	1.71179	NEG
0.65_896.3462m/z	1.71031	NEG
10.97_425.1464m/z	1.71021	NEG
12.55_481.2090m/z	1.70962	NEG
15.21_966.5637m/z	1.70415	NEG
12.55_549.1961m/z	1.70381	NEG
10.01_378.2416m/z	1.7033	NEG
12.55_736.4529n	1.70236	NEG
15.14_1121.0560m/z	1.70038	NEG
13.65_818.5511m/z	1.69718	NEG
0.63_904.7770m/z	1.69604	NEG
6.37_514.1936m/z	1.69482	NEG
10.98_357.1585m/z	1.69364	NEG
14.46_969.0505m/z	1.69232	NEG
15.06_842.5898m/z	1.69052	NEG
0.82_191.0197m/z	1.68963	NEG
22.90_239.0853m/z	1.68882	NEG
0.62_884.8301n	1.68728	NEG
11.08_526.3500m/z	1.68725	NEG
7.71_720.2662m/z	1.6869	NEG
0.66_619.5597n	1.68686	NEG
9.86_452.2775m/z	1.68541	NEG
10.10_478.2935m/z	1.68377	NEG
0.55_843.2763m/z	1.68326	NEG
14.51_979.0481m/z	1.68246	NEG
0.69_492.7169m/z	1.68123	NEG
0.66_912.3361m/z	1.67944	NEG
0.60_1100.7718m/z	1.6794	NEG
0.66_818.4024m/z	1.67793	NEG
11.76_799.3788m/z	1.67707	NEG
7.78_413.2001m/z	1.67555	NEG
0.68_546.6158m/z	1.67441	NEG
11.76_391.2074m/z	1.67411	NEG
14.58_852.5742m/z	1.67272	NEG
11.76_1083.8790m/z	1.67059	NEG
7.78_253.1365m/z	1.66909	NEG
8.91_91.4228m/z	1.66767	NEG
11.08_532.3433m/z	1.6668	NEG
7.05_381.2097m/z	1.66617	NEG
15.15_875.0413m/z	1.66211	NEG
10.72_502.2938m/z	1.6615	NEG
0.69_524.7830m/z	1.66107	NEG
16.59_797.6513m/z	1.65598	NEG
13.74_762.5100m/z	1.65542	NEG
14.58_983.5326m/z	1.65427	NEG
11.80_554.3833m/z	1.65317	NEG
14.58_910.5350m/z	1.65245	NEG
4.21_212.0022m/z	1.65126	NEG
15.16_893.0426m/z	1.6495	NEG
7.46_381.1402m/z	1.64942	NEG
12.54_725.0362m/z	1.64916	NEG
0.77_368.0575m/z	1.64762	NEG
14.53_935.0466m/z	1.64719	NEG
10.38_733.3214n	1.64585	NEG
0.66_820.4430n	1.64477	NEG
0.66_674.5071m/z	1.64108	NEG
10.77_239.0840m/z	1.64086	NEG
15.13_188.9978m/z	1.64085	NEG
14.46_818.0434m/z	1.64047	NEG
1.05_191.0198m/z	1.64044	NEG
12.55_351.2513m/z	1.63748	NEG
11.97_646.4263m/z	1.63616	NEG
0.66_964.2898m/z	1.63569	NEG
11.97_417.2224m/z	1.63544	NEG
1.42_274.9734m/z	1.63502	NEG
10.98_493.1357m/z	1.63466	NEG
12.55_432.2377n	1.63263	NEG
14.73_54.1779m/z	1.63135	NEG
11.50_945.6454m/z	1.63116	NEG
11.49_951.6611m/z	1.63088	NEG
10.92_554.3438m/z	1.62976	NEG
16.80_785.6520m/z	1.62917	NEG
11.98_585.4851m/z	1.62882	NEG
11.98_777.4116m/z	1.62693	NEG
7.34_611.1882m/z	1.62687	NEG
0.74_250.8344m/z	1.62675	NEG
22.92_127.8711m/z	1.62631	NEG
21.55_572.8533m/z	1.62596	NEG
0.65_835.3932n	1.62507	NEG
11.49_348.2273n	1.62098	NEG
14.13_813.5462m/z	1.62096	NEG
7.34_522.2466n	1.61902	NEG
0.69_642.6911m/z	1.61856	NEG
0.65_605.6213n	1.61799	NEG
0.66_715.4992n	1.61755	NEG
14.35_1048.5015m/z	1.61752	NEG
12.36_416.3860n	1.61714	NEG
13.18_637.4312m/z	1.61523	NEG
6.62_381.2100m/z	1.61436	NEG
0.66_798.4144m/z	1.61363	NEG
11.97_653.4721m/z	1.61342	NEG
10.61_846.0459n	1.61268	NEG
0.65_961.2979m/z	1.61267	NEG
0.65_979.2892n	1.61248	NEG
11.97_715.4433m/z	1.61075	NEG
11.98_350.2433n	1.61071	NEG
11.98_748.4605n	1.60934	NEG
0.64_1024.6523m/z	1.60886	NEG
14.19_937.0456m/z	1.60639	NEG
14.58_1075.0544m/z	1.60513	NEG
12.54_284.2712n	1.60479	NEG
11.98_479.1935m/z	1.60469	NEG
11.76_374.1314m/z	1.60412	NEG
11.49_785.3917m/z	1.60412	NEG
14.41_1093.0525m/z	1.60324	NEG
12.54_651.4832m/z	1.60322	NEG
11.49_642.3956m/z	1.60294	NEG
11.50_847.3728m/z	1.60278	NEG
11.49_415.2072m/z	1.60246	NEG
11.76_737.4045m/z	1.60231	NEG
14.58_842.5496m/z	1.59896	NEG
0.66_672.4997m/z	1.59799	NEG
8.76_97.5934m/z	1.59745	NEG
0.66_635.5334n	1.59698	NEG
11.76_1151.8652m/z	1.59581	NEG
0.66_885.3474n	1.59448	NEG
5.26_283.0815m/z	1.59188	NEG
0.65_1114.1794m/z	1.59146	NEG
5.18_202.0511m/z	1.59117	NEG
14.50_582.5108m/z	1.59098	NEG
11.49_379.1578m/z	1.59079	NEG
8.83_84.7577m/z	1.59059	NEG
11.97_400.1473m/z	1.59057	NEG
11.49_398.1316m/z	1.58949	NEG
0.66_908.3359m/z	1.58813	NEG
0.24_394.8991m/z	1.58806	NEG
11.79_731.3980m/z	1.588	NEG
15.14_933.0463m/z	1.58791	NEG
8.01_612.2892n	1.58643	NEG
0.66_655.5415n	1.58637	NEG
7.05_424.1977m/z	1.58611	NEG
1.43_191.0197m/z	1.586	NEG
15.13_834.0536n	1.58564	NEG
11.08_475.1636m/z	1.58531	NEG
8.35_427.2138m/z	1.58514	NEG
11.76_324.2274n	1.58497	NEG
0.66_667.5309n	1.58364	NEG
0.66_813.4022n	1.58362	NEG
0.66_657.5404n	1.58354	NEG
0.66_910.3392m/z	1.58316	NEG
11.50_604.4416n	1.58094	NEG
14.95_873.5648m/z	1.57995	NEG
0.65_793.4322n	1.57983	NEG
11.48_396.1810n	1.5795	NEG
22.92_125.8741m/z	1.57909	NEG
0.65_681.5442n	1.57898	NEG
0.66_785.4462n	1.57845	NEG
11.49_643.4233m/z	1.5775	NEG
0.66_1003.2628m/z	1.57704	NEG
14.59_1050.5168m/z	1.57695	NEG
18.54_572.8532m/z	1.57559	NEG
11.97_381.1737m/z	1.57534	NEG
11.97_883.7053m/z	1.57487	NEG
11.97_957.7083m/z	1.5745	NEG
14.89_54.8492m/z	1.57414	NEG
6.61_481.1857m/z	1.57267	NEG
0.55_758.3240n	1.57241	NEG
11.49_409.1898m/z	1.57222	NEG
0.69_354.7795m/z	1.57119	NEG
0.66_713.5006n	1.57104	NEG
10.21_587.3258n	1.56961	NEG
7.56_337.1425m/z	1.56941	NEG
15.16_842.0452n	1.56798	NEG
11.49_582.4607n	1.56611	NEG
14.41_1006.0678n	1.56516	NEG
0.66_633.5374n	1.56456	NEG
0.80_107.7338m/z	1.56262	NEG
0.63_810.8321n	1.56142	NEG
11.91_215.8689m/z	1.56118	NEG
11.91_568.3154n	1.56012	NEG
0.65_1168.1400m/z	1.55998	NEG
0.66_582.5660m/z	1.5598	NEG
15.51_868.6115m/z	1.55979	NEG
6.64_239.0859m/z	1.55926	NEG
11.38_612.3867m/z	1.5576	NEG
11.50_477.1781m/z	1.55755	NEG
14.41_139.8946m/z	1.5574	NEG
4.33_282.0553n	1.55724	NEG
11.34_431.3162m/z	1.55657	NEG
11.76_404.2074n	1.55635	NEG
10.08_579.2143m/z	1.55532	NEG
13.05_763.5587m/z	1.5539	NEG
12.54_452.2093n	1.55315	NEG
0.66_924.3223m/z	1.55275	NEG
11.08_345.2050m/z	1.55267	NEG
11.79_935.6164m/z	1.55211	NEG
10.01_446.2287m/z	1.54996	NEG
11.08_361.1443n	1.54924	NEG
12.05_488.3469n	1.54895	NEG
6.25_381.1374m/z	1.54841	NEG
15.04_878.5881m/z	1.54824	NEG
9.48_444.2135m/z	1.54783	NEG
12.17_399.2048m/z	1.5478	NEG
0.65_607.5915n	1.5478	NEG
11.96_1193.9585m/z	1.54778	NEG
11.79_511.0145m/z	1.54747	NEG
0.65_855.4062n	1.547	NEG
6.30_359.1247m/z	1.54668	NEG
0.66_811.4048n	1.54661	NEG
11.76_1145.8508m/z	1.54597	NEG
11.76_873.6453m/z	1.54591	NEG
11.49_666.4222n	1.54556	NEG
11.96_397.1706m/z	1.54518	NEG
12.51_253.1346m/z	1.54516	NEG
0.66_891.3707n	1.54309	NEG
0.59_408.9313m/z	1.54252	NEG
0.70_705.9038n	1.54199	NEG
11.98_602.4564n	1.53984	NEG
10.04_429.3002m/z	1.5382	NEG
0.63_913.7891m/z	1.53732	NEG
8.45_381.1828m/z	1.5373	NEG
0.66_624.5377m/z	1.53683	NEG
22.45_572.8515m/z	1.53596	NEG
0.65_1092.1834m/z	1.53499	NEG
21.04_457.8856m/z	1.53481	NEG
11.76_255.2327m/z	1.53478	NEG
10.37_1023.0455m/z	1.53451	NEG
14.42_914.5116m/z	1.5345	NEG
11.49_1179.8774m/z	1.53447	NEG
13.83_824.5419m/z	1.5314	NEG
0.90_232.9721m/z	1.53093	NEG
11.49_280.2399n	1.53	NEG
11.97_1187.9408m/z	1.52929	NEG
9.16_448.1838m/z	1.52884	NEG
15.14_929.0447m/z	1.52863	NEG
11.50_744.4281n	1.5284	NEG
14.97_1003.5219m/z	1.52707	NEG
11.76_372.1819n	1.52689	NEG
6.96_273.0802m/z	1.52687	NEG
10.25_304.2401n	1.52629	NEG
11.08_407.1758m/z	1.52616	NEG
12.26_446.9085m/z	1.52592	NEG
16.58_857.6718m/z	1.52513	NEG
8.06_303.1102m/z	1.52508	NEG
0.73_510.6822m/z	1.5242	NEG
0.65_595.3988n	1.5241	NEG
11.76_618.4224n	1.524	NEG
9.38_511.2735m/z	1.5238	NEG
14.16_850.5580m/z	1.52377	NEG
11.76_453.1781m/z	1.52337	NEG
11.08_277.2171m/z	1.52187	NEG
0.70_638.7129m/z	1.52186	NEG
10.48_339.2543m/z	1.52062	NEG
7.63_533.1084m/z	1.51948	NEG
14.33_850.6526m/z	1.51895	NEG
15.35_132.9244m/z	1.51886	NEG
11.99_430.2234n	1.51793	NEG
0.66_472.6393m/z	1.51723	NEG
11.49_559.4715m/z	1.51599	NEG
12.21_307.2642m/z	1.5155	NEG
0.66_834.4281n	1.51548	NEG
11.91_130.9454m/z	1.51532	NEG
12.57_617.1810m/z	1.51491	NEG
11.21_405.3011m/z	1.51392	NEG
11.76_595.4228m/z	1.51372	NEG
11.40_548.2966m/z	1.51334	NEG
11.98_282.2553n	1.51289	NEG
0.66_796.4185m/z	1.51154	NEG
15.17_166.0058m/z	1.50915	NEG
11.20_253.2172m/z	1.50878	NEG
8.83_84.7923m/z	1.50742	NEG
15.17_759.0322m/z	1.50603	NEG
0.68_352.7804m/z	1.50559	NEG
8.24_631.2413m/z	1.50556	NEG
7.46_199.1339m/z	1.50463	NEG
14.73_147.4508m/z	1.50438	NEG
19.68_352.9192m/z	1.50419	NEG
0.66_755.4504n	1.50273	NEG
13.82_786.5276m/z	1.50249	NEG
15.16_742.0491n	1.50205	NEG
0.61_1009.7872m/z	1.50163	NEG
0.65_1090.1860m/z	1.50144	NEG
11.21_389.1920m/z	1.50119	NEG
0.55_715.3210n	1.50074	NEG
11.98_705.4219m/z	1.49905	NEG
7.27_251.0922m/z	1.49751	NEG
15.18_881.0430m/z	1.49666	NEG
8.80_84.7695m/z	1.49639	NEG
0.66_889.3575m/z	1.49551	NEG
15.06_703.0292m/z	1.49501	NEG
12.56_543.1792m/z	1.49485	NEG
12.66_411.3840m/z	1.49378	NEG
11.16_550.3504m/z	1.49109	NEG
15.13_740.0391n	1.49024	NEG
4.48_212.0023m/z	1.48968	NEG
11.76_356.1654n	1.48949	NEG
11.76_805.6581m/z	1.48948	NEG
14.42_821.0376m/z	1.48937	NEG
11.20_383.1739m/z	1.48897	NEG
16.86_457.8859m/z	1.48828	NEG
0.66_591.5543n	1.48803	NEG
0.79_115.8778n	1.48765	NEG
11.80_669.4292m/z	1.48615	NEG
0.81_62.3054m/z	1.48527	NEG
10.48_249.1859m/z	1.48478	NEG
10.54_380.1573m/z	1.48397	NEG
7.75_575.1245m/z	1.48285	NEG
0.55_724.3372n	1.4816	NEG
11.91_545.2558m/z	1.48134	NEG
11.76_533.4484m/z	1.48061	NEG
10.55_164.9283m/z	1.48039	NEG
16.21_644.8517m/z	1.48017	NEG
11.97_854.7519n	1.47989	NEG
0.63_1118.7230m/z	1.47792	NEG
0.66_152.8842m/z	1.477	NEG
12.66_479.3742m/z	1.47692	NEG
14.56_792.5452m/z	1.47666	NEG
10.76_457.3494m/z	1.47469	NEG
15.17_754.0407n	1.47193	NEG
15.23_1096.5205m/z	1.47128	NEG
11.81_459.1988m/z	1.46957	NEG
0.70_583.7991n	1.46879	NEG
0.70_506.8231m/z	1.46845	NEG
0.65_1015.2528n	1.46813	NEG
11.21_451.1621m/z	1.46796	NEG
6.64_273.0798m/z	1.46786	NEG
7.46_222.1254n	1.46745	NEG
14.61_53.0446m/z	1.467	NEG
0.63_893.8138n	1.4669	NEG
13.47_225.8967m/z	1.46609	NEG
12.55_657.0290m/z	1.46596	NEG
0.62_452.8031m/z	1.46574	NEG
11.20_321.2057m/z	1.46564	NEG
12.54_747.0415m/z	1.46345	NEG
0.70_513.7257n	1.46288	NEG
14.44_898.0760n	1.46273	NEG
15.97_866.6260m/z	1.46138	NEG
15.12_981.0501m/z	1.46134	NEG
12.55_590.0249m/z	1.46086	NEG
8.83_84.9774m/z	1.46044	NEG
14.44_882.0579n	1.46018	NEG
11.99_563.1500m/z	1.45988	NEG
0.64_687.7997n	1.45964	NEG
11.76_941.6322m/z	1.45952	NEG
11.79_383.1001m/z	1.45932	NEG
16.73_859.0168m/z	1.45866	NEG
15.15_757.0332m/z	1.45849	NEG
15.52_880.5004m/z	1.45783	NEG
12.07_399.2494m/z	1.4574	NEG
14.71_828.8626m/z	1.45718	NEG
14.42_1031.0538m/z	1.45718	NEG
0.66_752.4440m/z	1.45652	NEG
11.80_407.3166m/z	1.4558	NEG
15.44_694.0581n	1.45541	NEG
11.97_686.4899n	1.45516	NEG
12.54_911.0453m/z	1.45461	NEG
15.15_1007.0504m/z	1.45369	NEG
0.70_146.0466m/z	1.45295	NEG
11.98_553.1991m/z	1.45248	NEG
10.63_88.4013m/z	1.44935	NEG
10.03_502.2936m/z	1.44844	NEG
16.21_706.8225m/z	1.44833	NEG
14.87_812.5782m/z	1.44797	NEG
11.81_589.1497m/z	1.44768	NEG
13.92_576.8647m/z	1.44706	NEG
7.32_452.1342m/z	1.44694	NEG
11.21_372.1152m/z	1.44646	NEG
11.33_392.3282n	1.44644	NEG
15.17_909.0432m/z	1.44618	NEG
0.66_863.3665n	1.44499	NEG
12.70_309.2797m/z	1.44378	NEG
7.63_539.1185m/z	1.44339	NEG
8.61_567.3163m/z	1.44266	NEG
14.87_880.5702m/z	1.44149	NEG
22.92_159.8941m/z	1.44121	NEG
11.97_639.0253m/z	1.43987	NEG
12.54_456.2163m/z	1.4395	NEG
19.39_352.9204m/z	1.43782	NEG
0.66_905.3559n	1.43731	NEG
11.51_439.3424m/z	1.43707	NEG
9.86_512.2992m/z	1.4359	NEG
0.74_156.8967m/z	1.43513	NEG
13.93_446.9063m/z	1.43486	NEG
0.60_854.8235m/z	1.43445	NEG
15.19_696.0598n	1.43425	NEG
13.10_547.4352m/z	1.43348	NEG
10.58_455.2391m/z	1.43331	NEG
0.68_443.7350n	1.43279	NEG
14.61_833.0358m/z	1.43141	NEG
13.56_949.5088m/z	1.43065	NEG
22.91_242.8565n	1.42968	NEG
10.38_933.0373m/z	1.42938	NEG
12.48_757.1595m/z	1.42938	NEG
15.22_62.3688m/z	1.42771	NEG
11.03_554.3458m/z	1.42723	NEG
0.69_579.7702n	1.42703	NEG
11.97_563.5024m/z	1.42621	NEG
0.61_975.7967m/z	1.42619	NEG
15.44_845.0327m/z	1.42579	NEG
17.50_488.8933m/z	1.42542	NEG
11.49_1013.6316m/z	1.42542	NEG
15.12_1055.0532m/z	1.42456	NEG
15.43_877.0393m/z	1.42331	NEG
10.02_514.2164m/z	1.4233	NEG
11.49_658.3932m/z	1.42325	NEG
16.20_712.8393m/z	1.42287	NEG
22.60_564.8277m/z	1.42154	NEG
15.15_840.0487n	1.42068	NEG
14.43_826.8459m/z	1.42063	NEG
15.12_809.5950n	1.42037	NEG
4.89_199.0302n	1.41911	NEG
11.01_623.3324m/z	1.41896	NEG
8.82_84.8209m/z	1.41874	NEG
22.87_170.8336m/z	1.41774	NEG
15.22_158.9800m/z	1.41755	NEG
7.55_399.1842m/z	1.41751	NEG
0.64_797.7719n	1.41733	NEG
11.76_370.1880m/z	1.41705	NEG
11.97_745.0371m/z	1.41623	NEG
0.60_634.8895m/z	1.41597	NEG
10.26_380.2568m/z	1.41551	NEG
11.50_618.0301m/z	1.41549	NEG
15.15_781.0338m/z	1.41528	NEG
0.66_612.5289m/z	1.41413	NEG
2.07_180.0234m/z	1.41398	NEG
6.40_255.1138m/z	1.41386	NEG
14.74_54.1862m/z	1.41333	NEG
14.71_828.9574m/z	1.41247	NEG
0.80_356.9938m/z	1.41175	NEG
20.56_836.5367m/z	1.4116	NEG
10.61_744.2917m/z	1.41041	NEG
15.15_935.0471m/z	1.41007	NEG
12.69_787.0303m/z	1.41007	NEG
8.84_85.0276m/z	1.40943	NEG
14.16_918.5406m/z	1.40855	NEG
15.04_838.5937m/z	1.40788	NEG
10.64_1121.6128m/z	1.40769	NEG
0.74_592.8550m/z	1.40737	NEG
14.71_141.5734m/z	1.40736	NEG
13.81_798.5264m/z	1.40471	NEG
11.16_475.2382m/z	1.40385	NEG
4.33_507.0969m/z	1.40293	NEG
0.66_787.4387n	1.40204	NEG
0.55_387.9465n	1.40154	NEG
0.80_81.5673m/z	1.4014	NEG
14.87_812.6762m/z	1.40049	NEG
12.20_505.2090m/z	1.4004	NEG
12.54_367.1931n	1.40012	NEG
11.98_713.0286m/z	1.39932	NEG
0.66_875.3635m/z	1.39905	NEG
10.62_676.3040m/z	1.39825	NEG
0.66_599.5797n	1.39804	NEG
11.21_519.1492m/z	1.39786	NEG
8.66_511.2822m/z	1.39733	NEG
11.08_413.1930m/z	1.39699	NEG
8.85_557.3317m/z	1.39679	NEG
16.79_913.6605m/z	1.39637	NEG
7.64_624.3394m/z	1.39636	NEG
0.66_747.4749n	1.3961	NEG
15.68_761.0287m/z	1.39557	NEG
11.70_215.8690m/z	1.3954	NEG
16.88_352.9202m/z	1.39536	NEG
14.16_788.5415m/z	1.39478	NEG
0.65_869.3913n	1.39435	NEG
14.05_836.5407m/z	1.39407	NEG
0.59_692.8328m/z	1.39391	NEG
18.06_780.8274m/z	1.39384	NEG
16.31_961.6135m/z	1.39384	NEG
10.67_63.9959m/z	1.39303	NEG
0.67_499.6478n	1.39294	NEG
11.48_625.0247m/z	1.39234	NEG
12.81_631.4807m/z	1.39232	NEG
15.04_720.0430n	1.39224	NEG
0.66_324.7631m/z	1.39205	NEG
0.60_650.8670m/z	1.39198	NEG
6.14_385.1681m/z	1.39144	NEG
11.20_571.2899m/z	1.38966	NEG
11.48_176.9956m/z	1.38951	NEG
14.43_814.0524n	1.38922	NEG
0.66_597.5814n	1.38919	NEG
0.70_566.7734m/z	1.38883	NEG
16.38_717.0230m/z	1.38828	NEG
11.97_365.2242m/z	1.3874	NEG
14.58_1056.5320m/z	1.38671	NEG
15.19_898.5771m/z	1.38659	NEG
0.66_840.3598m/z	1.38558	NEG
0.56_1003.7100m/z	1.38542	NEG
14.53_789.0361m/z	1.38525	NEG
8.81_84.8083m/z	1.38484	NEG
8.87_90.8810m/z	1.38444	NEG
14.41_140.1307m/z	1.38396	NEG
8.81_84.9312m/z	1.38337	NEG
0.63_969.7748m/z	1.38313	NEG
21.50_572.8532m/z	1.38254	NEG
14.14_116.9293m/z	1.38242	NEG
11.69_130.9457m/z	1.38079	NEG
15.11_873.0411m/z	1.38012	NEG
14.58_730.5383m/z	1.38005	NEG
0.66_283.7854n	1.3792	NEG
22.94_245.8437n	1.37903	NEG
8.83_84.8771m/z	1.37819	NEG
13.56_1147.4501m/z	1.37805	NEG
5.91_246.5773m/z	1.37773	NEG
15.10_907.0436m/z	1.3769	NEG
15.22_1034.5499m/z	1.37686	NEG
14.60_54.0216m/z	1.37642	NEG
12.51_581.2402m/z	1.37635	NEG
0.76_1023.1250m/z	1.3763	NEG
9.03_97.3680m/z	1.37588	NEG
22.77_157.9302m/z	1.37557	NEG
7.82_211.0346m/z	1.37549	NEG
18.62_644.8516m/z	1.37537	NEG
0.67_562.8462m/z	1.37537	NEG
12.00_547.1819m/z	1.37531	NEG
15.16_925.0448m/z	1.37526	NEG
14.34_148.9194m/z	1.37415	NEG
11.98_1087.6643m/z	1.37354	NEG
17.23_718.8550m/z	1.37351	NEG
1.15_208.9778m/z	1.37333	NEG
4.89_311.0399n	1.37312	NEG
11.48_395.3161m/z	1.3726	NEG
11.76_521.1661m/z	1.3721	NEG
19.21_572.8525m/z	1.37094	NEG
1.02_505.0940m/z	1.37079	NEG
0.66_735.4508n	1.37073	NEG
11.49_483.1958m/z	1.36957	NEG
7.95_478.1977m/z	1.3695	NEG
6.37_481.1499m/z	1.36909	NEG
11.38_283.2589m/z	1.36894	NEG
13.81_738.5069m/z	1.36883	NEG
14.46_949.0468m/z	1.36879	NEG
13.73_703.5384m/z	1.36839	NEG
14.22_1107.4956m/z	1.36796	NEG
0.66_938.3150m/z	1.36792	NEG
14.44_905.0439m/z	1.36778	NEG
12.73_545.4200m/z	1.36775	NEG
10.92_455.3489m/z	1.36671	NEG
14.00_1013.4944m/z	1.36636	NEG
0.62_151.9604n	1.36629	NEG
10.46_806.2619m/z	1.36556	NEG
15.16_849.0406m/z	1.36518	NEG
7.42_481.1898m/z	1.36516	NEG
11.88_459.3463m/z	1.36491	NEG
14.71_771.5601m/z	1.36463	NEG
0.66_650.5028m/z	1.36412	NEG
0.55_801.2826m/z	1.36403	NEG
11.37_737.3531n	1.36283	NEG
20.36_702.8142m/z	1.36269	NEG
22.70_464.8151m/z	1.36265	NEG
11.25_620.3409m/z	1.36258	NEG
14.51_279.2328m/z	1.362	NEG
0.71_212.8864m/z	1.36182	NEG
8.66_624.3385m/z	1.36152	NEG
11.68_397.2356m/z	1.36053	NEG
10.11_299.0980m/z	1.36048	NEG
15.17_867.0413m/z	1.36043	NEG
15.17_805.0369m/z	1.3595	NEG
13.92_848.5429m/z	1.35936	NEG
15.17_902.5225m/z	1.35899	NEG
22.84_135.9021n	1.35879	NEG
11.49_652.4134n	1.35745	NEG
0.56_175.0232m/z	1.35702	NEG
0.66_743.4729n	1.35679	NEG
0.77_343.8366m/z	1.35662	NEG
18.91_352.9200m/z	1.35654	NEG
5.86_146.9653m/z	1.35609	NEG
15.11_926.5242m/z	1.35589	NEG
13.51_514.8954m/z	1.35579	NEG
10.61_806.2624m/z	1.35554	NEG
13.65_439.3780m/z	1.35523	NEG
12.54_809.0508m/z	1.3552	NEG
14.72_141.8072m/z	1.35478	NEG
0.63_943.7729m/z	1.35345	NEG
10.63_1134.5781m/z	1.35324	NEG
11.17_483.3622m/z	1.35252	NEG
11.37_840.3060m/z	1.35173	NEG
0.68_234.8644m/z	1.35053	NEG
11.49_795.3645m/z	1.35027	NEG
13.36_514.8962m/z	1.34996	NEG
8.39_439.2339m/z	1.34995	NEG
0.66_772.4304m/z	1.34766	NEG
10.38_886.0676n	1.34759	NEG
12.51_667.2058m/z	1.34732	NEG
16.20_638.8340m/z	1.34657	NEG
11.49_452.1825m/z	1.34621	NEG
12.90_567.4582m/z	1.34612	NEG
0.66_922.3239m/z	1.34572	NEG
0.66_948.3028m/z	1.3456	NEG
0.61_1080.7790m/z	1.34527	NEG
15.15_747.0310m/z	1.34506	NEG
22.92_323.7270n	1.34432	NEG
10.99_487.1135m/z	1.34373	NEG
11.46_490.1648m/z	1.34311	NEG
0.66_825.3851n	1.34283	NEG
19.27_352.9196m/z	1.34248	NEG
15.07_814.5934m/z	1.34215	NEG
15.42_768.0397n	1.34194	NEG
15.43_825.0359m/z	1.34043	NEG
14.42_781.5660n	1.34033	NEG
0.65_603.6123n	1.33993	NEG
16.60_847.6485m/z	1.33977	NEG
14.99_52.7158m/z	1.33923	NEG
0.66_729.4771n	1.33921	NEG
11.48_635.0248m/z	1.33919	NEG
1.68_279.0596m/z	1.33901	NEG
12.21_437.2215m/z	1.33892	NEG
16.12_911.6437m/z	1.3389	NEG
15.52_750.5423m/z	1.33877	NEG
10.04_556.3236m/z	1.33861	NEG
12.15_441.3938m/z	1.33801	NEG
11.34_594.3764m/z	1.33776	NEG
10.21_279.2328m/z	1.3377	NEG
15.09_1164.5059m/z	1.3365	NEG
15.15_826.0538n	1.33637	NEG
12.51_673.2224m/z	1.3358	NEG
7.78_469.2263m/z	1.33556	NEG
14.87_753.5602m/z	1.33534	NEG
14.31_754.5379m/z	1.33506	NEG
0.66_519.6147n	1.33474	NEG
4.94_241.1194m/z	1.33437	NEG
13.10_705.5181m/z	1.3343	NEG
18.85_572.8513m/z	1.3343	NEG
0.68_311.8396n	1.33392	NEG
8.39_528.2663m/z	1.3337	NEG
12.06_296.2948n	1.33366	NEG
0.63_832.8044m/z	1.33195	NEG
0.66_382.7229m/z	1.33191	NEG
15.52_896.4734m/z	1.33177	NEG
15.21_1090.5047m/z	1.33168	NEG
10.38_861.0317m/z	1.33133	NEG
14.58_852.8682m/z	1.33116	NEG
15.43_726.0370n	1.33074	NEG
0.65_527.6539n	1.33065	NEG
15.58_130.9451m/z	1.32963	NEG
0.55_776.8130m/z	1.32958	NEG
15.11_687.0259m/z	1.3294	NEG
10.59_456.1515n	1.32899	NEG
14.87_1000.5168m/z	1.32887	NEG
13.85_832.4919m/z	1.32878	NEG
11.91_516.3993n	1.32843	NEG
15.85_776.5578m/z	1.32788	NEG
14.59_1118.5034m/z	1.32739	NEG
1.05_280.9905m/z	1.32723	NEG
9.90_463.3059m/z	1.32686	NEG
7.05_397.1795m/z	1.32663	NEG
0.66_951.3026m/z	1.32553	NEG
22.90_438.7752m/z	1.3255	NEG
0.72_131.0831m/z	1.32509	NEG
12.51_665.1969m/z	1.32458	NEG
10.38_651.3355n	1.32446	NEG
11.52_915.0418m/z	1.32412	NEG
0.66_419.7105n	1.32341	NEG
10.28_592.2657m/z	1.32263	NEG
10.10_538.3145m/z	1.3225	NEG
8.89_90.8201m/z	1.32218	NEG
15.16_883.0408m/z	1.32149	NEG
7.04_407.2070m/z	1.32149	NEG
10.88_461.3263m/z	1.32093	NEG
10.61_911.0329m/z	1.32056	NEG
0.64_620.6373m/z	1.31962	NEG
0.66_227.8236n	1.31915	NEG
15.63_976.5810m/z	1.31864	NEG
14.79_1038.5018m/z	1.31853	NEG
15.13_1069.0535m/z	1.31797	NEG
22.95_131.9539m/z	1.31784	NEG
9.10_583.2564m/z	1.31737	NEG
15.18_176.9966m/z	1.31729	NEG
15.17_983.0502m/z	1.31645	NEG
15.68_756.0457n	1.31638	NEG
11.97_951.6922m/z	1.31638	NEG
11.76_866.6283m/z	1.3161	NEG
11.79_778.0506n	1.31589	NEG
11.47_802.5936m/z	1.31588	NEG
14.39_759.0324m/z	1.31533	NEG
15.05_975.0477m/z	1.31533	NEG
14.87_939.0454m/z	1.31531	NEG
14.44_849.0417m/z	1.31477	NEG
0.66_385.7266n	1.31427	NEG
3.76_188.9863m/z	1.31283	NEG
15.42_989.0486m/z	1.31243	NEG
1.14_303.0347m/z	1.3115	NEG
15.15_727.0297m/z	1.31105	NEG
20.87_352.9186m/z	1.31084	NEG
14.56_52.8640m/z	1.31081	NEG
15.21_960.5464m/z	1.3104	NEG
14.92_120.9056m/z	1.30969	NEG
11.38_781.2697m/z	1.30939	NEG
14.71_828.5740m/z	1.30924	NEG
8.77_100.5635m/z	1.3085	NEG
15.09_716.0461n	1.30835	NEG
0.66_458.6509m/z	1.30729	NEG
0.66_405.7342n	1.30728	NEG
0.65_217.8511n	1.30696	NEG
0.66_446.6722m/z	1.30667	NEG
10.38_1027.0472m/z	1.30651	NEG
10.37_439.3416m/z	1.30597	NEG
11.62_513.3980m/z	1.3046	NEG
12.26_435.3483m/z	1.30444	NEG
10.45_255.2329m/z	1.30439	NEG
15.10_718.0456n	1.30392	NEG
0.66_521.6518n	1.30308	NEG
7.32_367.1585m/z	1.30289	NEG
14.70_141.3539m/z	1.30277	NEG
0.66_225.8265n	1.30276	NEG
0.63_972.7641m/z	1.30245	NEG
11.72_441.3738m/z	1.30242	NEG
0.68_429.7562n	1.30202	NEG
12.51_538.2564n	1.30201	NEG
10.47_983.0428m/z	1.30155	NEG
22.95_215.8690m/z	1.30143	NEG
12.08_513.3537m/z	1.30097	NEG
7.95_469.2250m/z	1.30054	NEG
16.38_731.0228m/z	1.30035	NEG
15.44_703.0269m/z	1.29981	NEG
11.81_384.1604m/z	1.29918	NEG
11.98_704.4312m/z	1.29874	NEG
15.05_672.0342n	1.29776	NEG
10.08_449.2545m/z	1.29774	NEG
14.73_137.0108m/z	1.29718	NEG
14.42_816.0521n	1.29709	NEG
14.13_752.5301m/z	1.29707	NEG
0.76_1001.1453m/z	1.29666	NEG
22.59_570.8463m/z	1.29622	NEG
10.35_116.9294m/z	1.29618	NEG
18.02_774.8102m/z	1.29532	NEG
0.67_390.7490m/z	1.29523	NEG
14.43_919.0456m/z	1.29501	NEG
15.11_1126.5344m/z	1.29489	NEG
14.58_725.0316m/z	1.29473	NEG
14.43_766.5374m/z	1.29455	NEG
11.37_714.2908m/z	1.29443	NEG
8.77_97.5759m/z	1.29434	NEG
14.34_1178.4568m/z	1.29407	NEG
15.45_1017.0509m/z	1.29404	NEG
0.66_463.6927n	1.29393	NEG
4.75_255.0842m/z	1.29388	NEG
0.71_622.7366m/z	1.29364	NEG
12.56_384.1958n	1.29326	NEG
8.76_97.6191m/z	1.2928	NEG
10.62_627.3352n	1.2919	NEG
15.91_757.6213m/z	1.29077	NEG
11.79_305.2482m/z	1.2901	NEG
11.74_421.3321m/z	1.29002	NEG
14.85_446.9079m/z	1.2892	NEG
7.73_559.1520m/z	1.28865	NEG
7.01_517.1478m/z	1.28778	NEG
11.25_552.3669m/z	1.28775	NEG
14.34_1116.4888m/z	1.28764	NEG
22.92_176.9196n	1.28758	NEG
0.66_708.4639m/z	1.28608	NEG
15.43_774.0489n	1.28573	NEG
14.92_800.0436n	1.28482	NEG
7.91_399.1850m/z	1.28469	NEG
10.64_255.2326m/z	1.2842	NEG
20.03_457.8864m/z	1.28404	NEG
0.63_662.8325m/z	1.28398	NEG
15.07_646.0558n	1.28355	NEG
10.66_670.2871m/z	1.28339	NEG
11.52_545.1647m/z	1.2832	NEG
0.53_275.9055m/z	1.28314	NEG
15.12_709.0298m/z	1.28224	NEG
6.98_527.7243m/z	1.28212	NEG
15.29_918.5369m/z	1.28206	NEG
0.66_595.5840n	1.28205	NEG
11.40_480.3090m/z	1.28173	NEG
11.98_662.4599n	1.2817	NEG
0.80_353.0006m/z	1.2813	NEG
15.52_807.5945m/z	1.28072	NEG
14.58_786.0519n	1.28055	NEG
22.93_318.8233m/z	1.28053	NEG
11.51_834.0527n	1.27991	NEG
15.42_697.0261m/z	1.2799	NEG
11.62_418.3868n	1.2798	NEG
11.08_639.3923m/z	1.2797	NEG
6.37_171.1029m/z	1.27865	NEG
11.68_329.2487m/z	1.27799	NEG
14.68_828.4878m/z	1.27793	NEG
11.55_405.3010m/z	1.27739	NEG
22.92_420.6041m/z	1.27733	NEG
10.77_439.3399m/z	1.27697	NEG
15.68_725.0286m/z	1.27655	NEG
1.88_151.0265m/z	1.27625	NEG
15.15_738.0445n	1.27595	NEG
11.49_700.3999m/z	1.2758	NEG
14.90_126.4295m/z	1.27553	NEG
15.22_1158.4902m/z	1.2747	NEG
10.80_433.2363m/z	1.27421	NEG
12.97_657.4964m/z	1.27418	NEG
8.56_397.2054m/z	1.27411	NEG
15.04_778.5809m/z	1.27373	NEG
12.83_411.3838m/z	1.27347	NEG
7.90_187.1340m/z	1.27312	NEG
15.43_738.0413n	1.27287	NEG
0.66_560.5930m/z	1.27243	NEG
9.82_276.1605m/z	1.2721	NEG
8.01_375.2522n	1.27207	NEG
14.72_141.3437m/z	1.27152	NEG
18.86_457.8846m/z	1.27124	NEG
10.62_854.0471n	1.2712	NEG
11.09_485.3727m/z	1.27114	NEG
12.12_649.5516m/z	1.2708	NEG
0.66_1047.2333n	1.27055	NEG
12.61_608.4295m/z	1.27053	NEG
14.39_721.0313m/z	1.26997	NEG
13.97_960.5097m/z	1.26979	NEG
11.91_160.8426m/z	1.2695	NEG
10.93_271.2279m/z	1.26941	NEG
12.59_515.3732m/z	1.26911	NEG
15.68_704.0583n	1.26907	NEG
0.66_592.2682m/z	1.26852	NEG
4.33_288.0593m/z	1.26846	NEG
14.43_799.0367m/z	1.26834	NEG
13.85_939.0745m/z	1.26809	NEG
0.85_649.1185m/z	1.26803	NEG
11.08_605.4002m/z	1.26797	NEG
14.36_737.0315m/z	1.2678	NEG
8.83_293.1758m/z	1.26712	NEG
0.66_864.3557m/z	1.26698	NEG
10.38_830.2620m/z	1.26694	NEG
11.49_822.0439n	1.26679	NEG
12.51_605.2371m/z	1.26613	NEG
14.49_926.0619n	1.26559	NEG
12.10_509.2946m/z	1.26549	NEG
4.33_288.0441n	1.26497	NEG
0.66_274.7936m/z	1.26483	NEG
15.24_1102.5351m/z	1.2648	NEG
11.01_415.2799m/z	1.26451	NEG
14.98_907.0438m/z	1.26412	NEG
11.98_426.1757m/z	1.2638	NEG
9.73_267.1959m/z	1.26369	NEG
11.38_668.2859m/z	1.26357	NEG
14.38_746.0480n	1.26334	NEG
10.41_865.0298m/z	1.26328	NEG
22.31_504.8672m/z	1.26328	NEG
10.02_508.1988m/z	1.26301	NEG
14.58_998.5051m/z	1.26301	NEG
12.23_605.4656m/z	1.26288	NEG
22.91_170.9425m/z	1.26268	NEG
0.66_523.6267n	1.26265	NEG
11.74_509.2908m/z	1.26241	NEG
14.71_768.5528m/z	1.26208	NEG
13.51_116.9293m/z	1.26172	NEG
1.24_487.0364m/z	1.26132	NEG
22.60_560.8188m/z	1.26101	NEG
19.42_352.9200m/z	1.26101	NEG
22.89_283.8553m/z	1.26055	NEG
12.01_541.1652m/z	1.26046	NEG
0.76_461.9108m/z	1.26033	NEG
12.03_435.3467m/z	1.25976	NEG
11.97_407.1228m/z	1.25959	NEG
14.43_809.0365m/z	1.25956	NEG
14.70_814.5063m/z	1.25922	NEG
22.60_502.8583m/z	1.25914	NEG
14.38_876.5725m/z	1.2589	NEG
22.86_128.9762m/z	1.25882	NEG
22.91_312.7410m/z	1.25882	NEG
12.54_623.0241m/z	1.25872	NEG
15.43_742.0460n	1.25853	NEG
1.25_201.0380m/z	1.25829	NEG
7.42_413.1996m/z	1.2579	NEG
4.38_203.0017m/z	1.25738	NEG
22.91_185.9181m/z	1.25728	NEG
14.41_962.5330m/z	1.25714	NEG
13.77_822.5277m/z	1.25702	NEG
20.72_572.8538m/z	1.25668	NEG
22.87_172.8312m/z	1.25629	NEG
0.66_479.6662n	1.256	NEG
11.20_354.1483n	1.25587	NEG
16.04_130.9449m/z	1.25505	NEG
0.66_268.8008m/z	1.25472	NEG
11.50_441.3032m/z	1.25441	NEG
10.39_279.2327m/z	1.25436	NEG
12.45_130.9456m/z	1.25427	NEG
10.08_517.2423m/z	1.2541	NEG
11.48_551.1825m/z	1.25376	NEG
7.52_201.1495m/z	1.25363	NEG
12.38_517.3887m/z	1.25336	NEG
13.95_514.8956m/z	1.2529	NEG
13.79_160.8424m/z	1.25274	NEG
12.69_780.0423n	1.25232	NEG
14.44_857.0411m/z	1.25193	NEG
8.92_243.1957m/z	1.25188	NEG
10.40_733.2519m/z	1.25172	NEG
10.75_463.3424m/z	1.25062	NEG
0.66_1059.2486n	1.25055	NEG
16.58_925.6597m/z	1.25048	NEG
14.16_987.5166m/z	1.24978	NEG
14.92_120.6746m/z	1.24971	NEG
11.44_299.2589m/z	1.2495	NEG
15.19_175.9117m/z	1.24919	NEG
7.32_435.1458m/z	1.24891	NEG
13.56_881.5203m/z	1.24861	NEG
0.73_201.8024m/z	1.24795	NEG
14.73_947.0460m/z	1.2478	NEG
11.49_1150.9242n	1.24777	NEG
0.72_174.0887m/z	1.2476	NEG
1.37_128.0358m/z	1.24726	NEG
7.39_663.2285m/z	1.2472	NEG
14.92_857.0408m/z	1.24707	NEG
8.84_91.4069m/z	1.24689	NEG
22.05_702.8144m/z	1.24674	NEG
13.60_891.0351m/z	1.24659	NEG
8.15_465.2502m/z	1.24656	NEG
13.56_1079.4648m/z	1.24654	NEG
22.89_235.8579m/z	1.24646	NEG
15.09_234.9997m/z	1.24641	NEG
14.97_895.5716n	1.24615	NEG
22.64_215.8687m/z	1.24586	NEG
15.21_54.0261m/z	1.24577	NEG
10.45_709.2477n	1.24571	NEG
20.54_352.9201m/z	1.24484	NEG
15.13_713.0261m/z	1.24478	NEG
0.66_266.8037m/z	1.2447	NEG
15.15_783.0323m/z	1.24427	NEG
0.63_798.8009m/z	1.24404	NEG
22.60_434.8711m/z	1.24397	NEG
0.61_996.8140m/z	1.24386	NEG
5.96_204.9972m/z	1.24337	NEG
7.34_294.1018m/z	1.24319	NEG
0.65_936.3187m/z	1.24282	NEG
22.94_316.8287m/z	1.24274	NEG
7.20_672.3065m/z	1.2417	NEG
15.44_681.0218m/z	1.24169	NEG
7.04_539.2472m/z	1.24164	NEG
0.66_208.8452m/z	1.24133	NEG
11.46_629.4528m/z	1.24077	NEG
15.43_710.0455n	1.24007	NEG
14.75_998.5044m/z	1.23991	NEG
4.89_237.9874m/z	1.23985	NEG
10.62_738.2749m/z	1.23948	NEG
8.57_527.1638m/z	1.23945	NEG
14.87_841.0379m/z	1.23897	NEG
11.04_475.2369m/z	1.23896	NEG
12.55_589.0194m/z	1.23838	NEG
9.66_452.2786m/z	1.23828	NEG
9.62_413.3382m/z	1.23785	NEG
10.38_790.0599n	1.23745	NEG
10.67_599.2876m/z	1.23723	NEG
5.60_345.0671m/z	1.2372	NEG
14.96_839.0399m/z	1.23694	NEG
0.74_356.8666m/z	1.2369	NEG
0.70_640.7045m/z	1.23574	NEG
0.66_757.4835n	1.23569	NEG
17.58_848.8075m/z	1.23549	NEG
14.93_281.2483m/z	1.23508	NEG
8.80_84.8299m/z	1.23477	NEG
7.34_237.1109m/z	1.23384	NEG
0.66_932.3167m/z	1.23358	NEG
6.52_443.1098m/z	1.23317	NEG
0.65_1139.1662n	1.23317	NEG
13.42_865.4622m/z	1.23308	NEG
12.70_439.2364m/z	1.23286	NEG
21.92_572.8534m/z	1.23278	NEG
10.59_449.2227m/z	1.2321	NEG
12.29_425.3631m/z	1.23194	NEG
12.35_132.9242m/z	1.23193	NEG
14.97_1070.5054m/z	1.23183	NEG
10.56_351.2535m/z	1.23129	NEG
8.27_539.2498m/z	1.23123	NEG
15.14_693.0287m/z	1.23099	NEG
15.63_1044.5663m/z	1.23073	NEG
16.04_916.6461m/z	1.23062	NEG
10.45_626.2713m/z	1.2298	NEG
4.33_329.1108m/z	1.22946	NEG
16.18_457.8845m/z	1.22928	NEG
15.12_711.0297m/z	1.22825	NEG
7.70_396.1921m/z	1.22769	NEG
0.66_826.3732m/z	1.22768	NEG
10.59_365.2693m/z	1.22747	NEG
14.46_873.0415m/z	1.22736	NEG
12.15_567.4605m/z	1.22716	NEG
15.43_686.0342n	1.22695	NEG
10.64_89.8252m/z	1.2268	NEG
8.80_253.0834m/z	1.22624	NEG
8.24_618.2692n	1.22599	NEG
14.43_783.0328m/z	1.22572	NEG
15.18_279.2329m/z	1.22544	NEG
7.34_652.1898n	1.22502	NEG
6.52_468.1310m/z	1.22473	NEG
15.16_938.0638n	1.22468	NEG
7.47_305.0819m/z	1.22457	NEG
22.70_664.7650m/z	1.22415	NEG
8.87_91.3575m/z	1.22299	NEG
15.55_852.6460m/z	1.22274	NEG
9.93_323.2231m/z	1.22253	NEG
11.45_146.9636m/z	1.22226	NEG
22.70_446.8333m/z	1.2221	NEG
16.04_695.5070m/z	1.22169	NEG
15.22_1029.5376m/z	1.22126	NEG
4.96_399.1482m/z	1.22107	NEG
15.06_689.0282m/z	1.22018	NEG
10.76_160.8425m/z	1.21954	NEG
12.39_589.4453m/z	1.21951	NEG
22.94_490.7763m/z	1.21886	NEG
11.18_714.2913m/z	1.21842	NEG
5.29_246.9508m/z	1.21805	NEG
14.56_134.8760m/z	1.21775	NEG
15.43_690.0340n	1.21743	NEG
0.66_725.4943n	1.21705	NEG
6.90_434.1729n	1.21668	NEG
22.92_416.6104m/z	1.21668	NEG
11.91_132.9243m/z	1.21663	NEG
14.44_927.0460m/z	1.21661	NEG
14.70_913.0449m/z	1.21605	NEG
0.61_704.9644m/z	1.2155	NEG
12.54_398.2149m/z	1.21541	NEG
22.92_241.7941m/z	1.21498	NEG
14.71_305.2485m/z	1.21476	NEG
11.03_507.2753m/z	1.21441	NEG
11.51_489.3576m/z	1.21413	NEG
15.12_854.8833m/z	1.21406	NEG
15.17_830.9739m/z	1.21381	NEG
10.19_433.3064m/z	1.21379	NEG
14.90_171.9490m/z	1.21346	NEG
11.50_848.7046n	1.21336	NEG
10.61_842.0482n	1.21317	NEG
14.60_147.4453m/z	1.21311	NEG
14.41_713.0280m/z	1.21305	NEG
0.61_933.8097m/z	1.21302	NEG
11.76_788.0452n	1.21288	NEG
15.69_130.9452m/z	1.21276	NEG
14.76_899.0443m/z	1.21256	NEG
7.34_299.0816m/z	1.21169	NEG
16.26_868.6425m/z	1.21159	NEG
14.19_1092.4891m/z	1.21122	NEG
22.60_294.8839m/z	1.21081	NEG
22.63_424.8445m/z	1.21074	NEG
15.85_870.6337m/z	1.21073	NEG
0.80_95.3427m/z	1.21067	NEG
14.43_866.0555n	1.21033	NEG
0.62_748.8223m/z	1.21032	NEG
15.43_718.0439n	1.21017	NEG
4.33_655.2268m/z	1.21001	NEG
11.86_433.3317m/z	1.20979	NEG
10.62_641.2621n	1.20966	NEG
15.26_880.6048m/z	1.20943	NEG
0.78_225.0853m/z	1.2094	NEG
8.12_531.1654m/z	1.20931	NEG
15.43_687.0223m/z	1.20848	NEG
14.58_187.9420m/z	1.20814	NEG
15.16_801.0345m/z	1.20779	NEG
1.22_381.0378m/z	1.20744	NEG
15.69_720.0403n	1.20735	NEG
22.77_187.9413m/z	1.20729	NEG
15.15_705.0299m/z	1.20728	NEG
14.96_157.3917m/z	1.20714	NEG
11.50_655.0261m/z	1.20714	NEG
15.09_211.0007m/z	1.20709	NEG
14.59_859.0385m/z	1.20709	NEG
11.40_610.2673m/z	1.20663	NEG
14.52_951.0463m/z	1.2066	NEG
7.34_668.1558n	1.20631	NEG
0.71_154.9271m/z	1.20618	NEG
22.59_768.7884m/z	1.20612	NEG
15.42_833.0317m/z	1.20564	NEG
8.12_103.0895m/z	1.20559	NEG
11.79_373.2356m/z	1.20551	NEG
17.72_922.6929m/z	1.20542	NEG
14.41_772.0518n	1.20527	NEG
15.21_214.0105n	1.20506	NEG
10.63_69.8804m/z	1.20499	NEG
0.54_300.9754m/z	1.20491	NEG
14.19_1098.5035m/z	1.20462	NEG
16.18_618.8554m/z	1.2045	NEG
14.59_819.0369m/z	1.20411	NEG
22.96_407.8564m/z	1.20406	NEG
14.03_85.6638m/z	1.20386	NEG
6.66_407.2069m/z	1.20377	NEG
0.66_732.4736m/z	1.20372	NEG
10.23_483.3592m/z	1.20361	NEG
12.56_611.1637m/z	1.20346	NEG
15.15_733.0281m/z	1.20336	NEG
12.51_690.1922n	1.20288	NEG
0.65_1151.1580n	1.20267	NEG
11.43_328.2398n	1.20234	NEG
0.66_326.7599m/z	1.20212	NEG
22.69_276.8957m/z	1.20207	NEG
11.44_456.1678m/z	1.20205	NEG
22.95_223.9025m/z	1.20141	NEG
13.90_116.9293m/z	1.20099	NEG
11.01_566.2425m/z	1.20098	NEG
10.54_441.1257m/z	1.20094	NEG
0.66_970.2936m/z	1.20084	NEG
0.68_380.8925m/z	1.20079	NEG
0.66_934.3202m/z	1.2007	NEG
11.79_435.2366m/z	1.20067	NEG
22.60_408.8725m/z	1.20041	NEG
6.10_468.1314m/z	1.19949	NEG
0.69_522.7974m/z	1.19936	NEG
0.66_809.4170m/z	1.19928	NEG
14.40_151.6310m/z	1.1991	NEG
0.72_195.0511m/z	1.19852	NEG
12.71_567.4539m/z	1.1985	NEG
0.66_361.7517n	1.19818	NEG
22.82_462.8820m/z	1.19817	NEG
14.75_810.6593m/z	1.1974	NEG
11.39_1003.6714m/z	1.19729	NEG
15.35_116.9293m/z	1.19702	NEG
11.66_132.9242m/z	1.19701	NEG
14.44_929.0449m/z	1.19694	NEG
15.43_724.0355n	1.19659	NEG
0.59_768.7994m/z	1.19643	NEG
22.63_518.8298m/z	1.19593	NEG
20.79_457.8832m/z	1.19579	NEG
15.09_650.0591n	1.19572	NEG
15.42_714.0436n	1.19571	NEG
0.66_456.6552m/z	1.19562	NEG
22.72_532.8057m/z	1.19536	NEG
14.97_1132.4763m/z	1.19521	NEG
10.42_750.0395n	1.19515	NEG
12.04_465.3579m/z	1.19508	NEG
10.37_995.0447m/z	1.19503	NEG
12.71_160.8425m/z	1.195	NEG
15.70_711.0276m/z	1.19431	NEG
10.45_686.2597m/z	1.19412	NEG
14.35_57.3667m/z	1.19375	NEG
11.52_419.3165m/z	1.19319	NEG
12.46_409.3678m/z	1.19212	NEG
10.54_463.3417m/z	1.19211	NEG
22.94_116.9294m/z	1.19195	NEG
10.84_566.5841m/z	1.19177	NEG
15.17_839.0603n	1.19107	NEG
16.05_564.5572n	1.19081	NEG
0.66_902.3267m/z	1.19074	NEG
13.90_160.8425m/z	1.19067	NEG
6.19_197.9911m/z	1.19021	NEG
15.17_977.0482m/z	1.19005	NEG
11.98_725.0324m/z	1.19001	NEG
19.75_457.8842m/z	1.19	NEG
0.66_557.5989n	1.18988	NEG
11.85_517.3889m/z	1.18962	NEG
5.51_229.0498m/z	1.18946	NEG
0.68_203.0204m/z	1.18921	NEG
0.66_861.3756m/z	1.18839	NEG
0.70_225.9863m/z	1.18804	NEG
7.53_411.1846m/z	1.1878	NEG
18.61_352.9196m/z	1.18768	NEG
0.66_407.7328n	1.18768	NEG
14.00_1081.4798m/z	1.1876	NEG
0.64_376.9013m/z	1.18708	NEG
7.47_370.1744m/z	1.18703	NEG
0.81_62.4312n	1.18612	NEG
11.42_850.5937m/z	1.18572	NEG
15.36_770.8157m/z	1.18551	NEG
22.95_410.8111m/z	1.18541	NEG
4.15_218.1033m/z	1.1852	NEG
0.70_562.7870m/z	1.18501	NEG
0.78_928.1751m/z	1.18497	NEG
11.25_457.3476m/z	1.18494	NEG
11.49_682.4580n	1.18476	NEG
15.67_714.0246n	1.18465	NEG
15.68_754.0633n	1.18332	NEG
13.47_321.9001m/z	1.18309	NEG
10.42_1047.0496m/z	1.1825	NEG
16.12_783.6359m/z	1.18246	NEG
10.05_453.3210m/z	1.18232	NEG
11.37_799.2509n	1.18223	NEG
13.80_934.5015m/z	1.18222	NEG
22.72_314.8483m/z	1.18221	NEG
0.66_909.3404m/z	1.18188	NEG
14.09_747.6476m/z	1.18145	NEG
15.43_780.5841m/z	1.18133	NEG
11.44_518.1570m/z	1.1812	NEG
11.03_465.3562m/z	1.18095	NEG
8.02_606.3284m/z	1.18008	NEG
10.79_164.9280m/z	1.18005	NEG
22.94_135.9026m/z	1.17996	NEG
12.68_132.9241m/z	1.17922	NEG
0.68_366.7583m/z	1.1787	NEG
2.22_202.9648m/z	1.17817	NEG
0.62_764.8181m/z	1.1781	NEG
13.10_645.4963m/z	1.17766	NEG
12.61_475.3786m/z	1.17763	NEG
11.81_329.2484m/z	1.17712	NEG
11.33_379.2773m/z	1.177	NEG
0.63_966.7497m/z	1.17695	NEG
15.36_712.8433m/z	1.17695	NEG
12.01_411.3476m/z	1.17688	NEG
7.34_397.1692m/z	1.17643	NEG
0.66_1166.1440m/z	1.1762	NEG
14.56_51.7287m/z	1.17592	NEG
15.13_721.0304m/z	1.17582	NEG
22.59_544.8471m/z	1.17573	NEG
0.65_1068.2098m/z	1.1754	NEG
14.70_158.4034m/z	1.17533	NEG
0.69_545.7882n	1.17528	NEG
13.90_828.5617m/z	1.17525	NEG
8.46_281.1250m/z	1.17515	NEG
11.08_378.1496n	1.17481	NEG
22.95_300.8529m/z	1.17395	NEG
0.68_513.8275n	1.17389	NEG
18.30_654.8084m/z	1.1737	NEG
15.42_823.0352m/z	1.17369	NEG
0.66_608.5240m/z	1.17343	NEG
14.70_1019.5031m/z	1.17313	NEG
11.40_616.2838m/z	1.17298	NEG
13.47_326.9027m/z	1.17277	NEG
15.12_171.9490m/z	1.1724	NEG
22.91_333.7548n	1.17201	NEG
0.67_374.8602n	1.17197	NEG
8.87_97.5601m/z	1.17197	NEG
22.59_166.9252m/z	1.17177	NEG
14.42_140.1369m/z	1.17166	NEG
4.33_429.1542m/z	1.17148	NEG
11.72_582.3773m/z	1.17105	NEG
0.55_732.3307n	1.17098	NEG
11.79_804.0534n	1.17076	NEG
14.79_970.5244m/z	1.17073	NEG
11.20_468.1400n	1.17067	NEG
14.60_1057.0541m/z	1.17061	NEG
22.92_299.7730n	1.17058	NEG
0.62_805.8154n	1.1704	NEG
13.92_916.5309m/z	1.1702	NEG
0.68_396.8520m/z	1.17011	NEG
14.46_140.3852m/z	1.16959	NEG
11.56_515.3728m/z	1.16952	NEG
12.51_521.4188m/z	1.1695	NEG
7.68_545.1730m/z	1.16921	NEG
0.81_50.4761m/z	1.16907	NEG
4.33_491.1248m/z	1.16868	NEG
10.63_91.6415m/z	1.16861	NEG
11.98_809.0377m/z	1.16836	NEG
14.26_776.6309m/z	1.16815	NEG
0.63_594.8461m/z	1.1681	NEG
12.12_523.4321m/z	1.16798	NEG
15.12_794.5696m/z	1.16703	NEG
15.36_582.8818m/z	1.167	NEG
15.43_711.0280m/z	1.167	NEG
11.03_313.2380m/z	1.16665	NEG
6.04_183.0039m/z	1.16664	NEG
8.09_103.0791m/z	1.16663	NEG
22.94_400.7950m/z	1.16619	NEG
15.68_787.0304m/z	1.16542	NEG
8.83_84.8337m/z	1.16538	NEG
15.16_761.0327m/z	1.1652	NEG
0.63_931.7979m/z	1.16517	NEG
0.76_753.0267m/z	1.16488	NEG
0.76_867.1275m/z	1.16476	NEG
15.43_766.0478n	1.16445	NEG
11.50_825.0356m/z	1.16445	NEG
14.02_94.6104m/z	1.16393	NEG
0.55_925.7448m/z	1.16343	NEG
10.84_764.2906m/z	1.16322	NEG
15.69_706.0385n	1.16307	NEG
8.29_544.2725n	1.16254	NEG
4.33_204.0895n	1.16218	NEG
15.13_154.9023m/z	1.16167	NEG
9.02_423.1104m/z	1.16125	NEG
22.93_299.8191n	1.16119	NEG
12.97_787.0309m/z	1.16113	NEG
22.92_179.8408m/z	1.16019	NEG
10.10_606.3022m/z	1.1601	NEG
15.68_700.0329n	1.16001	NEG
11.46_691.4215m/z	1.15997	NEG
15.21_159.6751m/z	1.15981	NEG
0.68_457.8663n	1.15962	NEG
4.33_407.1724m/z	1.15907	NEG
22.96_209.9268m/z	1.15841	NEG
12.30_567.4608m/z	1.15831	NEG
15.11_1120.5202m/z	1.15754	NEG
16.32_771.6352m/z	1.15711	NEG
0.66_516.6104m/z	1.15709	NEG
16.30_786.6591n	1.15683	NEG
7.92_527.1580m/z	1.1565	NEG
14.43_823.0373m/z	1.15601	NEG
11.20_535.3984m/z	1.1555	NEG
14.43_156.6270m/z	1.15526	NEG
12.55_812.0463n	1.15519	NEG
9.31_313.2383m/z	1.15517	NEG
0.64_238.9311m/z	1.15488	NEG
7.32_497.1147m/z	1.15485	NEG
12.40_160.8424m/z	1.1541	NEG
12.56_411.1337m/z	1.15409	NEG
10.61_909.0346m/z	1.15405	NEG
22.89_221.8424m/z	1.1538	NEG
15.69_710.0453n	1.1535	NEG
14.70_1042.4943m/z	1.15338	NEG
14.41_145.7198m/z	1.15328	NEG
13.27_865.0588m/z	1.15276	NEG
10.43_798.0456n	1.15264	NEG
10.31_405.2646m/z	1.15242	NEG
0.63_837.8018m/z	1.15241	NEG
10.13_429.3004m/z	1.15211	NEG
1.25_531.0618m/z	1.15201	NEG
22.75_302.8229m/z	1.15187	NEG
12.51_671.2040m/z	1.15153	NEG
9.89_130.9667m/z	1.15142	NEG
17.86_833.0157m/z	1.15139	NEG
22.89_802.5596m/z	1.15122	NEG
10.21_556.3009m/z	1.15111	NEG
15.43_796.5834m/z	1.15084	NEG
11.52_488.3463n	1.15054	NEG
0.66_914.3295m/z	1.15045	NEG
3.75_266.0891m/z	1.15029	NEG
0.63_940.7743m/z	1.15026	NEG
0.77_332.0829n	1.15024	NEG
16.12_979.6311m/z	1.14968	NEG
3.75_202.9648m/z	1.14962	NEG
11.81_515.1478m/z	1.14943	NEG
22.95_330.8458m/z	1.14934	NEG
0.56_146.9617m/z	1.14929	NEG
22.94_229.8766m/z	1.14915	NEG
15.13_160.9401m/z	1.14869	NEG
22.92_310.7924m/z	1.14843	NEG
0.64_671.8167n	1.14833	NEG
0.55_705.8171m/z	1.14825	NEG
14.16_728.5222m/z	1.14782	NEG
22.91_177.9098m/z	1.14737	NEG
0.55_777.8064m/z	1.14722	NEG
14.42_156.8825m/z	1.14704	NEG
15.04_55.3766m/z	1.14686	NEG
14.41_972.4887m/z	1.14643	NEG
0.66_1013.2585m/z	1.14604	NEG
14.70_142.0873m/z	1.14588	NEG
22.87_206.9750m/z	1.14585	NEG
0.60_695.8551m/z	1.14571	NEG
11.38_766.3056m/z	1.14556	NEG
15.42_785.0346m/z	1.1452	NEG
11.75_369.3350m/z	1.14487	NEG
0.66_730.4686m/z	1.14473	NEG
11.47_481.1744m/z	1.14446	NEG
22.94_385.8258n	1.14424	NEG
8.66_641.2527m/z	1.14412	NEG
10.84_707.2698m/z	1.14389	NEG
0.85_627.1378m/z	1.14368	NEG
14.95_120.8917m/z	1.14331	NEG
15.67_849.0375m/z	1.14299	NEG
0.71_215.0325m/z	1.14289	NEG
14.37_211.0006m/z	1.14288	NEG
11.48_747.0315m/z	1.14287	NEG
11.76_680.3900n	1.14265	NEG
14.43_922.0620n	1.14216	NEG
10.63_806.4991m/z	1.14209	NEG
14.58_802.6493m/z	1.14189	NEG
14.53_140.6043m/z	1.14184	NEG
0.77_316.0512n	1.14181	NEG
16.13_843.6557m/z	1.1418	NEG
10.21_504.3095m/z	1.1417	NEG
22.92_409.6568m/z	1.14169	NEG
10.39_991.0433m/z	1.14166	NEG
7.34_216.1364n	1.14163	NEG
22.94_222.9022n	1.14124	NEG
8.20_509.2716m/z	1.14099	NEG
14.45_134.1706m/z	1.14097	NEG
22.92_376.6833n	1.14065	NEG
9.28_221.1545m/z	1.14061	NEG
12.35_591.4619m/z	1.14043	NEG
11.94_515.3725m/z	1.14013	NEG
16.59_987.6305m/z	1.13998	NEG
15.14_154.6447m/z	1.13985	NEG
10.41_636.2578m/z	1.13977	NEG
19.04_457.8854m/z	1.13968	NEG
10.21_564.3302m/z	1.13955	NEG
10.42_851.0295m/z	1.13949	NEG
10.84_667.2779n	1.13932	NEG
11.49_1172.8685m/z	1.13922	NEG
22.80_299.9194m/z	1.13915	NEG
0.59_294.9533m/z	1.13887	NEG
18.30_748.8088m/z	1.13847	NEG
11.01_436.2839m/z	1.13832	NEG
0.66_983.2659n	1.13788	NEG
6.58_152.0356m/z	1.13731	NEG
14.94_890.5227m/z	1.13725	NEG
0.80_1021.0142m/z	1.13717	NEG
13.10_479.4089m/z	1.13716	NEG
0.56_1125.6802m/z	1.13686	NEG
12.82_634.4438m/z	1.13655	NEG
14.57_799.5634m/z	1.13653	NEG
14.36_178.9941m/z	1.13565	NEG
12.55_176.9960m/z	1.13557	NEG
0.59_476.8842m/z	1.13542	NEG
22.95_138.9501n	1.13527	NEG
14.53_826.6524m/z	1.1348	NEG
14.36_922.4870m/z	1.13479	NEG
14.42_788.0421m/z	1.13465	NEG
22.89_826.5637m/z	1.13457	NEG
11.81_731.0330m/z	1.1344	NEG
1.25_307.0351m/z	1.13402	NEG
10.84_832.2775m/z	1.1337	NEG
0.66_210.8421m/z	1.13343	NEG
11.81_719.0337m/z	1.13333	NEG
15.35_130.9452m/z	1.1331	NEG
12.55_635.0261m/z	1.13307	NEG
4.99_257.0626m/z	1.1329	NEG
15.17_143.3137m/z	1.13261	NEG
15.68_748.0444n	1.13252	NEG
14.61_147.1980m/z	1.13247	NEG
5.90_213.0209m/z	1.13139	NEG
11.91_597.2916m/z	1.13106	NEG
15.99_821.6499m/z	1.13105	NEG
14.69_880.0479n	1.13102	NEG
10.90_483.3677m/z	1.13083	NEG
6.52_383.1531m/z	1.13059	NEG
15.17_143.0324m/z	1.13055	NEG
0.66_1145.1645n	1.13052	NEG
14.68_1033.5360m/z	1.1298	NEG
12.51_637.1703m/z	1.12976	NEG
15.68_734.0443n	1.12944	NEG
14.93_760.0364m/z	1.12936	NEG
7.34_527.1212m/z	1.12929	NEG
15.13_961.0463m/z	1.12895	NEG
7.46_484.1467m/z	1.12868	NEG
0.66_935.3205m/z	1.12856	NEG
14.73_715.5749m/z	1.1282	NEG
13.99_800.5419m/z	1.12817	NEG
5.30_305.0673m/z	1.1278	NEG
11.43_350.2214n	1.12743	NEG
11.48_637.0224m/z	1.12714	NEG
15.17_159.9302m/z	1.12696	NEG
0.55_670.8244m/z	1.12695	NEG
22.95_227.8968m/z	1.12691	NEG
12.03_482.1652m/z	1.12674	NEG
0.63_882.7807m/z	1.1265	NEG
0.80_51.6593m/z	1.12633	NEG
15.04_1047.5795n	1.12616	NEG
0.62_884.8011m/z	1.12567	NEG
12.88_571.4354m/z	1.12557	NEG
15.47_906.5936m/z	1.12551	NEG
0.78_636.0852m/z	1.1253	NEG
15.17_200.9993m/z	1.12523	NEG
22.95_452.7923m/z	1.12518	NEG
10.52_485.3263m/z	1.12446	NEG
6.49_253.0808m/z	1.12432	NEG
14.08_1015.4855m/z	1.12429	NEG
12.33_437.3623m/z	1.12422	NEG
12.81_691.5020m/z	1.12404	NEG
10.65_81.0438m/z	1.12373	NEG
8.82_97.4505m/z	1.12356	NEG
17.71_873.7056m/z	1.12356	NEG
0.65_1099.2113n	1.1234	NEG
20.31_352.9209m/z	1.12315	NEG
10.34_521.2765m/z	1.12295	NEG
22.92_183.8350m/z	1.12288	NEG
8.57_484.2112n	1.12279	NEG
4.33_497.1420m/z	1.12271	NEG
10.61_864.0464n	1.12238	NEG
7.49_287.1236m/z	1.12238	NEG
14.93_137.9778m/z	1.12237	NEG
14.92_122.0510m/z	1.1223	NEG
15.16_769.0718n	1.12173	NEG
6.91_481.1824m/z	1.12107	NEG
22.85_154.9746m/z	1.12085	NEG
1.25_375.0226m/z	1.12075	NEG
10.57_160.8424m/z	1.12073	NEG
22.70_310.8577m/z	1.12071	NEG
11.79_807.0350m/z	1.1205	NEG
13.93_130.9449m/z	1.12047	NEG
0.60_582.8800m/z	1.12045	NEG
11.99_417.1465m/z	1.12032	NEG
14.85_1058.5429m/z	1.12011	NEG
8.86_97.4195m/z	1.12004	NEG
14.51_138.9341m/z	1.11995	NEG
11.52_465.3567m/z	1.11954	NEG
10.38_694.2874m/z	1.11942	NEG
14.85_984.5335m/z	1.1191	NEG
15.51_818.5330m/z	1.11877	NEG
14.58_1066.4919m/z	1.11865	NEG
0.74_589.0402m/z	1.11864	NEG
0.64_697.7961m/z	1.11862	NEG
2.22_171.0277m/z	1.11842	NEG
11.79_691.0299m/z	1.1184	NEG
14.04_87.4725m/z	1.11839	NEG
5.64_182.9895m/z	1.11833	NEG
15.07_573.0165m/z	1.11821	NEG
22.95_157.9280m/z	1.11796	NEG
15.43_734.0345n	1.1179	NEG
14.36_741.0327m/z	1.11764	NEG
12.97_717.5169m/z	1.11719	NEG
7.68_483.2020m/z	1.11715	NEG
1.44_364.9612m/z	1.1168	NEG
14.35_57.5254m/z	1.11675	NEG
22.91_181.8377m/z	1.11675	NEG
15.12_160.6938m/z	1.11651	NEG
0.83_751.2017m/z	1.11625	NEG
15.05_969.0490m/z	1.11598	NEG
15.23_1165.5090m/z	1.11552	NEG
0.64_240.9286m/z	1.11529	NEG
7.59_528.2750n	1.11484	NEG
8.08_239.1293m/z	1.11436	NEG
0.54_247.9625n	1.11409	NEG
14.34_970.4966m/z	1.11371	NEG
22.91_122.8954m/z	1.11363	NEG
14.19_795.0342m/z	1.1134	NEG
14.93_122.5083m/z	1.11329	NEG
7.73_249.0762m/z	1.11327	NEG
19.34_572.8530m/z	1.11279	NEG
14.55_938.5316m/z	1.11261	NEG
15.15_149.1849m/z	1.1125	NEG
11.51_758.0508n	1.11243	NEG
12.07_447.3471m/z	1.11232	NEG
10.65_63.6861m/z	1.11217	NEG
15.22_890.5519m/z	1.1117	NEG
18.04_524.8492m/z	1.11104	NEG
13.71_760.5544m/z	1.11069	NEG
0.77_329.0381m/z	1.11024	NEG
0.62_1088.7658m/z	1.11003	NEG
12.32_519.4043m/z	1.10998	NEG
0.60_362.9429m/z	1.10965	NEG
13.56_891.4773m/z	1.1094	NEG
14.99_1139.4941m/z	1.10915	NEG
11.37_902.2774m/z	1.1091	NEG
22.77_471.8304m/z	1.10896	NEG
14.94_157.1389m/z	1.10886	NEG
7.59_251.0926m/z	1.10854	NEG
11.81_529.2840m/z	1.10809	NEG
14.98_52.5550m/z	1.10764	NEG
22.92_418.6068m/z	1.1075	NEG
10.67_863.0293m/z	1.10692	NEG
14.58_864.5735m/z	1.10691	NEG
7.05_475.1936m/z	1.10639	NEG
14.25_826.6539m/z	1.10634	NEG
14.70_867.0418m/z	1.10584	NEG
10.70_545.3427n	1.10548	NEG
14.78_828.6693m/z	1.10536	NEG
15.59_132.9243m/z	1.10528	NEG
10.42_774.0344n	1.10521	NEG
8.81_97.4693m/z	1.1052	NEG
14.41_124.7865m/z	1.10442	NEG
14.36_850.8503m/z	1.10411	NEG
14.09_892.5223m/z	1.10338	NEG
14.36_136.5200m/z	1.10334	NEG
8.24_527.1645m/z	1.10324	NEG
8.85_347.1628m/z	1.10241	NEG
0.59_540.9851m/z	1.10234	NEG
0.56_556.8468m/z	1.10195	NEG
13.66_758.5325m/z	1.10184	NEG
8.95_97.4764m/z	1.10148	NEG
14.44_150.6420m/z	1.10141	NEG
14.93_138.2169m/z	1.1013	NEG
3.85_290.1005m/z	1.10127	NEG
12.05_424.3506m/z	1.10114	NEG
14.36_158.1391m/z	1.10101	NEG
11.91_467.3738m/z	1.10074	NEG
11.51_756.0497n	1.10044	NEG
15.15_166.0493m/z	1.10039	NEG
14.19_809.0356m/z	1.10023	NEG
10.46_1017.0495m/z	1.10011	NEG
8.20_254.6237m/z	1.09997	NEG
8.47_213.1497m/z	1.09978	NEG
7.54_378.1499m/z	1.09969	NEG
15.17_830.6856m/z	1.09958	NEG
10.31_393.1720m/z	1.09916	NEG
20.24_572.8524m/z	1.09902	NEG
2.22_262.0802n	1.09897	NEG
8.90_97.5040m/z	1.0989	NEG
7.68_415.2148m/z	1.09884	NEG
22.64_450.8433m/z	1.09871	NEG
14.92_774.0653n	1.09849	NEG
10.42_827.0282m/z	1.0984	NEG
8.49_350.2670n	1.09839	NEG
7.55_342.0997m/z	1.09785	NEG
10.38_949.0401m/z	1.09773	NEG
0.71_397.0946m/z	1.09771	NEG
9.53_366.0772n	1.09764	NEG
22.95_151.9576m/z	1.09749	NEG
14.90_129.9328m/z	1.09744	NEG
15.43_856.6043m/z	1.09732	NEG
9.56_463.0894m/z	1.09722	NEG
11.86_403.2702m/z	1.09628	NEG
0.71_395.0962m/z	1.09618	NEG
10.54_461.3266m/z	1.09578	NEG
11.03_487.3385m/z	1.0957	NEG
8.27_516.2029n	1.09564	NEG
0.65_1108.1793m/z	1.09549	NEG
15.34_750.5423m/z	1.09501	NEG
14.44_775.0345m/z	1.09477	NEG
11.81_397.2358m/z	1.09428	NEG
9.19_411.3226m/z	1.09424	NEG
23.01_365.8838m/z	1.09393	NEG
11.79_854.0454n	1.09361	NEG
15.63_776.5583m/z	1.09331	NEG
8.44_295.1136m/z	1.09329	NEG
12.96_521.4203m/z	1.09315	NEG
0.85_941.2079m/z	1.09301	NEG
14.93_155.6237m/z	1.09291	NEG
8.02_211.0509m/z	1.0928	NEG
0.62_180.9729m/z	1.09275	NEG
22.89_367.8761m/z	1.09261	NEG
11.98_407.3467m/z	1.09257	NEG
22.95_281.8581m/z	1.09242	NEG
11.16_170.8707m/z	1.09219	NEG
22.90_289.9005m/z	1.09206	NEG
0.70_808.9930m/z	1.09192	NEG
12.51_879.0509m/z	1.09163	NEG
0.71_349.9678n	1.09153	NEG
10.21_325.2397m/z	1.09136	NEG
21.10_352.9194m/z	1.09134	NEG
13.74_890.5144m/z	1.0913	NEG
22.60_304.9134m/z	1.09123	NEG
22.92_174.8646n	1.09074	NEG
6.25_209.0796m/z	1.09074	NEG
14.70_158.1457m/z	1.09057	NEG
9.10_275.1651m/z	1.09041	NEG
10.35_462.3335n	1.09021	NEG
1.13_187.0421m/z	1.09001	NEG
15.69_765.0288m/z	1.08994	NEG
0.55_747.8007m/z	1.08994	NEG
5.84_413.1260m/z	1.08978	NEG
11.01_528.3099m/z	1.08957	NEG
14.93_124.3650m/z	1.08945	NEG
5.28_207.0118m/z	1.08931	NEG
8.41_567.3113m/z	1.08925	NEG
11.40_461.3262m/z	1.08861	NEG
13.91_638.8311m/z	1.08855	NEG
11.18_585.3540m/z	1.08843	NEG
22.75_159.8963m/z	1.08839	NEG
15.27_948.5867m/z	1.0882	NEG
0.55_273.9660n	1.0882	NEG
8.72_287.1202m/z	1.08763	NEG
22.95_369.8494m/z	1.08755	NEG
0.66_913.3390m/z	1.08711	NEG
15.89_817.6413m/z	1.08682	NEG
19.19_593.8441n	1.08673	NEG
13.99_740.5227m/z	1.08655	NEG
14.01_951.5238m/z	1.08653	NEG
22.89_742.5488m/z	1.08647	NEG
7.65_274.9905m/z	1.08644	NEG
17.08_592.5883n	1.0859	NEG
11.76_397.2096n	1.08588	NEG
8.83_301.0965m/z	1.08578	NEG
15.42_856.7057m/z	1.0855	NEG
0.70_227.9816m/z	1.08533	NEG
0.66_991.2804n	1.0852	NEG
11.97_842.0570n	1.08507	NEG
7.85_543.2799m/z	1.08492	NEG
15.68_793.0333m/z	1.0848	NEG
14.28_834.5176m/z	1.08457	NEG
0.82_60.8648m/z	1.08452	NEG
0.65_528.6481m/z	1.08428	NEG
6.25_277.0664m/z	1.08426	NEG
7.13_509.2757m/z	1.08413	NEG
11.18_580.3614m/z	1.08376	NEG
22.77_231.9312m/z	1.08369	NEG
14.41_163.2158m/z	1.08349	NEG
10.63_598.3686m/z	1.08338	NEG
14.75_837.0401m/z	1.08333	NEG
11.45_422.1296m/z	1.08259	NEG
14.36_175.3633m/z	1.08258	NEG
16.30_932.6617n	1.08249	NEG
22.92_146.8688m/z	1.08241	NEG
14.95_911.0422m/z	1.08229	NEG
14.02_118.8469m/z	1.08208	NEG
14.43_303.2326m/z	1.08205	NEG
14.75_1050.5133m/z	1.08187	NEG
19.95_572.8523m/z	1.08174	NEG
14.51_139.1507m/z	1.08173	NEG
9.53_265.1478m/z	1.08158	NEG
22.93_163.8728m/z	1.08153	NEG
8.18_331.2489m/z	1.08153	NEG
13.11_549.4503m/z	1.0811	NEG
11.19_439.3201m/z	1.08101	NEG
11.49_612.0311m/z	1.081	NEG
14.71_849.0404m/z	1.08067	NEG
7.85_465.1409m/z	1.08063	NEG
13.44_851.0342m/z	1.08059	NEG
10.64_557.3200m/z	1.08058	NEG
0.54_451.8615m/z	1.08046	NEG
14.56_1068.4910m/z	1.08034	NEG
12.68_597.4946m/z	1.08031	NEG
15.42_848.5748m/z	1.07991	NEG
0.71_203.0671m/z	1.07984	NEG
10.38_894.0420n	1.07964	NEG
12.51_283.1085m/z	1.07959	NEG
11.16_391.2866m/z	1.07953	NEG
11.52_843.0362m/z	1.07925	NEG
12.06_469.3304m/z	1.07922	NEG
9.86_580.2868m/z	1.07908	NEG
8.95_97.4931m/z	1.07905	NEG
11.68_144.9249m/z	1.07846	NEG
0.66_842.3525m/z	1.07826	NEG
14.40_151.8846m/z	1.07821	NEG
14.75_792.5562m/z	1.07817	NEG
14.13_948.4852m/z	1.07813	NEG
10.45_295.2276m/z	1.07796	NEG
10.46_1009.0451m/z	1.07775	NEG
14.53_874.4930m/z	1.07767	NEG
11.20_844.5667m/z	1.07757	NEG
11.49_764.0510n	1.07756	NEG
19.62_572.8530m/z	1.07748	NEG
13.49_772.5118m/z	1.07746	NEG
14.17_130.9452m/z	1.07734	NEG
14.41_125.0011m/z	1.07733	NEG
15.17_979.0477m/z	1.07728	NEG
14.92_155.8812m/z	1.07669	NEG
14.56_135.1063m/z	1.07651	NEG
9.64_821.0372m/z	1.07649	NEG
14.53_119.7636m/z	1.07613	NEG
14.92_140.3828m/z	1.07574	NEG
14.68_1094.5043m/z	1.07569	NEG
0.73_207.8369m/z	1.07553	NEG
2.04_310.0251m/z	1.07553	NEG
7.63_196.1098n	1.07551	NEG
8.85_97.5541m/z	1.07549	NEG
22.95_435.8561n	1.07543	NEG
0.60_802.8075m/z	1.07525	NEG
22.90_273.8286m/z	1.07521	NEG
15.04_897.0412m/z	1.07516	NEG
13.32_505.4228m/z	1.075	NEG
11.21_483.3292m/z	1.07454	NEG
22.95_217.8656m/z	1.07433	NEG
10.46_911.0351m/z	1.07421	NEG
11.37_659.3095n	1.07388	NEG
22.96_400.8240n	1.07368	NEG
14.75_847.0374m/z	1.07367	NEG
22.95_312.8647m/z	1.07357	NEG
15.15_166.3054m/z	1.07355	NEG
10.41_585.3627m/z	1.0733	NEG
0.70_644.8963m/z	1.07268	NEG
14.58_924.5060m/z	1.07237	NEG
22.95_242.8893m/z	1.07225	NEG
22.70_306.7723m/z	1.07222	NEG
15.68_919.0440m/z	1.07212	NEG
11.98_239.0596m/z	1.07198	NEG
12.69_377.2669m/z	1.0719	NEG
14.95_140.6289m/z	1.07131	NEG
14.41_843.5405m/z	1.07125	NEG
6.41_247.0816m/z	1.07123	NEG
10.39_818.0454n	1.0712	NEG
22.95_294.8602m/z	1.07084	NEG
14.45_763.0319m/z	1.07074	NEG
10.45_676.3045m/z	1.0704	NEG
0.76_845.1276m/z	1.07034	NEG
7.38_602.3006m/z	1.07025	NEG
22.89_164.9284m/z	1.07022	NEG
15.88_420.9063m/z	1.07014	NEG
8.89_631.2713m/z	1.07	NEG
10.64_540.6914m/z	1.06993	NEG
12.47_677.2853m/z	1.06978	NEG
9.55_395.1054m/z	1.06943	NEG
15.42_171.9485m/z	1.06898	NEG
14.82_962.5073m/z	1.06889	NEG
15.68_767.0321m/z	1.0688	NEG
10.62_682.2634n	1.06879	NEG
10.93_393.1718m/z	1.06877	NEG
8.82_84.8601m/z	1.06868	NEG
21.30_176.9954m/z	1.06858	NEG
14.36_193.4966m/z	1.06849	NEG
23.03_198.9337m/z	1.0684	NEG
10.76_325.1841m/z	1.06832	NEG
16.04_626.5460m/z	1.06823	NEG
11.79_864.0546n	1.06796	NEG
14.58_231.9318m/z	1.0675	NEG
7.85_565.2641m/z	1.06742	NEG
22.28_572.8524m/z	1.06725	NEG
14.73_841.0378m/z	1.06724	NEG
14.35_977.0485m/z	1.06686	NEG
14.53_154.1077m/z	1.06682	NEG
0.71_807.0072m/z	1.06669	NEG
10.30_379.1566m/z	1.06668	NEG
13.53_575.4666m/z	1.06659	NEG
4.96_381.1007m/z	1.06638	NEG
14.97_124.7993m/z	1.06621	NEG
15.14_133.4636m/z	1.06617	NEG
6.25_187.0976m/z	1.06603	NEG
12.30_409.3680m/z	1.066	NEG
11.47_683.3958m/z	1.06563	NEG
15.65_916.6300m/z	1.06557	NEG
12.40_434.8698m/z	1.06557	NEG
15.44_840.6076m/z	1.06553	NEG
0.59_534.9706m/z	1.06537	NEG
15.84_875.6834m/z	1.0653	NEG
14.03_130.6079m/z	1.06517	NEG
11.18_766.3060m/z	1.06495	NEG
12.66_577.4804m/z	1.0649	NEG
0.60_1006.7749m/z	1.06482	NEG
22.94_192.8668m/z	1.06462	NEG
11.48_519.4040m/z	1.06444	NEG
11.50_517.3889m/z	1.06423	NEG
14.36_175.6277m/z	1.06411	NEG
14.71_825.0372m/z	1.06401	NEG
14.19_783.0324m/z	1.064	NEG
10.92_297.2432m/z	1.06375	NEG
7.53_479.1730m/z	1.06375	NEG
0.55_613.8337m/z	1.0636	NEG
15.18_50.9293m/z	1.06322	NEG
6.52_452.1473n	1.06309	NEG
22.96_252.9155m/z	1.06293	NEG
11.98_631.0273m/z	1.06231	NEG
6.42_388.1876n	1.06226	NEG
14.71_789.0354m/z	1.06225	NEG
12.43_689.5817m/z	1.06223	NEG
22.91_189.8629m/z	1.06221	NEG
14.73_129.0017m/z	1.06214	NEG
5.68_196.0251m/z	1.06202	NEG
15.43_745.0288m/z	1.0615	NEG
0.63_814.7824m/z	1.06137	NEG
13.14_565.4461m/z	1.06125	NEG
5.01_179.0325m/z	1.06104	NEG
11.76_784.0498n	1.06087	NEG
10.31_428.2781n	1.06082	NEG
11.81_465.3563m/z	1.0608	NEG
8.78_85.9161m/z	1.06079	NEG
14.78_840.5735m/z	1.06071	NEG
14.53_171.9824m/z	1.06065	NEG
14.92_783.0325m/z	1.06045	NEG
9.57_288.1378n	1.06023	NEG
21.80_572.8522m/z	1.06004	NEG
12.15_563.4258m/z	1.05997	NEG
12.20_515.3702m/z	1.05944	NEG
14.41_146.9896m/z	1.05939	NEG
6.33_208.9858m/z	1.059	NEG
11.76_889.6174m/z	1.05894	NEG
14.51_154.3624m/z	1.05882	NEG
11.79_618.0287m/z	1.05865	NEG
22.98_161.8883m/z	1.05836	NEG
12.42_648.4783n	1.05829	NEG
22.91_324.7691m/z	1.05824	NEG
18.21_572.8533m/z	1.0582	NEG
11.85_627.3855m/z	1.05816	NEG
9.01_473.3595m/z	1.058	NEG
8.82_97.5586m/z	1.05776	NEG
22.70_283.8292n	1.05755	NEG
22.94_297.8287m/z	1.05747	NEG
10.67_452.2779m/z	1.05722	NEG
0.66_957.3035m/z	1.05709	NEG
22.91_154.8994m/z	1.05697	NEG
12.20_493.3885m/z	1.05685	NEG
0.61_688.9963m/z	1.05678	NEG
10.99_595.2893m/z	1.05645	NEG
22.39_192.9292m/z	1.05618	NEG
15.68_750.0346n	1.05617	NEG
10.31_311.1684m/z	1.05614	NEG
15.17_582.5285m/z	1.05608	NEG
11.49_430.1511m/z	1.05607	NEG
0.69_536.7939m/z	1.05597	NEG
7.32_256.9874m/z	1.05575	NEG
22.94_139.9370m/z	1.05541	NEG
11.76_652.4016m/z	1.05526	NEG
14.29_838.5577m/z	1.05525	NEG
14.58_194.9932m/z	1.05517	NEG
14.53_138.9065m/z	1.05455	NEG
12.78_721.3455m/z	1.05447	NEG
0.65_987.3132n	1.05427	NEG
22.77_384.8688m/z	1.05418	NEG
12.07_461.2212m/z	1.05409	NEG
11.80_500.3324n	1.05407	NEG
13.85_176.9955m/z	1.05407	NEG
8.54_595.1447m/z	1.05396	NEG
6.25_271.0485m/z	1.05391	NEG
12.28_450.3666m/z	1.05382	NEG
11.97_632.0357m/z	1.05359	NEG
10.55_386.2447n	1.05342	NEG
12.18_473.3623m/z	1.05306	NEG
14.03_900.5597n	1.05305	NEG
22.91_220.8199n	1.05275	NEG
14.71_128.7552m/z	1.052	NEG
6.52_537.0489m/z	1.05198	NEG
7.32_468.1612n	1.0519	NEG
22.96_326.8542m/z	1.05189	NEG
11.47_605.4521m/z	1.05141	NEG
11.50_809.0352m/z	1.05137	NEG
22.95_505.7955m/z	1.05136	NEG
15.58_726.5428m/z	1.05133	NEG
0.61_1119.7630m/z	1.05104	NEG
16.21_524.8488m/z	1.05094	NEG
9.99_431.3154m/z	1.05079	NEG
8.86_97.6070m/z	1.05076	NEG
15.44_757.0321m/z	1.05062	NEG
12.08_592.4691n	1.05055	NEG
22.92_165.8685m/z	1.05034	NEG
14.90_142.5647m/z	1.05003	NEG
10.76_487.3380m/z	1.04993	NEG
9.00_385.3072m/z	1.0499	NEG
14.39_892.4664m/z	1.04986	NEG
6.82_201.1132m/z	1.04967	NEG
15.43_908.5954m/z	1.04963	NEG
0.60_1026.7594m/z	1.04926	NEG
11.51_753.0342m/z	1.04918	NEG
14.96_52.3840m/z	1.04914	NEG
11.97_945.0308m/z	1.049	NEG
8.94_97.5152m/z	1.04865	NEG
6.98_213.1130m/z	1.04865	NEG
14.70_50.1312m/z	1.04856	NEG
9.02_204.1959n	1.04826	NEG
10.63_495.7725n	1.04794	NEG
12.30_577.3369m/z	1.04787	NEG
22.95_271.8940m/z	1.04769	NEG
11.69_487.3397m/z	1.04759	NEG
14.55_941.0452m/z	1.04752	NEG
8.89_97.4250m/z	1.04751	NEG
11.80_467.3137m/z	1.04748	NEG
6.19_213.0147m/z	1.04741	NEG
5.65_173.0820m/z	1.04731	NEG
14.34_1122.5041m/z	1.04717	NEG
13.30_701.5220m/z	1.04707	NEG
14.90_866.5880m/z	1.04685	NEG
14.39_960.4733m/z	1.04662	NEG
22.96_275.8926m/z	1.04654	NEG
0.85_919.2274m/z	1.04647	NEG
14.36_790.5375m/z	1.04604	NEG
14.46_255.2326m/z	1.046	NEG
10.62_708.2417m/z	1.04578	NEG
12.66_523.3904m/z	1.04523	NEG
3.85_310.0018m/z	1.04521	NEG
11.91_490.3647n	1.04498	NEG
22.94_392.8053m/z	1.04481	NEG
16.38_797.6510m/z	1.04441	NEG
14.43_134.1362m/z	1.04417	NEG
11.47_759.0351m/z	1.04414	NEG
10.38_896.0411n	1.04329	NEG
0.86_950.1580m/z	1.04305	NEG
0.66_901.3642n	1.04285	NEG
22.60_742.7899m/z	1.04273	NEG
13.59_797.0320m/z	1.04266	NEG
7.68_551.1909m/z	1.04234	NEG
14.34_231.9316m/z	1.04208	NEG
0.62_1063.7661m/z	1.04193	NEG
22.96_143.9359m/z	1.04166	NEG
10.60_614.3453m/z	1.04138	NEG
10.79_550.3530m/z	1.04102	NEG
14.69_50.2776m/z	1.04079	NEG
11.97_881.0439m/z	1.04075	NEG
0.74_307.0313m/z	1.04057	NEG
10.65_624.2899m/z	1.04052	NEG
15.17_127.8063m/z	1.04033	NEG
5.74_138.0202m/z	1.04007	NEG
0.66_1001.2666m/z	1.03999	NEG
0.68_469.8457n	1.03986	NEG
11.13_302.2344n	1.03983	NEG
14.23_1160.4740m/z	1.03981	NEG
22.05_593.8728m/z	1.03941	NEG
13.81_132.9242m/z	1.03941	NEG
14.57_897.0419m/z	1.0394	NEG
0.80_72.8463m/z	1.03918	NEG
[truncated: 2,965 more rows]

## Sheet: fetal LGA vs AGA
Sheet7 VIP＞1 Metabolites for LGA and AGA fetal metabolome calculated by OPLS-DA mode
Compound ID	VIP	MS mode
7.13_445.1897m/z	2.26507	NEG
10.65_61.8678m/z	2.20972	NEG
0.55_835.2798m/z	2.18109	NEG
7.05_432.2059m/z	2.15401	NEG
6.64_239.0859m/z	2.14588	NEG
0.55_1167.6774m/z	2.13194	NEG
7.73_659.2837m/z	2.13141	NEG
10.42_1047.0496m/z	2.12779	NEG
10.48_339.2543m/z	2.12328	NEG
22.90_239.0853m/z	2.12113	NEG
7.74_686.3087m/z	2.11765	NEG
10.11_577.3738m/z	2.10586	NEG
6.41_247.0816m/z	2.07515	NEG
6.96_273.0802m/z	2.06476	NEG
7.53_411.1846m/z	2.06107	NEG
7.68_415.2148m/z	2.05693	NEG
8.99_239.0811m/z	2.03231	NEG
6.62_381.2100m/z	2.01901	NEG
21.90_521.8418m/z	2.0165	NEG
9.11_445.2947m/z	2.01634	NEG
7.34_571.1402m/z	1.99774	NEG
7.78_413.2001m/z	1.99468	NEG
7.95_487.2382m/z	1.98037	NEG
12.54_889.0437m/z	1.97952	NEG
11.47_481.1744m/z	1.97203	NEG
0.55_675.3454n	1.96961	NEG
6.74_545.1621m/z	1.96414	NEG
7.05_381.2097m/z	1.96371	NEG
7.68_483.2020m/z	1.95445	NEG
0.55_648.3308m/z	1.9403	NEG
7.75_478.1726m/z	1.93226	NEG
7.89_459.1416m/z	1.93216	NEG
10.92_455.3489m/z	1.92939	NEG
5.60_431.2107m/z	1.929	NEG
7.88_500.1244n	1.92883	NEG
8.56_397.2054m/z	1.9271	NEG
22.90_245.5690m/z	1.91383	NEG
6.61_413.1902m/z	1.91308	NEG
10.64_76.0530m/z	1.9102	NEG
2.22_262.0802n	1.90727	NEG
7.60_445.1899m/z	1.90621	NEG
10.77_439.3399m/z	1.88006	NEG
0.55_960.7521n	1.87517	NEG
9.48_444.2135m/z	1.87337	NEG
10.56_351.2535m/z	1.87127	NEG
5.06_241.1196m/z	1.86995	NEG
22.96_275.8926m/z	1.86781	NEG
0.55_1031.7191m/z	1.86723	NEG
7.89_854.3730n	1.86496	NEG
0.66_915.3358m/z	1.86111	NEG
6.74_483.2032m/z	1.86024	NEG
7.76_485.6707m/z	1.85367	NEG
11.31_423.3165m/z	1.85355	NEG
9.26_595.3839m/z	1.84596	NEG
0.55_670.8244m/z	1.84397	NEG
7.58_775.6807m/z	1.83715	NEG
11.39_1003.6714m/z	1.83495	NEG
7.90_557.1353m/z	1.83349	NEG
11.82_439.3634m/z	1.83061	NEG
0.80_114.0165m/z	1.82398	NEG
7.34_294.1018m/z	1.82154	NEG
10.45_255.2329m/z	1.82126	NEG
0.55_606.3451m/z	1.81579	NEG
0.55_858.2721m/z	1.8134	NEG
7.75_550.1407m/z	1.81138	NEG
7.75_482.1649m/z	1.81012	NEG
7.75_516.1613m/z	1.79955	NEG
7.90_421.1700m/z	1.79941	NEG
13.96_871.6440m/z	1.79928	NEG
6.64_432.2126m/z	1.79734	NEG
7.76_904.3708n	1.79271	NEG
6.74_417.2162m/z	1.79167	NEG
0.66_965.2973m/z	1.79132	NEG
10.64_1121.6128m/z	1.78539	NEG
10.61_861.0314m/z	1.78416	NEG
14.21_1045.5251m/z	1.78287	NEG
11.25_457.3476m/z	1.78227	NEG
10.21_325.2397m/z	1.78021	NEG
10.64_255.2326m/z	1.77982	NEG
8.12_597.1627m/z	1.77157	NEG
10.39_279.2327m/z	1.76905	NEG
9.72_609.3636m/z	1.76874	NEG
10.63_1107.5990m/z	1.76713	NEG
7.34_611.1882m/z	1.76473	NEG
0.56_901.2589n	1.76064	NEG
0.55_777.8064m/z	1.76054	NEG
11.21_483.3292m/z	1.75913	NEG
8.42_573.2152m/z	1.75887	NEG
11.79_807.0350m/z	1.75804	NEG
7.88_852.3750n	1.75745	NEG
10.77_239.0840m/z	1.75534	NEG
11.76_801.0336m/z	1.75282	NEG
15.10_907.0436m/z	1.75274	NEG
11.97_837.0394m/z	1.74749	NEG
5.01_318.0555m/z	1.74745	NEG
0.55_758.3240n	1.74633	NEG
0.55_907.7615m/z	1.7437	NEG
0.55_681.8070m/z	1.74147	NEG
7.54_193.0870m/z	1.73981	NEG
0.55_983.7286m/z	1.73695	NEG
7.75_693.2372m/z	1.73473	NEG
10.45_626.2713m/z	1.73103	NEG
10.02_791.0315m/z	1.72745	NEG
12.69_377.2669m/z	1.72553	NEG
10.42_851.0295m/z	1.72429	NEG
10.42_881.0339m/z	1.72415	NEG
23.00_235.9260m/z	1.72218	NEG
11.79_539.0161m/z	1.72117	NEG
6.64_273.0798m/z	1.72092	NEG
10.67_863.0293m/z	1.71889	NEG
7.88_636.2636m/z	1.71672	NEG
8.37_322.2015m/z	1.71639	NEG
6.77_499.1945m/z	1.71208	NEG
10.78_455.3635m/z	1.71135	NEG
8.11_467.2069m/z	1.71063	NEG
7.76_688.2649m/z	1.70921	NEG
10.62_854.0471n	1.70768	NEG
8.11_399.2192m/z	1.7074	NEG
13.41_736.5214m/z	1.70605	NEG
11.52_539.1485m/z	1.70087	NEG
0.55_793.7971n	1.69615	NEG
10.23_887.0381m/z	1.69514	NEG
13.47_321.9001m/z	1.69497	NEG
0.65_1107.2153n	1.6939	NEG
10.63_76.4446m/z	1.69388	NEG
9.27_605.2390m/z	1.69248	NEG
6.79_477.2139m/z	1.68596	NEG
10.76_457.3494m/z	1.68542	NEG
7.73_867.3976m/z	1.68454	NEG
13.95_873.6652m/z	1.68387	NEG
12.54_731.0357m/z	1.68384	NEG
22.90_381.2107m/z	1.68338	NEG
7.88_367.1612m/z	1.68309	NEG
7.13_483.1873m/z	1.68219	NEG
7.49_467.2579m/z	1.68154	NEG
6.66_407.2069m/z	1.68143	NEG
0.55_615.8313m/z	1.68105	NEG
10.37_439.3416m/z	1.68004	NEG
7.76_487.1538m/z	1.67876	NEG
11.97_846.0535n	1.67747	NEG
7.78_474.1651n	1.67746	NEG
10.38_1040.0652n	1.6766	NEG
7.14_461.1848m/z	1.67627	NEG
7.74_489.1501m/z	1.67552	NEG
10.41_1092.6088m/z	1.67544	NEG
9.66_762.0465n	1.67502	NEG
14.20_959.0459m/z	1.67463	NEG
8.84_91.4069m/z	1.67444	NEG
10.84_832.2775m/z	1.67431	NEG
8.03_319.1321m/z	1.67276	NEG
23.00_233.9303m/z	1.67137	NEG
10.21_768.2893m/z	1.66565	NEG
10.65_958.6725m/z	1.66446	NEG
7.13_509.2757m/z	1.66421	NEG
12.55_590.0249m/z	1.66312	NEG
7.89_422.1749n	1.66171	NEG
10.96_405.3035m/z	1.65794	NEG
6.02_261.1343m/z	1.65777	NEG
12.66_411.3840m/z	1.65665	NEG
11.97_848.0567n	1.65643	NEG
12.54_713.0299m/z	1.65008	NEG
11.79_864.0546n	1.64738	NEG
13.83_824.5419m/z	1.6472	NEG
13.60_521.4203m/z	1.64579	NEG
11.21_405.3011m/z	1.64524	NEG
7.91_399.1850m/z	1.64517	NEG
7.88_436.1707m/z	1.64397	NEG
8.35_427.2138m/z	1.64372	NEG
11.98_713.0286m/z	1.64187	NEG
9.65_721.0284m/z	1.64137	NEG
7.73_648.2982m/z	1.63929	NEG
11.18_283.2639m/z	1.63884	NEG
10.54_463.3417m/z	1.63875	NEG
7.05_397.1795m/z	1.63731	NEG
7.75_666.2793m/z	1.63525	NEG
0.81_61.3804m/z	1.63111	NEG
0.55_663.8329m/z	1.63	NEG
10.67_898.0497n	1.62764	NEG
14.16_856.5303m/z	1.62489	NEG
11.09_485.3727m/z	1.62393	NEG
12.54_724.0574n	1.62383	NEG
0.43_281.8758n	1.62358	NEG
8.62_467.2092m/z	1.62182	NEG
8.42_505.2269m/z	1.62122	NEG
11.38_607.3865m/z	1.62119	NEG
0.55_932.7391m/z	1.62069	NEG
10.39_1083.6602m/z	1.61853	NEG
10.03_836.0499n	1.61507	NEG
11.17_483.3622m/z	1.61493	NEG
7.73_637.3074m/z	1.61478	NEG
11.96_780.0537n	1.61459	NEG
10.42_476.2776m/z	1.61449	NEG
11.52_545.1647m/z	1.61423	NEG
7.75_677.2683m/z	1.61303	NEG
4.92_129.0563m/z	1.61098	NEG
0.56_1079.7168n	1.6075	NEG
5.57_445.1890m/z	1.6065	NEG
10.24_435.3111m/z	1.60529	NEG
7.53_317.1159m/z	1.60517	NEG
0.55_720.8092m/z	1.60481	NEG
9.66_751.0259m/z	1.604	NEG
0.68_451.6989n	1.60359	NEG
0.55_767.7865n	1.60283	NEG
10.48_829.0290m/z	1.60173	NEG
11.79_831.0381m/z	1.60107	NEG
0.80_50.3850m/z	1.60047	NEG
10.65_81.2937m/z	1.5995	NEG
9.65_758.0368n	1.59938	NEG
10.24_911.0379m/z	1.59819	NEG
7.67_853.4195m/z	1.59762	NEG
11.20_562.4330n	1.59751	NEG
9.26_475.2670m/z	1.59723	NEG
13.56_867.0382m/z	1.59517	NEG
14.78_778.5588m/z	1.59462	NEG
7.41_647.2639m/z	1.59417	NEG
10.10_815.0301m/z	1.59174	NEG
10.43_1087.5973m/z	1.58958	NEG
5.64_443.1727m/z	1.58946	NEG
7.90_437.1620m/z	1.58843	NEG
11.08_411.3089m/z	1.58773	NEG
8.27_516.2029n	1.58625	NEG
8.37_469.2270m/z	1.58561	NEG
9.65_704.0441n	1.58505	NEG
11.20_535.3984m/z	1.5833	NEG
22.90_238.0775m/z	1.58327	NEG
10.60_614.3453m/z	1.58273	NEG
8.89_631.2713m/z	1.58003	NEG
14.78_719.5407m/z	1.57987	NEG
13.74_847.6496m/z	1.57819	NEG
14.80_846.5500m/z	1.57766	NEG
10.38_1027.0472m/z	1.57754	NEG
7.34_423.1847m/z	1.57645	NEG
10.10_674.2895m/z	1.57605	NEG
4.94_241.1194m/z	1.57534	NEG
10.43_1014.6270n	1.57514	NEG
0.55_613.8337m/z	1.57418	NEG
7.63_239.0878m/z	1.57398	NEG
0.81_203.0471m/z	1.57275	NEG
0.61_1043.7844m/z	1.57266	NEG
0.55_1094.6975m/z	1.57152	NEG
10.04_429.3002m/z	1.57147	NEG
7.75_497.1823m/z	1.57057	NEG
7.89_399.3844m/z	1.57011	NEG
10.97_425.1464m/z	1.56858	NEG
11.97_702.0592n	1.56816	NEG
8.28_453.2841m/z	1.56769	NEG
14.80_859.0381m/z	1.56743	NEG
10.54_461.3266m/z	1.56684	NEG
0.64_162.1130m/z	1.56635	NEG
8.01_579.2777m/z	1.56621	NEG
11.12_463.3414m/z	1.56536	NEG
4.92_349.0869m/z	1.56433	NEG
0.55_1110.6906m/z	1.56367	NEG
7.68_551.1909m/z	1.56153	NEG
10.67_963.0362m/z	1.56057	NEG
8.72_613.3588m/z	1.55985	NEG
7.06_222.1134m/z	1.5591	NEG
15.97_866.6260m/z	1.55811	NEG
11.27_642.3763m/z	1.55796	NEG
8.29_424.2808n	1.55675	NEG
0.69_187.1206m/z	1.55673	NEG
7.76_475.1983m/z	1.55628	NEG
14.89_999.5474m/z	1.55381	NEG
13.24_904.5984m/z	1.55066	NEG
10.90_483.3677m/z	1.5495	NEG
11.97_839.0384m/z	1.54796	NEG
7.75_466.6487m/z	1.54766	NEG
10.21_958.0495n	1.54686	NEG
14.21_1039.5095m/z	1.54658	NEG
11.79_778.0506n	1.54431	NEG
0.68_205.0172m/z	1.54297	NEG
14.89_53.6877m/z	1.54239	NEG
0.55_876.7557m/z	1.54216	NEG
8.56_447.3112m/z	1.54208	NEG
16.73_859.0168m/z	1.54205	NEG
10.44_1015.0538m/z	1.54182	NEG
0.68_427.7583n	1.5407	NEG
22.95_217.8656m/z	1.5404	NEG
8.02_512.2963n	1.54026	NEG
7.94_227.1288m/z	1.54016	NEG
7.59_251.0926m/z	1.53984	NEG
10.84_281.2486m/z	1.5384	NEG
0.55_915.7546m/z	1.53836	NEG
14.56_792.5452m/z	1.53801	NEG
6.47_295.1195m/z	1.53677	NEG
12.54_725.0362m/z	1.53668	NEG
11.79_722.0490n	1.53632	NEG
7.13_577.2586m/z	1.53515	NEG
11.37_659.3095n	1.53501	NEG
0.80_356.9938m/z	1.53389	NEG
22.44_862.5521m/z	1.53374	NEG
11.37_507.2754m/z	1.53294	NEG
10.84_764.2906m/z	1.53272	NEG
6.88_514.2845m/z	1.53114	NEG
11.97_623.0230m/z	1.53111	NEG
11.18_367.2714m/z	1.52918	NEG
1.42_280.9902m/z	1.5287	NEG
9.20_453.2317m/z	1.52695	NEG
8.66_533.1810m/z	1.52681	NEG
7.41_579.2779m/z	1.52634	NEG
10.65_81.0438m/z	1.5256	NEG
10.48_808.0600n	1.52538	NEG
10.72_523.3566m/z	1.52499	NEG
12.55_793.0383m/z	1.52493	NEG
7.29_514.2842m/z	1.52401	NEG
14.27_925.5197n	1.5231	NEG
11.97_728.0383n	1.5227	NEG
9.66_736.0442n	1.52181	NEG
14.23_871.0406m/z	1.52178	NEG
1.44_286.9704m/z	1.52044	NEG
10.64_63.6395m/z	1.51988	NEG
7.75_575.1245m/z	1.51974	NEG
2.21_289.0682m/z	1.51884	NEG
10.64_82.2205m/z	1.51752	NEG
0.54_724.7999m/z	1.51726	NEG
7.78_464.3001m/z	1.51653	NEG
8.97_451.2207m/z	1.51574	NEG
7.89_821.3588m/z	1.51556	NEG
0.69_636.7482m/z	1.51555	NEG
7.75_881.8829m/z	1.51513	NEG
12.54_641.0282m/z	1.51445	NEG
7.34_544.2109n	1.51415	NEG
22.89_166.9250m/z	1.51409	NEG
12.56_605.0193m/z	1.51177	NEG
14.80_852.4658m/z	1.51162	NEG
8.57_484.2112n	1.51129	NEG
12.54_597.0210m/z	1.50918	NEG
7.85_516.2868m/z	1.50893	NEG
10.23_483.3592m/z	1.50755	NEG
0.55_980.7322m/z	1.50731	NEG
11.70_523.3185m/z	1.50721	NEG
0.55_1153.6924n	1.50709	NEG
4.93_271.9846m/z	1.5068	NEG
9.38_350.1759m/z	1.50535	NEG
10.63_990.6628n	1.50484	NEG
10.10_813.0306m/z	1.50483	NEG
11.62_591.4617m/z	1.50412	NEG
14.75_53.0414m/z	1.50405	NEG
15.34_750.5423m/z	1.50325	NEG
10.42_544.2665m/z	1.50322	NEG
10.38_1054.0668n	1.50224	NEG
7.34_668.1558n	1.50207	NEG
10.11_798.0368n	1.50196	NEG
8.74_387.2862m/z	1.50134	NEG
0.66_305.7902n	1.50063	NEG
14.81_727.5455m/z	1.50037	NEG
11.37_655.3665n	1.50011	NEG
0.55_1006.7184m/z	1.49991	NEG
13.73_547.4359m/z	1.49929	NEG
9.69_759.0307m/z	1.49896	NEG
11.20_354.1483n	1.4972	NEG
11.85_607.4527m/z	1.49569	NEG
22.90_289.9005m/z	1.49545	NEG
14.58_58.0544m/z	1.4953	NEG
0.53_275.9055m/z	1.49526	NEG
20.54_352.9201m/z	1.49391	NEG
7.75_384.1967n	1.49335	NEG
0.62_1199.7440n	1.49296	NEG
0.55_940.7307m/z	1.49278	NEG
10.61_837.0300m/z	1.49273	NEG
11.96_758.0532n	1.49257	NEG
12.48_873.0443m/z	1.49247	NEG
10.11_897.0358m/z	1.4918	NEG
9.65_664.0550n	1.49122	NEG
0.63_526.8598m/z	1.49032	NEG
10.19_433.3064m/z	1.49031	NEG
9.30_479.3016m/z	1.48967	NEG
12.10_509.2946m/z	1.48947	NEG
0.55_736.3039m/z	1.48937	NEG
14.58_842.5496m/z	1.48776	NEG
9.87_789.0305m/z	1.4871	NEG
7.75_421.5900m/z	1.48666	NEG
11.52_503.2643m/z	1.48653	NEG
10.38_790.0599n	1.4865	NEG
14.58_852.5742m/z	1.48604	NEG
8.00_286.6223m/z	1.4858	NEG
0.55_925.7448m/z	1.48543	NEG
10.10_868.0523n	1.4846	NEG
8.09_510.2809n	1.48427	NEG
0.55_857.7702m/z	1.48407	NEG
11.48_395.3161m/z	1.48395	NEG
14.39_900.5549m/z	1.48286	NEG
15.04_1027.0530m/z	1.48194	NEG
0.55_1137.7038n	1.48032	NEG
12.39_589.4453m/z	1.48002	NEG
9.65_764.0358n	1.47924	NEG
10.22_964.0592n	1.47907	NEG
10.11_848.0652n	1.479	NEG
7.34_592.2474m/z	1.47876	NEG
10.11_870.0508n	1.47839	NEG
10.21_587.3258n	1.47807	NEG
14.02_687.4711m/z	1.47714	NEG
7.76_332.2004n	1.47657	NEG
6.64_425.1636m/z	1.47509	NEG
10.39_504.3089m/z	1.47244	NEG
4.75_197.0429m/z	1.47192	NEG
10.24_914.0544n	1.47121	NEG
10.18_599.2511m/z	1.47102	NEG
12.21_551.3591m/z	1.46985	NEG
10.09_610.2454m/z	1.46955	NEG
9.66_768.0450n	1.46896	NEG
7.88_456.1658m/z	1.46839	NEG
10.24_992.0609n	1.46835	NEG
10.84_657.2943n	1.46707	NEG
11.76_784.0498n	1.46658	NEG
9.77_432.3178m/z	1.46548	NEG
14.68_1111.4869n	1.46487	NEG
10.61_913.0350m/z	1.46477	NEG
12.01_541.1652m/z	1.46461	NEG
11.74_562.4157m/z	1.46436	NEG
9.64_706.0314n	1.46397	NEG
8.87_90.7778m/z	1.46255	NEG
10.21_564.3302m/z	1.46158	NEG
10.38_519.3337n	1.46147	NEG
14.75_810.6593m/z	1.45933	NEG
8.74_480.2789m/z	1.45926	NEG
10.26_660.2571m/z	1.4592	NEG
10.23_890.0541n	1.45853	NEG
22.92_163.8895n	1.45843	NEG
10.10_865.0333m/z	1.45769	NEG
10.84_834.0357n	1.45752	NEG
7.10_613.2263m/z	1.45579	NEG
10.22_994.0515n	1.4538	NEG
0.70_644.8963m/z	1.45289	NEG
15.43_726.0370n	1.45243	NEG
23.01_365.8838m/z	1.45202	NEG
22.89_233.8617m/z	1.45186	NEG
14.54_944.5607m/z	1.45175	NEG
22.91_203.7994m/z	1.45148	NEG
0.62_1063.7661m/z	1.45146	NEG
0.56_622.3240m/z	1.45131	NEG
3.42_922.2946m/z	1.45103	NEG
14.95_873.5648m/z	1.45096	NEG
5.37_541.1385m/z	1.45076	NEG
10.10_842.0414n	1.45026	NEG
0.71_203.0671m/z	1.44996	NEG
0.55_567.8703n	1.44994	NEG
13.81_866.5145m/z	1.44976	NEG
0.55_930.7406m/z	1.44972	NEG
21.19_593.8722m/z	1.44908	NEG
10.67_1015.5942m/z	1.44899	NEG
10.92_401.1860m/z	1.44799	NEG
7.34_532.2171m/z	1.44775	NEG
0.55_865.7618m/z	1.44766	NEG
14.25_826.6539m/z	1.44672	NEG
12.89_607.3844m/z	1.44628	NEG
10.42_725.0254m/z	1.44616	NEG
9.86_812.0491n	1.44584	NEG
14.68_902.5716m/z	1.44413	NEG
0.68_369.8015n	1.44339	NEG
22.89_269.8405m/z	1.44308	NEG
10.38_928.0530n	1.44279	NEG
11.60_455.3262m/z	1.44249	NEG
10.38_665.3355n	1.44208	NEG
19.69_836.7804m/z	1.44026	NEG
22.92_125.8741m/z	1.44019	NEG
11.80_611.0239m/z	1.43955	NEG
10.84_838.2928m/z	1.43946	NEG
11.37_737.3531n	1.43919	NEG
14.74_53.0291m/z	1.4385	NEG
8.80_406.2710n	1.4374	NEG
5.42_254.0730m/z	1.43734	NEG
0.65_1086.1999m/z	1.43578	NEG
9.19_479.3103m/z	1.43506	NEG
14.36_980.5131m/z	1.43478	NEG
13.85_846.4671m/z	1.4346	NEG
0.55_992.7576n	1.43459	NEG
0.55_1117.6882m/z	1.43441	NEG
0.56_556.8468m/z	1.43397	NEG
11.79_511.0145m/z	1.43357	NEG
13.28_636.4596m/z	1.43324	NEG
11.40_461.3262m/z	1.43319	NEG
7.89_484.1611m/z	1.43295	NEG
11.87_563.4294m/z	1.43263	NEG
10.09_864.0513n	1.43126	NEG
14.56_1003.0510m/z	1.43082	NEG
0.73_165.0407m/z	1.43046	NEG
14.36_833.0369m/z	1.42983	NEG
0.60_734.8270m/z	1.42977	NEG
15.68_965.6147m/z	1.42928	NEG
7.74_685.2486m/z	1.42853	NEG
10.38_1029.0458m/z	1.42732	NEG
10.41_865.0298m/z	1.42718	NEG
5.30_544.1627n	1.42701	NEG
10.64_480.3086m/z	1.42671	NEG
12.54_599.0192m/z	1.42671	NEG
10.10_774.0454n	1.42668	NEG
10.01_820.0379n	1.42661	NEG
9.00_459.2826m/z	1.42641	NEG
0.54_610.8601n	1.42632	NEG
4.78_277.1222m/z	1.42599	NEG
11.72_441.3738m/z	1.42528	NEG
10.61_855.0327m/z	1.42508	NEG
10.10_606.3022m/z	1.4249	NEG
12.43_571.4366m/z	1.42374	NEG
14.75_957.0455m/z	1.42341	NEG
6.47_238.5798m/z	1.42267	NEG
14.57_802.4756m/z	1.42212	NEG
10.35_462.3335n	1.42168	NEG
4.92_197.0428m/z	1.42067	NEG
7.41_641.2453m/z	1.42018	NEG
11.40_580.2322m/z	1.42007	NEG
10.21_655.2776n	1.41942	NEG
16.81_799.6674m/z	1.41929	NEG
12.08_513.3537m/z	1.41825	NEG
10.46_1017.0495m/z	1.4179	NEG
0.67_484.6709m/z	1.41756	NEG
9.65_784.0457n	1.41685	NEG
11.65_527.2660m/z	1.41671	NEG
10.64_540.3299m/z	1.4163	NEG
8.08_577.2621m/z	1.41571	NEG
0.85_649.1185m/z	1.41568	NEG
10.39_1175.6452m/z	1.41481	NEG
14.10_942.5347m/z	1.41479	NEG
10.43_765.0239m/z	1.41447	NEG
9.27_583.2562m/z	1.41404	NEG
14.68_808.5096m/z	1.41392	NEG
10.42_822.0457n	1.41386	NEG
14.75_1009.0505m/z	1.41343	NEG
12.20_587.4287m/z	1.41308	NEG
0.68_203.0204m/z	1.41269	NEG
12.55_729.0360m/z	1.41263	NEG
8.10_315.1814m/z	1.41162	NEG
4.78_293.1140m/z	1.41139	NEG
7.75_429.4014m/z	1.4102	NEG
0.87_703.1259m/z	1.40957	NEG
10.76_160.8425m/z	1.40924	NEG
0.55_914.7578m/z	1.40903	NEG
7.51_461.2189m/z	1.4087	NEG
10.39_818.0454n	1.40857	NEG
10.38_910.0424n	1.40842	NEG
14.52_951.0463m/z	1.40821	NEG
10.67_452.2779m/z	1.40797	NEG
1.22_381.0378m/z	1.40755	NEG
0.61_737.8360m/z	1.40707	NEG
10.45_676.3045m/z	1.40698	NEG
0.55_827.2857m/z	1.40688	NEG
22.94_139.9370m/z	1.4068	NEG
4.93_187.0071m/z	1.40651	NEG
0.63_1118.7230m/z	1.40639	NEG
9.89_617.2613m/z	1.40579	NEG
10.45_540.3301m/z	1.40473	NEG
5.30_305.0673m/z	1.40469	NEG
22.39_521.8347m/z	1.4044	NEG
13.87_686.4762m/z	1.40335	NEG
7.75_882.3888n	1.40147	NEG
14.28_900.5671m/z	1.40102	NEG
8.29_448.3069m/z	1.39986	NEG
11.98_774.0430n	1.39969	NEG
14.18_365.3420m/z	1.39914	NEG
12.05_424.3506m/z	1.3991	NEG
13.72_834.5534n	1.39901	NEG
14.44_857.0411m/z	1.3987	NEG
22.91_160.8416n	1.39842	NEG
6.19_197.9911m/z	1.39814	NEG
0.81_295.3919m/z	1.39718	NEG
0.96_156.9903m/z	1.39708	NEG
3.85_300.0464m/z	1.39696	NEG
10.38_651.3355n	1.39662	NEG
0.55_491.8645m/z	1.39654	NEG
1.44_334.9608m/z	1.39635	NEG
11.60_535.3985m/z	1.39586	NEG
10.22_903.0386m/z	1.39576	NEG
12.54_736.0499n	1.3955	NEG
9.09_716.2674m/z	1.39541	NEG
15.36_770.8157m/z	1.39528	NEG
10.95_403.2846m/z	1.39521	NEG
10.38_763.0274m/z	1.39459	NEG
10.01_796.0372n	1.39428	NEG
11.03_313.2380m/z	1.39414	NEG
11.97_798.0678n	1.39413	NEG
0.66_634.2377m/z	1.39378	NEG
9.87_734.0581n	1.39358	NEG
10.35_453.2863m/z	1.39324	NEG
7.41_512.2959n	1.39276	NEG
0.55_1086.6988m/z	1.39275	NEG
8.36_497.2917m/z	1.39265	NEG
22.89_164.9284m/z	1.39257	NEG
9.87_806.0475n	1.39206	NEG
22.64_450.8433m/z	1.3917	NEG
1.44_324.9793m/z	1.39107	NEG
0.68_443.7350n	1.39094	NEG
8.98_598.2118m/z	1.39025	NEG
8.86_311.2238m/z	1.38983	NEG
10.11_785.0308m/z	1.38887	NEG
11.51_439.3424m/z	1.38845	NEG
7.34_509.2752m/z	1.3878	NEG
10.10_825.0333m/z	1.38777	NEG
1.44_336.0565n	1.38765	NEG
10.44_1082.6151n	1.38763	NEG
13.10_547.4352m/z	1.38727	NEG
15.13_188.9978m/z	1.38721	NEG
14.56_991.0483m/z	1.38683	NEG
12.54_734.0466n	1.38633	NEG
7.74_892.3709m/z	1.38503	NEG
7.89_621.2629m/z	1.38502	NEG
10.98_616.3616m/z	1.38474	NEG
0.78_389.0517m/z	1.38422	NEG
10.61_829.0288m/z	1.38382	NEG
12.54_610.0344m/z	1.38359	NEG
10.38_1056.0640n	1.38317	NEG
11.19_439.3201m/z	1.38304	NEG
14.09_1022.4844m/z	1.3828	NEG
14.43_826.8459m/z	1.38127	NEG
10.75_463.3424m/z	1.38122	NEG
14.98_53.3787m/z	1.38119	NEG
0.62_672.8583m/z	1.38034	NEG
9.02_423.1104m/z	1.37989	NEG
0.55_1036.7267m/z	1.37934	NEG
22.91_162.8386n	1.37895	NEG
10.63_1058.6645n	1.37764	NEG
6.18_432.2095m/z	1.37699	NEG
12.59_515.3732m/z	1.37689	NEG
11.97_854.0563n	1.37679	NEG
10.77_484.3744n	1.37675	NEG
14.92_981.0488m/z	1.37644	NEG
22.91_199.8049m/z	1.37634	NEG
11.96_786.0679n	1.37601	NEG
0.68_366.7583m/z	1.37474	NEG
10.76_487.3380m/z	1.3747	NEG
0.66_608.5240m/z	1.37462	NEG
0.66_283.7854n	1.37396	NEG
4.92_281.1004m/z	1.37115	NEG
14.58_725.0316m/z	1.37111	NEG
12.18_538.3140n	1.37093	NEG
9.65_748.0441n	1.37089	NEG
10.61_843.0294m/z	1.37081	NEG
10.38_802.0615n	1.37032	NEG
20.79_457.8832m/z	1.37021	NEG
14.31_772.5607n	1.36945	NEG
0.66_495.6415n	1.36889	NEG
0.85_941.2079m/z	1.36863	NEG
0.66_299.7596n	1.36855	NEG
12.23_506.3344m/z	1.36838	NEG
10.88_461.3263m/z	1.36793	NEG
0.89_411.0349m/z	1.36723	NEG
15.68_998.6294n	1.36716	NEG
7.90_797.3977m/z	1.36709	NEG
11.56_515.3728m/z	1.3656	NEG
12.51_797.0474m/z	1.36555	NEG
0.66_913.3390m/z	1.3655	NEG
14.92_918.5475m/z	1.36528	NEG
11.57_545.4185m/z	1.36506	NEG
14.69_52.7034m/z	1.36494	NEG
11.91_467.3738m/z	1.36474	NEG
0.66_1143.1875n	1.36389	NEG
15.26_571.4962m/z	1.36389	NEG
6.42_525.2700m/z	1.36346	NEG
0.64_564.7534m/z	1.36237	NEG
0.66_557.5989n	1.36184	NEG
14.09_892.5223m/z	1.3613	NEG
10.21_504.3095m/z	1.36109	NEG
8.19_407.2437m/z	1.36107	NEG
0.66_419.7105n	1.36105	NEG
14.58_954.5777n	1.36068	NEG
10.66_947.6092m/z	1.36041	NEG
8.01_709.2324m/z	1.36025	NEG
10.23_840.0489n	1.35998	NEG
8.01_612.2892n	1.3599	NEG
8.29_243.1604m/z	1.35985	NEG
0.66_595.5840n	1.35961	NEG
10.64_540.5615m/z	1.35936	NEG
11.79_537.0152m/z	1.359	NEG
15.43_687.0223m/z	1.35768	NEG
10.76_445.3616m/z	1.35751	NEG
12.29_425.3631m/z	1.35728	NEG
2.04_383.1226m/z	1.35719	NEG
15.43_837.0379m/z	1.35715	NEG
8.92_411.2016m/z	1.35534	NEG
11.98_631.0273m/z	1.3552	NEG
22.77_157.9302m/z	1.35505	NEG
11.37_1159.7087m/z	1.35449	NEG
11.25_513.3610m/z	1.35433	NEG
11.18_591.3603n	1.35424	NEG
8.62_589.2982m/z	1.35398	NEG
10.67_1085.6758m/z	1.35395	NEG
11.85_517.3889m/z	1.35362	NEG
22.70_464.8151m/z	1.35264	NEG
11.98_619.0197m/z	1.35257	NEG
9.65_732.0422n	1.35245	NEG
16.35_838.6265m/z	1.35217	NEG
7.29_582.2724m/z	1.352	NEG
0.66_288.7701m/z	1.35114	NEG
15.04_857.0398m/z	1.35062	NEG
0.62_979.7999n	1.35057	NEG
2.04_248.0543m/z	1.35051	NEG
3.85_290.1005m/z	1.3501	NEG
0.56_824.7461m/z	1.35006	NEG
6.27_244.0590m/z	1.34959	NEG
9.66_727.0276m/z	1.34951	NEG
10.02_392.2924n	1.34917	NEG
11.74_421.3321m/z	1.34878	NEG
12.38_517.3887m/z	1.34849	NEG
0.55_801.2826m/z	1.34796	NEG
11.91_565.4450m/z	1.34777	NEG
11.98_736.0495n	1.34688	NEG
10.11_857.0345m/z	1.34688	NEG
15.42_171.9485m/z	1.34673	NEG
13.77_822.5277m/z	1.34651	NEG
0.55_673.8127m/z	1.34626	NEG
11.79_804.0534n	1.34557	NEG
0.65_1075.2362n	1.34521	NEG
22.90_273.8286m/z	1.34501	NEG
9.66_738.0410n	1.34459	NEG
10.55_363.2535m/z	1.34421	NEG
11.44_299.2589m/z	1.3438	NEG
15.15_783.0323m/z	1.34277	NEG
12.01_411.3476m/z	1.34253	NEG
6.73_220.9418m/z	1.34189	NEG
10.39_871.0322m/z	1.34173	NEG
15.07_1012.5423m/z	1.34169	NEG
10.41_880.0658n	1.34148	NEG
0.66_958.2875m/z	1.34132	NEG
12.57_617.1810m/z	1.34114	NEG
11.52_488.3463n	1.34109	NEG
11.28_477.3343m/z	1.34049	NEG
5.76_245.0493m/z	1.34029	NEG
10.65_76.4651m/z	1.33865	NEG
23.01_161.9253m/z	1.33853	NEG
10.42_827.0282m/z	1.3378	NEG
8.45_381.1828m/z	1.33765	NEG
6.48_199.0979m/z	1.33744	NEG
14.98_53.3677m/z	1.33734	NEG
12.54_881.0449m/z	1.33693	NEG
8.99_628.2482m/z	1.3369	NEG
22.90_246.0745m/z	1.33617	NEG
12.55_440.3842n	1.33544	NEG
0.79_52.6175m/z	1.3354	NEG
10.39_1179.6306m/z	1.33518	NEG
10.22_968.0763n	1.33509	NEG
7.85_565.2641m/z	1.33498	NEG
12.53_899.0467m/z	1.33497	NEG
0.68_336.9095m/z	1.3348	NEG
0.55_1021.7263m/z	1.3345	NEG
0.66_929.3267m/z	1.3338	NEG
11.36_523.3628n	1.33313	NEG
10.39_1107.6599m/z	1.33293	NEG
11.81_465.3563m/z	1.33289	NEG
14.70_1019.5031m/z	1.33215	NEG
10.22_910.0554n	1.33212	NEG
8.85_97.5541m/z	1.3321	NEG
10.11_781.0294m/z	1.33194	NEG
13.95_1149.6867m/z	1.33179	NEG
9.65_711.0274m/z	1.33152	NEG
11.79_705.0305m/z	1.33085	NEG
8.17_449.2549m/z	1.33073	NEG
12.55_871.0500m/z	1.33072	NEG
15.12_821.0376m/z	1.33031	NEG
14.38_876.5725m/z	1.32943	NEG
8.61_597.1644m/z	1.32915	NEG
11.97_842.0570n	1.32898	NEG
12.54_696.0404n	1.32843	NEG
9.86_772.0462n	1.32838	NEG
22.91_220.8199n	1.32762	NEG
7.74_448.7012n	1.32726	NEG
7.34_522.2466n	1.32709	NEG
10.38_896.0411n	1.32701	NEG
11.20_571.2899m/z	1.3267	NEG
0.55_785.7910m/z	1.32629	NEG
20.36_702.8142m/z	1.3262	NEG
9.93_407.2690m/z	1.32544	NEG
6.98_335.1269m/z	1.32529	NEG
4.75_129.0563m/z	1.3251	NEG
12.54_863.0422m/z	1.3245	NEG
11.81_384.1604m/z	1.32434	NEG
12.30_793.0361m/z	1.32403	NEG
12.33_437.3623m/z	1.324	NEG
11.48_593.0228m/z	1.32357	NEG
10.38_887.0344m/z	1.32357	NEG
9.15_283.1912m/z	1.32277	NEG
22.98_146.9378m/z	1.32248	NEG
14.43_766.5374m/z	1.32106	NEG
0.54_310.8821m/z	1.32095	NEG
0.66_227.8236n	1.32091	NEG
6.49_251.0923m/z	1.32068	NEG
14.29_838.5577m/z	1.32062	NEG
11.33_392.3282n	1.32057	NEG
10.38_812.0452n	1.31982	NEG
14.82_953.5435m/z	1.31914	NEG
21.04_457.8856m/z	1.31806	NEG
0.66_597.5814n	1.31768	NEG
13.81_869.0399m/z	1.31754	NEG
11.75_397.3310m/z	1.31688	NEG
15.41_920.5489m/z	1.3166	NEG
11.85_689.3491m/z	1.31651	NEG
7.75_490.1500m/z	1.31651	NEG
0.79_80.4562m/z	1.31638	NEG
10.44_299.2590m/z	1.31626	NEG
10.48_407.2720m/z	1.31431	NEG
10.11_853.0348m/z	1.31386	NEG
10.43_841.0303m/z	1.31379	NEG
7.74_690.2368m/z	1.31355	NEG
9.74_499.3081m/z	1.31285	NEG
7.88_829.3859m/z	1.31259	NEG
14.79_908.5370m/z	1.31234	NEG
0.66_594.7638m/z	1.31232	NEG
10.38_894.0420n	1.31203	NEG
10.00_543.3882m/z	1.31193	NEG
7.76_956.3430n	1.31184	NEG
10.11_829.0339m/z	1.31177	NEG
12.54_754.0571n	1.31174	NEG
6.19_213.0147m/z	1.31165	NEG
12.56_543.1792m/z	1.31155	NEG
10.29_319.2636m/z	1.3105	NEG
11.86_433.3317m/z	1.30946	NEG
0.56_1175.6679m/z	1.3092	NEG
10.42_774.0344n	1.30884	NEG
13.66_861.6069n	1.30795	NEG
15.10_859.0385m/z	1.30785	NEG
0.81_291.3042m/z	1.30761	NEG
0.66_456.6552m/z	1.30757	NEG
0.74_176.9013m/z	1.30697	NEG
5.28_207.0118m/z	1.30695	NEG
11.37_508.3403m/z	1.30687	NEG
10.38_933.0373m/z	1.30683	NEG
12.30_577.3369m/z	1.30674	NEG
6.61_481.1857m/z	1.30594	NEG
0.82_292.3211m/z	1.30548	NEG
1.44_235.0084m/z	1.30539	NEG
11.52_465.3567m/z	1.30502	NEG
8.61_567.3163m/z	1.30493	NEG
0.56_1012.7134n	1.30405	NEG
5.51_384.1593n	1.30399	NEG
6.85_478.2788m/z	1.30361	NEG
12.54_470.1960m/z	1.30328	NEG
10.70_877.0308m/z	1.30297	NEG
12.55_685.0353m/z	1.30295	NEG
11.33_379.2773m/z	1.3026	NEG
8.13_464.3016m/z	1.30207	NEG
10.22_873.0368m/z	1.30196	NEG
10.38_920.0446n	1.30195	NEG
6.78_236.0962m/z	1.30159	NEG
13.10_705.5181m/z	1.30156	NEG
11.92_455.3139m/z	1.30082	NEG
14.43_172.7453m/z	1.30048	NEG
6.43_535.2200m/z	1.3002	NEG
15.72_745.5581m/z	1.29998	NEG
0.69_642.6911m/z	1.29956	NEG
10.64_89.8252m/z	1.29929	NEG
12.35_731.5542m/z	1.2989	NEG
0.73_510.6822m/z	1.29878	NEG
15.04_778.5809m/z	1.29854	NEG
22.92_174.8646n	1.29805	NEG
14.43_919.0456m/z	1.29771	NEG
0.81_272.9469m/z	1.29751	NEG
12.71_567.4539m/z	1.29717	NEG
10.62_627.3352n	1.29711	NEG
10.66_1061.6759m/z	1.29601	NEG
5.01_453.0227m/z	1.29507	NEG
11.25_485.3689m/z	1.29486	NEG
10.97_327.1286m/z	1.2947	NEG
12.54_704.0412n	1.29449	NEG
10.23_946.0743n	1.2943	NEG
12.51_1167.5125m/z	1.29356	NEG
13.19_610.4440m/z	1.29352	NEG
7.34_577.2613m/z	1.29311	NEG
14.01_883.5351m/z	1.2929	NEG
14.40_53.5245m/z	1.29255	NEG
10.43_798.0456n	1.29235	NEG
10.08_517.2423m/z	1.29184	NEG
7.89_529.1432m/z	1.29169	NEG
10.98_684.3366m/z	1.29094	NEG
14.42_781.5660n	1.29052	NEG
9.09_605.2391m/z	1.29007	NEG
11.84_537.4150m/z	1.29006	NEG
0.55_728.8112m/z	1.28981	NEG
6.42_401.1638m/z	1.28981	NEG
11.79_665.0282m/z	1.28949	NEG
0.66_591.5543n	1.28924	NEG
0.66_1038.2293m/z	1.28918	NEG
11.12_409.2373m/z	1.28904	NEG
10.43_1050.5658m/z	1.289	NEG
7.73_481.2402m/z	1.2889	NEG
9.62_413.3382m/z	1.2888	NEG
7.82_223.1338m/z	1.28864	NEG
0.56_955.7130n	1.2886	NEG
22.95_221.9467m/z	1.28854	NEG
12.36_416.3860n	1.28848	NEG
10.52_485.3263m/z	1.28828	NEG
10.41_986.0501n	1.28768	NEG
0.54_373.9027n	1.2876	NEG
11.00_367.2805m/z	1.28716	NEG
0.66_624.5377m/z	1.28701	NEG
5.26_283.0815m/z	1.28679	NEG
12.51_667.2058m/z	1.28652	NEG
19.39_352.9204m/z	1.28649	NEG
15.04_878.5881m/z	1.28627	NEG
12.55_635.0261m/z	1.28601	NEG
10.38_949.0401m/z	1.28567	NEG
16.08_832.9840m/z	1.2854	NEG
12.54_756.0539n	1.28524	NEG
15.42_785.0346m/z	1.28486	NEG
12.12_523.4321m/z	1.28465	NEG
9.13_673.3258m/z	1.28441	NEG
7.19_467.1921m/z	1.28436	NEG
7.75_429.4651m/z	1.28355	NEG
7.88_494.2560m/z	1.28354	NEG
12.54_728.0459n	1.2831	NEG
0.71_622.7366m/z	1.28296	NEG
13.89_813.0325m/z	1.28292	NEG
15.98_892.6417m/z	1.28288	NEG
7.75_429.5707m/z	1.2827	NEG
10.21_880.0526n	1.28256	NEG
10.23_943.0404m/z	1.2818	NEG
12.23_605.4656m/z	1.28154	NEG
6.34_415.1655m/z	1.28151	NEG
10.22_926.0561n	1.2806	NEG
12.20_515.3702m/z	1.28058	NEG
0.62_741.8466m/z	1.28054	NEG
8.89_625.2543m/z	1.2802	NEG
15.12_178.5502m/z	1.27937	NEG
11.94_511.3965m/z	1.27927	NEG
11.69_487.3397m/z	1.27893	NEG
22.98_161.8883m/z	1.2788	NEG
14.07_1019.5092m/z	1.27868	NEG
3.75_171.0275m/z	1.27864	NEG
15.52_807.5945m/z	1.27838	NEG
5.01_174.0434m/z	1.27834	NEG
19.02_525.8763m/z	1.27797	NEG
12.81_691.5020m/z	1.27785	NEG
14.21_773.6691m/z	1.27755	NEG
0.66_935.3205m/z	1.27734	NEG
15.06_703.0292m/z	1.27686	NEG
10.84_1042.6965n	1.27613	NEG
14.93_744.5533m/z	1.27599	NEG
0.66_575.5767n	1.27575	NEG
0.59_408.9313m/z	1.27519	NEG
13.51_514.8954m/z	1.27516	NEG
6.25_209.0796m/z	1.27467	NEG
0.66_479.6662n	1.27444	NEG
22.96_209.9268m/z	1.27426	NEG
10.23_986.0614n	1.27397	NEG
12.07_543.4018m/z	1.27394	NEG
15.84_875.6834m/z	1.27326	NEG
10.11_837.0340m/z	1.27299	NEG
12.03_435.3467m/z	1.27298	NEG
11.85_559.3973m/z	1.27269	NEG
10.84_653.3514n	1.27247	NEG
6.31_591.2475m/z	1.27243	NEG
11.76_728.0393n	1.27213	NEG
0.83_459.1113m/z	1.2718	NEG
0.65_605.6213n	1.27163	NEG
14.68_955.0472m/z	1.27159	NEG
14.93_804.5741m/z	1.27148	NEG
9.31_313.2383m/z	1.27146	NEG
8.78_697.3646m/z	1.27144	NEG
9.10_583.2564m/z	1.27138	NEG
12.54_786.0452n	1.27129	NEG
0.70_640.7045m/z	1.27117	NEG
11.91_490.3647n	1.27105	NEG
1.15_208.9778m/z	1.27097	NEG
15.43_783.0311m/z	1.27044	NEG
0.66_284.7750m/z	1.2704	NEG
14.90_126.4295m/z	1.27026	NEG
14.57_885.5475m/z	1.27004	NEG
0.54_617.8464n	1.26989	NEG
22.89_271.8349m/z	1.26939	NEG
10.22_988.0530n	1.26901	NEG
14.16_850.5580m/z	1.26837	NEG
11.09_643.2867m/z	1.26828	NEG
12.73_545.4200m/z	1.26785	NEG
11.91_516.3993n	1.26773	NEG
0.66_361.7517n	1.26756	NEG
13.53_575.4666m/z	1.26751	NEG
11.72_409.3311m/z	1.26717	NEG
9.65_695.0249m/z	1.26689	NEG
0.68_352.7804m/z	1.26683	NEG
0.55_662.6161m/z	1.26668	NEG
14.31_749.5793m/z	1.26646	NEG
14.92_728.5512m/z	1.26644	NEG
0.68_429.7562n	1.26637	NEG
22.89_235.8579m/z	1.26629	NEG
11.18_659.3100n	1.26618	NEG
22.95_131.9539m/z	1.26602	NEG
0.84_963.1908m/z	1.26601	NEG
11.18_569.3649m/z	1.26581	NEG
9.08_619.2934m/z	1.26561	NEG
14.71_1043.0508m/z	1.26529	NEG
11.98_863.0400m/z	1.26525	NEG
9.01_473.3595m/z	1.26523	NEG
15.36_211.9189m/z	1.26452	NEG
0.65_961.2979m/z	1.26447	NEG
14.10_868.5306m/z	1.2644	NEG
0.66_458.6509m/z	1.2644	NEG
11.38_1046.7257n	1.26418	NEG
10.10_538.3145m/z	1.26397	NEG
0.55_724.3372n	1.26387	NEG
14.58_983.5326m/z	1.26381	NEG
0.65_603.6123n	1.2637	NEG
14.42_140.1369m/z	1.26344	NEG
14.58_852.6757m/z	1.26337	NEG
7.91_819.3778m/z	1.26337	NEG
14.13_752.5301m/z	1.26279	NEG
12.08_592.4691n	1.26268	NEG
10.97_457.3523m/z	1.26235	NEG
10.63_63.8378m/z	1.26228	NEG
0.66_542.6266m/z	1.26185	NEG
4.99_257.0626m/z	1.26153	NEG
1.44_364.9612m/z	1.26144	NEG
0.56_900.7609n	1.26113	NEG
14.07_867.0408m/z	1.26065	NEG
15.44_51.0971m/z	1.26018	NEG
11.13_517.3887m/z	1.26016	NEG
8.17_368.2559n	1.25979	NEG
0.64_344.8179m/z	1.25971	NEG
14.93_804.8582m/z	1.25941	NEG
22.75_712.8527m/z	1.25938	NEG
9.13_307.1914m/z	1.25897	NEG
11.13_601.3417m/z	1.25888	NEG
13.67_721.5485m/z	1.2588	NEG
9.31_443.1977m/z	1.25807	NEG
12.64_761.5426m/z	1.25774	NEG
0.68_628.6905m/z	1.25726	NEG
0.83_1065.2733m/z	1.25703	NEG
0.78_1189.3331m/z	1.25703	NEG
10.45_772.0320n	1.2561	NEG
7.12_573.2310m/z	1.25608	NEG
7.74_674.2650m/z	1.25579	NEG
0.65_294.8160m/z	1.25558	NEG
15.42_697.0261m/z	1.25476	NEG
4.65_353.0670m/z	1.25459	NEG
9.64_725.0284m/z	1.25447	NEG
5.01_251.0128m/z	1.25442	NEG
0.62_604.8708m/z	1.25434	NEG
12.83_580.3967n	1.25411	NEG
22.96_145.9312m/z	1.25404	NEG
11.49_512.4003m/z	1.25354	NEG
13.90_638.4755m/z	1.25316	NEG
11.50_517.3889m/z	1.25291	NEG
10.71_429.1642m/z	1.25288	NEG
14.93_892.5275m/z	1.25286	NEG
0.55_761.8114m/z	1.25272	NEG
15.43_711.0280m/z	1.25265	NEG
12.90_567.4582m/z	1.25197	NEG
10.42_660.2580m/z	1.25147	NEG
5.01_167.0287m/z	1.25113	NEG
4.92_214.0329m/z	1.25105	NEG
3.85_242.0891n	1.25105	NEG
10.47_954.0460n	1.2509	NEG
11.62_485.3276m/z	1.25084	NEG
17.86_833.0157m/z	1.2508	NEG
5.64_182.9895m/z	1.25072	NEG
3.76_229.0692m/z	1.25021	NEG
11.97_807.0401m/z	1.25008	NEG
10.39_91.0150m/z	1.24987	NEG
1.44_167.0211m/z	1.24943	NEG
11.97_627.0246m/z	1.24928	NEG
10.42_1043.6079m/z	1.24919	NEG
12.54_631.0226m/z	1.24894	NEG
12.82_634.4438m/z	1.2487	NEG
11.79_717.0312m/z	1.24854	NEG
0.65_1148.1516m/z	1.24853	NEG
6.37_481.1499m/z	1.24815	NEG
15.43_738.0413n	1.24789	NEG
14.53_935.0466m/z	1.24769	NEG
10.99_595.2893m/z	1.24749	NEG
11.62_418.3868n	1.24738	NEG
15.44_694.0581n	1.24677	NEG
14.31_689.5586m/z	1.24662	NEG
12.53_780.0456n	1.24625	NEG
0.66_970.2936m/z	1.24612	NEG
0.68_262.9762m/z	1.24604	NEG
5.01_277.0512m/z	1.24556	NEG
4.75_399.1482m/z	1.24529	NEG
11.49_609.0229m/z	1.24464	NEG
0.68_546.6158m/z	1.24452	NEG
0.81_50.3741m/z	1.2444	NEG
5.02_163.0335m/z	1.24437	NEG
2.22_171.0277m/z	1.24435	NEG
11.98_609.0282m/z	1.24433	NEG
15.12_160.6938m/z	1.24391	NEG
10.61_842.0482n	1.24368	NEG
6.77_432.2132m/z	1.24325	NEG
14.69_929.5784n	1.24304	NEG
0.59_632.8184m/z	1.24294	NEG
12.44_524.4371m/z	1.24282	NEG
5.60_164.0354m/z	1.24275	NEG
10.40_303.2327m/z	1.2426	NEG
0.66_385.7266n	1.24239	NEG
11.76_780.0518n	1.24196	NEG
11.97_639.0253m/z	1.24133	NEG
10.62_676.3040m/z	1.24125	NEG
11.51_489.3576m/z	1.24114	NEG
12.54_840.0481n	1.24111	NEG
5.01_321.0412m/z	1.24102	NEG
7.12_505.2445m/z	1.24097	NEG
0.65_527.6539n	1.24097	NEG
0.60_984.7788m/z	1.24066	NEG
14.49_926.0619n	1.24055	NEG
3.13_307.8555m/z	1.24048	NEG
16.79_927.6761m/z	1.24015	NEG
22.60_304.9134m/z	1.2399	NEG
14.22_833.0353m/z	1.23951	NEG
10.38_1007.0441m/z	1.23879	NEG
10.38_892.0513n	1.23872	NEG
10.31_385.2362m/z	1.23807	NEG
15.12_1114.5024m/z	1.23797	NEG
11.70_215.8690m/z	1.23794	NEG
8.57_527.1638m/z	1.23792	NEG
0.55_727.8139m/z	1.23775	NEG
15.14_1059.0549m/z	1.2377	NEG
0.66_655.5415n	1.23753	NEG
5.01_162.0215n	1.23749	NEG
14.22_773.5795m/z	1.23609	NEG
5.01_233.0616m/z	1.23593	NEG
0.65_607.5915n	1.23586	NEG
12.56_757.0464m/z	1.2358	NEG
5.01_334.9669m/z	1.23577	NEG
6.98_527.7243m/z	1.23572	NEG
10.39_564.5675m/z	1.23566	NEG
3.97_281.9558m/z	1.23554	NEG
10.38_977.0417m/z	1.23471	NEG
8.87_97.5601m/z	1.23451	NEG
11.38_283.2589m/z	1.23425	NEG
0.67_499.6478n	1.23417	NEG
14.53_888.5272m/z	1.23337	NEG
15.09_650.0591n	1.23325	NEG
0.66_463.6927n	1.23296	NEG
22.60_564.8277m/z	1.23234	NEG
0.73_386.9972m/z	1.2323	NEG
10.61_744.2917m/z	1.23195	NEG
8.82_97.5586m/z	1.23154	NEG
11.55_405.3010m/z	1.23124	NEG
21.80_572.8522m/z	1.23123	NEG
11.03_465.3562m/z	1.23079	NEG
10.91_475.2370m/z	1.2306	NEG
11.76_749.0338m/z	1.23055	NEG
10.48_452.2781m/z	1.2305	NEG
0.66_599.5797n	1.23021	NEG
15.12_854.8833m/z	1.23001	NEG
12.26_435.3483m/z	1.22971	NEG
6.43_445.1881m/z	1.22957	NEG
14.54_1017.4927n	1.22952	NEG
8.62_399.2194m/z	1.22903	NEG
1.44_356.9381m/z	1.22877	NEG
0.83_1043.2916m/z	1.22871	NEG
0.62_859.7915m/z	1.22853	NEG
0.66_472.6393m/z	1.2285	NEG
9.00_385.3072m/z	1.22768	NEG
0.66_633.5374n	1.2273	NEG
14.93_124.3650m/z	1.22726	NEG
0.61_1080.7790m/z	1.22691	NEG
2.22_229.0693m/z	1.22688	NEG
4.33_881.2973m/z	1.22681	NEG
8.60_535.1958m/z	1.22675	NEG
12.61_608.4295m/z	1.22648	NEG
0.55_965.2420m/z	1.22613	NEG
0.55_1054.7064m/z	1.22592	NEG
9.92_538.3147m/z	1.2258	NEG
10.84_506.3841m/z	1.22521	NEG
10.34_521.2765m/z	1.22507	NEG
11.37_840.3060m/z	1.22486	NEG
10.67_530.3102m/z	1.22452	NEG
0.74_589.0402m/z	1.22416	NEG
0.61_839.8201m/z	1.22407	NEG
14.21_749.0319m/z	1.22292	NEG
22.84_140.9958m/z	1.22258	NEG
15.05_672.0342n	1.22177	NEG
0.66_619.5597n	1.22149	NEG
7.09_592.2569n	1.22134	NEG
10.98_493.1357m/z	1.22117	NEG
1.44_251.9986m/z	1.22115	NEG
11.76_521.1661m/z	1.2211	NEG
7.75_655.2892m/z	1.2204	NEG
0.66_641.5594n	1.22025	NEG
10.22_978.0591n	1.22024	NEG
15.42_833.0317m/z	1.22011	NEG
21.92_572.8534m/z	1.2201	NEG
11.94_515.3725m/z	1.22002	NEG
10.63_64.0089m/z	1.21975	NEG
14.43_139.8963m/z	1.21962	NEG
7.68_545.1730m/z	1.2196	NEG
10.41_636.2578m/z	1.21916	NEG
10.63_173.0058m/z	1.21912	NEG
0.66_657.5404n	1.21897	NEG
0.70_389.9852n	1.21895	NEG
10.46_911.0351m/z	1.21873	NEG
15.23_810.5286m/z	1.21783	NEG
14.09_764.5278m/z	1.21764	NEG
22.91_154.8994m/z	1.21737	NEG
3.75_202.9648m/z	1.217	NEG
0.56_564.8302m/z	1.21688	NEG
5.52_385.1533m/z	1.21667	NEG
12.54_473.2823m/z	1.21655	NEG
7.75_505.1657m/z	1.21624	NEG
15.43_710.0455n	1.21617	NEG
0.77_1010.0933m/z	1.2159	NEG
8.46_285.1332m/z	1.21585	NEG
0.56_1125.6802m/z	1.21577	NEG
9.82_276.1605m/z	1.21536	NEG
9.57_607.3481m/z	1.21535	NEG
5.68_196.0251m/z	1.21533	NEG
0.66_635.5334n	1.21532	NEG
1.27_157.0121m/z	1.21515	NEG
10.84_735.3375n	1.21489	NEG
12.55_432.2377n	1.2148	NEG
14.55_928.5093m/z	1.21465	NEG
14.57_869.0424m/z	1.21442	NEG
15.11_687.0259m/z	1.21399	NEG
7.99_509.2718m/z	1.21396	NEG
11.40_480.3090m/z	1.21396	NEG
12.55_176.9960m/z	1.21353	NEG
0.90_335.0476m/z	1.21337	NEG
5.01_409.0309m/z	1.21315	NEG
22.38_884.5354m/z	1.21307	NEG
3.44_945.2970m/z	1.21269	NEG
0.66_405.7342n	1.21248	NEG
0.62_536.8828m/z	1.21245	NEG
19.34_572.8530m/z	1.21236	NEG
12.15_567.4605m/z	1.21236	NEG
11.48_747.0315m/z	1.21231	NEG
12.06_613.4468m/z	1.21216	NEG
22.88_567.8520m/z	1.21204	NEG
8.61_609.3127m/z	1.21204	NEG
15.12_947.0466m/z	1.21111	NEG
15.12_702.5431m/z	1.21088	NEG
10.05_453.3210m/z	1.21039	NEG
0.55_860.7724m/z	1.2094	NEG
14.71_768.5528m/z	1.20927	NEG
7.48_394.8912m/z	1.20889	NEG
9.34_448.3069m/z	1.20822	NEG
7.73_845.4164m/z	1.20814	NEG
14.58_920.5601m/z	1.20806	NEG
14.09_954.4999m/z	1.2079	NEG
11.66_132.9242m/z	1.20781	NEG
0.68_392.8668m/z	1.20772	NEG
0.55_746.7985m/z	1.20767	NEG
6.37_432.2130m/z	1.20724	NEG
10.11_721.0218m/z	1.2072	NEG
4.75_298.0481n	1.20709	NEG
10.38_849.0315m/z	1.20704	NEG
14.41_1049.0527m/z	1.207	NEG
4.33_655.2268m/z	1.2069	NEG
0.55_597.8530m/z	1.20654	NEG
10.65_821.5223n	1.20651	NEG
22.92_183.8350m/z	1.20649	NEG
12.33_663.5668m/z	1.20591	NEG
0.73_1033.1091m/z	1.20591	NEG
14.70_913.0449m/z	1.20572	NEG
11.81_613.2494m/z	1.20568	NEG
10.24_724.3037m/z	1.20526	NEG
0.66_667.5309n	1.20522	NEG
10.45_563.3263n	1.20518	NEG
11.74_509.2908m/z	1.20471	NEG
7.89_816.4030m/z	1.20399	NEG
10.23_917.0400m/z	1.20397	NEG
10.31_393.1720m/z	1.20322	NEG
12.54_700.0699n	1.20298	NEG
10.31_405.2646m/z	1.20257	NEG
15.13_154.9023m/z	1.20251	NEG
10.38_1012.0604n	1.20251	NEG
14.38_746.0480n	1.20226	NEG
11.48_519.4040m/z	1.20216	NEG
4.67_259.1299m/z	1.20205	NEG
15.09_716.0461n	1.20178	NEG
19.19_593.8441n	1.20146	NEG
10.79_550.3530m/z	1.20135	NEG
9.72_299.2237m/z	1.20127	NEG
15.17_822.5610m/z	1.20096	NEG
8.47_385.2060m/z	1.20083	NEG
13.83_929.0407m/z	1.20021	NEG
0.66_519.6147n	1.20016	NEG
0.66_893.3489m/z	1.20009	NEG
7.85_465.1409m/z	1.20001	NEG
10.38_845.0301m/z	1.19992	NEG
0.66_521.6518n	1.19959	NEG
0.66_516.6104m/z	1.19939	NEG
13.85_832.4919m/z	1.19937	NEG
22.59_346.9034m/z	1.19929	NEG
10.07_279.1638m/z	1.19906	NEG
10.84_506.3250m/z	1.19881	NEG
10.38_886.0676n	1.19873	NEG
10.21_762.2745m/z	1.19833	NEG
15.12_912.5518m/z	1.19829	NEG
11.98_814.0479n	1.19759	NEG
10.63_63.6951m/z	1.19753	NEG
15.43_745.0288m/z	1.19684	NEG
14.28_776.8211m/z	1.19643	NEG
8.83_293.1758m/z	1.19641	NEG
12.83_435.3478m/z	1.19634	NEG
22.69_276.8957m/z	1.19601	NEG
10.43_889.0336m/z	1.19576	NEG
0.56_771.2999n	1.19562	NEG
10.38_805.0274m/z	1.19553	NEG
0.84_773.1835m/z	1.19535	NEG
14.56_856.5631m/z	1.1953	NEG
1.68_279.0596m/z	1.19501	NEG
14.16_918.5406m/z	1.19481	NEG
3.41_1098.3435m/z	1.19432	NEG
11.08_532.3433m/z	1.19402	NEG
22.94_735.6932n	1.194	NEG
7.75_682.2484m/z	1.19372	NEG
4.33_723.2140m/z	1.19349	NEG
15.46_779.0321m/z	1.1934	NEG
7.75_429.5161m/z	1.1933	NEG
14.54_811.5640m/z	1.19325	NEG
14.55_941.0452m/z	1.19312	NEG
11.79_513.3992m/z	1.19307	NEG
0.68_320.9353m/z	1.19294	NEG
22.77_716.8598m/z	1.19287	NEG
10.41_857.0315m/z	1.19264	NEG
13.91_638.8311m/z	1.19211	NEG
10.44_971.6088m/z	1.19194	NEG
5.53_165.0558m/z	1.19193	NEG
14.31_880.5400m/z	1.19189	NEG
9.27_752.2389m/z	1.19178	NEG
0.63_893.8138n	1.19152	NEG
10.23_929.0389m/z	1.19134	NEG
4.82_263.1038m/z	1.19121	NEG
12.71_571.4357m/z	1.19118	NEG
14.22_1107.4956m/z	1.19057	NEG
10.37_1023.0455m/z	1.19045	NEG
8.07_307.1545m/z	1.19015	NEG
0.66_582.5660m/z	1.18999	NEG
7.37_543.2620m/z	1.18983	NEG
8.72_287.1202m/z	1.18967	NEG
6.86_238.9959m/z	1.18949	NEG
7.46_484.1467m/z	1.1894	NEG
6.82_201.1132m/z	1.18937	NEG
12.54_862.0572n	1.18829	NEG
0.67_183.9631m/z	1.18815	NEG
22.91_191.8621m/z	1.18704	NEG
12.88_571.4354m/z	1.18671	NEG
11.98_633.0242m/z	1.18661	NEG
15.43_724.0355n	1.1865	NEG
15.04_974.5643m/z	1.18637	NEG
12.54_809.0508m/z	1.18615	NEG
12.83_453.3926m/z	1.18581	NEG
0.66_725.4943n	1.18581	NEG
12.73_547.4353m/z	1.18571	NEG
13.11_549.4503m/z	1.18566	NEG
9.28_451.2173m/z	1.18547	NEG
12.06_469.3304m/z	1.18493	NEG
13.05_703.5381m/z	1.18482	NEG
10.84_345.2787m/z	1.18435	NEG
14.42_1031.0538m/z	1.18417	NEG
15.69_980.0633n	1.18377	NEG
11.16_550.3504m/z	1.18335	NEG
22.60_294.8839m/z	1.1833	NEG
11.20_451.3412m/z	1.18291	NEG
0.66_274.7936m/z	1.18273	NEG
11.03_487.3385m/z	1.18191	NEG
12.56_384.1958n	1.18184	NEG
22.99_362.8749m/z	1.18161	NEG
20.72_572.8538m/z	1.18149	NEG
4.96_371.0996m/z	1.18101	NEG
5.18_202.0511m/z	1.18065	NEG
12.35_591.4619m/z	1.18056	NEG
10.21_942.0586n	1.18047	NEG
15.77_1189.5727m/z	1.18035	NEG
0.66_650.5028m/z	1.18035	NEG
10.61_839.0304m/z	1.18005	NEG
0.66_1147.1624n	1.17997	NEG
15.43_1184.5057m/z	1.17994	NEG
18.02_774.8102m/z	1.17959	NEG
10.63_1136.6634n	1.17955	NEG
0.65_793.4322n	1.17947	NEG
11.82_547.4336m/z	1.17872	NEG
14.42_156.8825m/z	1.17864	NEG
15.44_703.0269m/z	1.17862	NEG
0.66_909.3404m/z	1.17859	NEG
15.52_750.5423m/z	1.17847	NEG
22.92_176.9196n	1.17839	NEG
6.25_187.0976m/z	1.1783	NEG
0.54_164.9291m/z	1.1779	NEG
14.56_1006.5199m/z	1.1772	NEG
8.07_103.3247m/z	1.17686	NEG
4.82_331.0913m/z	1.17685	NEG
12.55_855.0420m/z	1.17637	NEG
15.59_117.9293m/z	1.17635	NEG
12.25_563.3536m/z	1.17579	NEG
14.34_231.9316m/z	1.17576	NEG
12.96_543.4017m/z	1.17567	NEG
14.80_722.5118m/z	1.17548	NEG
10.21_886.0700n	1.1754	NEG
12.54_842.0481n	1.17526	NEG
22.95_138.9501n	1.17525	NEG
9.86_580.2868m/z	1.1752	NEG
22.89_232.7638m/z	1.17516	NEG
7.96_631.3335m/z	1.17499	NEG
11.79_854.0454n	1.17494	NEG
2.04_180.0668m/z	1.17472	NEG
10.71_342.2647m/z	1.1746	NEG
14.94_157.1389m/z	1.17457	NEG
11.50_441.3032m/z	1.17446	NEG
12.07_447.3471m/z	1.17444	NEG
0.78_897.2450m/z	1.17399	NEG
0.84_1087.2554m/z	1.17396	NEG
12.54_911.0453m/z	1.17383	NEG
11.98_401.3417m/z	1.17366	NEG
7.89_626.2440m/z	1.17341	NEG
15.69_1104.5501m/z	1.17315	NEG
10.45_753.2452m/z	1.17311	NEG
10.57_160.8424m/z	1.17306	NEG
11.88_459.3463m/z	1.1726	NEG
3.75_266.0891m/z	1.17256	NEG
7.89_399.4440m/z	1.17255	NEG
10.21_830.2592m/z	1.17236	NEG
10.21_279.2328m/z	1.17229	NEG
0.56_1133.6705m/z	1.17228	NEG
14.92_848.5951m/z	1.17224	NEG
11.81_719.0337m/z	1.17206	NEG
10.57_339.2003m/z	1.17155	NEG
0.55_747.8007m/z	1.17153	NEG
22.91_181.8377m/z	1.17144	NEG
10.41_944.0556n	1.1709	NEG
14.92_857.0408m/z	1.17077	NEG
5.86_146.9653m/z	1.17063	NEG
0.67_376.8573n	1.17059	NEG
8.54_571.3137m/z	1.17057	NEG
11.91_130.9454m/z	1.17057	NEG
10.89_619.2889m/z	1.17051	NEG
0.62_842.8203m/z	1.17049	NEG
13.51_434.8721m/z	1.17037	NEG
14.95_952.5173m/z	1.17011	NEG
0.91_271.0267m/z	1.17007	NEG
6.52_851.2653m/z	1.16983	NEG
0.62_452.8031m/z	1.16974	NEG
5.51_229.0498m/z	1.16972	NEG
13.41_845.0308m/z	1.16966	NEG
7.74_479.1596m/z	1.1694	NEG
5.01_205.0545m/z	1.16937	NEG
10.64_173.2704m/z	1.16933	NEG
12.54_721.0347m/z	1.16931	NEG
11.37_568.5995m/z	1.16912	NEG
22.89_234.7612m/z	1.16877	NEG
6.52_649.0840m/z	1.16857	NEG
14.43_156.6270m/z	1.16845	NEG
15.13_160.9401m/z	1.16835	NEG
14.27_776.5435m/z	1.16833	NEG
7.64_677.2959m/z	1.16825	NEG
12.15_441.3938m/z	1.1682	NEG
10.21_990.0779n	1.16808	NEG
12.54_784.0783n	1.16808	NEG
0.66_560.5930m/z	1.16796	NEG
10.38_861.0317m/z	1.1677	NEG
22.92_306.7057m/z	1.16766	NEG
15.06_689.0282m/z	1.16764	NEG
15.21_214.0105n	1.16761	NEG
22.57_836.5359m/z	1.16741	NEG
22.91_189.8629m/z	1.16646	NEG
15.69_772.5843m/z	1.16643	NEG
14.42_788.0421m/z	1.16599	NEG
15.70_787.6184n	1.16586	NEG
0.66_416.6670m/z	1.16583	NEG
10.30_379.1566m/z	1.16581	NEG
16.05_564.5572n	1.16499	NEG
11.36_508.3998m/z	1.16471	NEG
12.55_837.0401m/z	1.16458	NEG
10.64_63.9865m/z	1.16457	NEG
15.43_162.9993m/z	1.1644	NEG
22.89_230.7661m/z	1.16423	NEG
14.85_990.5532m/z	1.16398	NEG
14.92_140.3828m/z	1.16348	NEG
22.95_338.8723m/z	1.16336	NEG
16.81_859.6875m/z	1.16332	NEG
5.01_362.0452m/z	1.16294	NEG
11.74_483.2817m/z	1.16279	NEG
10.39_991.0433m/z	1.16264	NEG
14.75_132.9881m/z	1.16256	NEG
7.12_369.1389m/z	1.16246	NEG
6.61_449.1311m/z	1.16242	NEG
10.84_558.3162m/z	1.16202	NEG
15.68_769.6198m/z	1.16192	NEG
14.69_880.0479n	1.16181	NEG
0.66_879.3594m/z	1.16168	NEG
0.73_285.0482m/z	1.16141	NEG
10.43_654.2359m/z	1.16088	NEG
7.70_396.1921m/z	1.16045	NEG
11.20_253.2172m/z	1.16043	NEG
6.76_381.1382m/z	1.16032	NEG
10.38_990.0599n	1.16021	NEG
0.66_225.8265n	1.15996	NEG
10.38_788.0366n	1.15995	NEG
0.66_592.2682m/z	1.15926	NEG
15.14_693.0287m/z	1.15925	NEG
5.91_168.0299m/z	1.15916	NEG
12.51_581.2402m/z	1.15895	NEG
0.69_492.7169m/z	1.15867	NEG
0.66_1112.1801m/z	1.15864	NEG
11.48_176.9956m/z	1.15842	NEG
0.55_533.8822n	1.15796	NEG
7.68_443.1753m/z	1.1579	NEG
10.31_428.2781n	1.15774	NEG
0.81_61.3128m/z	1.15733	NEG
15.07_646.0558n	1.15723	NEG
6.09_616.2801m/z	1.15699	NEG
10.96_489.3574m/z	1.15691	NEG
7.27_279.1238m/z	1.15681	NEG
14.39_759.0324m/z	1.15674	NEG
0.66_826.3732m/z	1.15617	NEG
12.46_545.4197m/z	1.1561	NEG
22.91_165.8436m/z	1.15594	NEG
14.41_772.0518n	1.15469	NEG
0.78_636.0852m/z	1.15465	NEG
12.55_657.0290m/z	1.1545	NEG
14.58_1066.4919m/z	1.15447	NEG
0.66_895.3515m/z	1.15427	NEG
11.30_489.3580m/z	1.15391	NEG
0.66_708.4639m/z	1.15374	NEG
5.53_245.0120m/z	1.15333	NEG
0.78_607.1572m/z	1.15329	NEG
10.23_521.3411m/z	1.15325	NEG
0.64_913.7433n	1.15316	NEG
4.74_385.0933m/z	1.15303	NEG
0.77_699.0671n	1.15293	NEG
22.70_310.8577m/z	1.15291	NEG
15.43_686.0342n	1.15289	NEG
0.66_523.6267n	1.15286	NEG
0.81_95.3916m/z	1.15269	NEG
11.79_837.0383m/z	1.15151	NEG
0.55_987.7286m/z	1.15122	NEG
12.66_523.3904m/z	1.15115	NEG
0.66_674.5071m/z	1.15113	NEG
0.66_612.5289m/z	1.15109	NEG
14.35_1038.4865m/z	1.1509	NEG
0.68_396.8520m/z	1.15076	NEG
1.05_280.9905m/z	1.15046	NEG
0.55_843.2763m/z	1.1501	NEG
10.61_804.0446n	1.15009	NEG
13.99_936.5143m/z	1.1497	NEG
12.81_631.4807m/z	1.14955	NEG
10.37_995.0447m/z	1.14944	NEG
15.68_897.6285m/z	1.14836	NEG
14.96_157.3917m/z	1.14807	NEG
14.92_800.0436n	1.14763	NEG
15.30_788.5784m/z	1.1476	NEG
7.89_799.3768m/z	1.1476	NEG
0.67_562.8462m/z	1.14759	NEG
0.55_977.7485n	1.14757	NEG
4.93_298.0464n	1.14734	NEG
15.14_154.6447m/z	1.14708	NEG
14.69_1088.4894m/z	1.14675	NEG
10.84_566.5841m/z	1.14672	NEG
11.85_627.3855m/z	1.14666	NEG
8.21_645.2517m/z	1.14617	NEG
14.58_786.0519n	1.14594	NEG
0.85_627.1378m/z	1.14579	NEG
10.10_478.2935m/z	1.14517	NEG
22.90_279.6155m/z	1.14514	NEG
14.55_788.5240m/z	1.14473	NEG
14.95_140.6289m/z	1.14471	NEG
0.76_750.0555n	1.14449	NEG
0.78_1193.8146m/z	1.14443	NEG
16.38_797.6510m/z	1.1443	NEG
0.76_753.0267m/z	1.14378	NEG
7.76_508.2651n	1.14373	NEG
13.10_479.4089m/z	1.14372	NEG
0.76_702.0788n	1.14368	NEG
12.28_450.3666m/z	1.1434	NEG
12.55_549.1961m/z	1.14324	NEG
11.35_863.0366m/z	1.14311	NEG
14.28_844.5315m/z	1.14309	NEG
12.51_521.4188m/z	1.14301	NEG
0.60_802.8075m/z	1.14267	NEG
22.92_409.6568m/z	1.14257	NEG
9.93_323.2231m/z	1.14248	NEG
8.85_97.6777m/z	1.14241	NEG
10.59_365.2693m/z	1.14232	NEG
14.35_57.3667m/z	1.14202	NEG
0.70_628.9246m/z	1.14167	NEG
0.76_769.0506m/z	1.14154	NEG
14.40_911.0433m/z	1.14146	NEG
10.23_528.3089m/z	1.14129	NEG
12.03_457.3286m/z	1.14099	NEG
0.68_513.8275n	1.14085	NEG
8.73_561.2675m/z	1.14066	NEG
12.54_854.0584n	1.14063	NEG
0.77_316.0512n	1.14062	NEG
15.42_714.0436n	1.14048	NEG
0.56_817.2613m/z	1.14041	NEG
14.35_977.0485m/z	1.14025	NEG
11.47_803.0370m/z	1.14021	NEG
0.81_114.2346n	1.14014	NEG
10.61_924.0515n	1.14004	NEG
10.23_1107.6601m/z	1.13969	NEG
0.84_481.0934m/z	1.13941	NEG
8.80_97.5169m/z	1.1393	NEG
13.98_736.4955m/z	1.13883	NEG
7.66_333.2074m/z	1.13834	NEG
11.91_568.3154n	1.13782	NEG
22.89_236.7586m/z	1.13757	NEG
0.56_873.7507m/z	1.13732	NEG
10.40_936.0460n	1.13722	NEG
15.35_130.9452m/z	1.13656	NEG
0.77_718.0041m/z	1.13638	NEG
14.13_891.5952n	1.13582	NEG
10.26_803.0275m/z	1.13533	NEG
10.84_566.3457m/z	1.13529	NEG
14.58_985.0514m/z	1.13513	NEG
22.94_135.9026m/z	1.13483	NEG
0.70_506.8231m/z	1.13477	NEG
11.47_605.4521m/z	1.13473	NEG
14.58_910.5350m/z	1.13459	NEG
14.27_717.5248m/z	1.13449	NEG
14.71_828.5740m/z	1.13424	NEG
0.66_914.3295m/z	1.1336	NEG
15.23_989.6147m/z	1.13353	NEG
16.38_812.6744n	1.13344	NEG
14.19_894.5416m/z	1.13342	NEG
8.89_460.3258n	1.13342	NEG
22.86_166.9943m/z	1.13334	NEG
22.60_434.8711m/z	1.13266	NEG
12.05_488.3469n	1.13257	NEG
12.07_551.3264n	1.13193	NEG
9.67_425.2700m/z	1.13161	NEG
0.66_825.3851n	1.13156	NEG
14.44_882.0579n	1.13153	NEG
6.90_434.1729n	1.13132	NEG
0.81_291.3467m/z	1.13106	NEG
12.32_519.4043m/z	1.13099	NEG
0.63_872.7647m/z	1.13075	NEG
10.46_806.2619m/z	1.13051	NEG
0.66_672.4997m/z	1.1305	NEG
0.63_810.8321n	1.13046	NEG
22.87_170.8336m/z	1.13039	NEG
6.90_547.1573m/z	1.13036	NEG
14.19_809.0356m/z	1.13019	NEG
12.15_563.4258m/z	1.13016	NEG
22.89_283.8553m/z	1.13	NEG
12.20_493.3885m/z	1.12938	NEG
15.01_804.6647m/z	1.12925	NEG
0.82_191.0197m/z	1.12917	NEG
14.85_984.5335m/z	1.12892	NEG
0.83_751.2017m/z	1.12892	NEG
6.08_463.1971m/z	1.12887	NEG
0.59_390.9989m/z	1.12859	NEG
13.66_616.4647n	1.12853	NEG
0.65_681.5442n	1.12834	NEG
14.44_929.0449m/z	1.12823	NEG
6.13_525.2703m/z	1.1281	NEG
10.63_63.6595m/z	1.12805	NEG
0.24_394.8991m/z	1.12746	NEG
0.73_236.8605m/z	1.12744	NEG
8.74_493.2795m/z	1.12688	NEG
1.55_180.0199m/z	1.12658	NEG
8.27_539.2498m/z	1.12652	NEG
0.78_919.2272m/z	1.12645	NEG
10.71_867.0322m/z	1.12637	NEG
10.06_297.2433m/z	1.12625	NEG
15.68_1027.5840m/z	1.1259	NEG
15.13_855.0165m/z	1.12588	NEG
10.22_934.0557n	1.12508	NEG
12.44_459.3306m/z	1.12507	NEG
15.12_171.9490m/z	1.12504	NEG
11.21_545.2719m/z	1.12466	NEG
0.63_611.8287n	1.12452	NEG
0.70_583.7991n	1.12411	NEG
15.08_206.9967m/z	1.12392	NEG
10.09_833.0304m/z	1.1234	NEG
11.49_764.0510n	1.12328	NEG
8.20_577.2618m/z	1.12309	NEG
0.65_217.8511n	1.12309	NEG
0.54_294.8885m/z	1.12268	NEG
10.72_389.2691m/z	1.12255	NEG
1.14_456.0072m/z	1.12249	NEG
10.34_221.9469m/z	1.12232	NEG
0.66_863.3665n	1.12221	NEG
14.19_873.0395m/z	1.12219	NEG
14.04_87.4725m/z	1.12184	NEG
0.66_266.8037m/z	1.12184	NEG
14.71_828.8626m/z	1.12156	NEG
11.79_691.0299m/z	1.12129	NEG
15.70_950.6058m/z	1.12129	NEG
10.39_1116.6503n	1.12118	NEG
14.34_716.5223m/z	1.12108	NEG
5.65_173.0820m/z	1.12103	NEG
0.66_810.7085m/z	1.12091	NEG
14.81_786.5630m/z	1.12071	NEG
12.51_673.2224m/z	1.12047	NEG
7.66_209.1547m/z	1.12041	NEG
6.52_767.3144m/z	1.1203	NEG
0.77_329.0381m/z	1.12029	NEG
0.63_662.8325m/z	1.12007	NEG
22.92_179.8408m/z	1.12007	NEG
0.62_348.8955m/z	1.11993	NEG
14.68_1162.4901m/z	1.11956	NEG
7.66_464.3011m/z	1.11937	NEG
12.42_603.3533m/z	1.11936	NEG
11.45_715.4132m/z	1.11919	NEG
12.69_573.4514m/z	1.11905	NEG
0.66_811.4048n	1.11903	NEG
0.66_993.2768m/z	1.119	NEG
9.58_389.2555m/z	1.119	NEG
14.37_56.5191m/z	1.11886	NEG
10.38_778.0579n	1.11803	NEG
12.40_434.8698m/z	1.11723	NEG
0.67_471.8430n	1.11718	NEG
12.54_367.1931n	1.11713	NEG
11.80_407.3166m/z	1.11695	NEG
11.47_349.2359m/z	1.1166	NEG
2.03_316.0415m/z	1.11654	NEG
10.42_922.0443n	1.11651	NEG
10.64_540.6346m/z	1.11645	NEG
10.54_435.3023m/z	1.11639	NEG
11.79_827.0325m/z	1.11634	NEG
15.43_718.0439n	1.11592	NEG
15.43_734.0345n	1.1155	NEG
15.69_1166.5218m/z	1.11525	NEG
0.65_528.6481m/z	1.11514	NEG
12.45_130.9456m/z	1.11487	NEG
10.11_900.0530n	1.11487	NEG
10.38_694.2874m/z	1.1148	NEG
10.38_924.0700n	1.11456	NEG
7.49_287.1236m/z	1.11407	NEG
4.33_329.1108m/z	1.11406	NEG
0.59_476.8842m/z	1.11402	NEG
20.56_836.5367m/z	1.11369	NEG
11.98_553.1991m/z	1.11351	NEG
0.66_903.3465m/z	1.11338	NEG
22.89_134.8660m/z	1.1133	NEG
10.42_576.2004m/z	1.11325	NEG
9.20_476.2218n	1.11306	NEG
14.40_53.5338m/z	1.11293	NEG
11.67_367.2436m/z	1.11269	NEG
8.94_530.8973m/z	1.11244	NEG
11.76_788.0452n	1.11235	NEG
15.43_742.0460n	1.11231	NEG
7.09_530.2885n	1.11231	NEG
7.83_229.1447m/z	1.11227	NEG
10.18_353.2080m/z	1.11222	NEG
5.47_443.1737m/z	1.11178	NEG
0.84_167.0212m/z	1.11131	NEG
9.85_297.1530m/z	1.11097	NEG
10.16_337.2350m/z	1.11087	NEG
6.25_271.0485m/z	1.11081	NEG
15.41_59.4414m/z	1.11055	NEG
12.30_567.4608m/z	1.11033	NEG
9.68_447.2815m/z	1.11029	NEG
14.71_141.5734m/z	1.11018	NEG
11.89_549.2838m/z	1.10999	NEG
10.41_585.3627m/z	1.10983	NEG
8.54_482.1812m/z	1.10983	NEG
0.81_50.3534m/z	1.10973	NEG
15.12_711.0297m/z	1.10956	NEG
0.81_66.9472m/z	1.10955	NEG
15.12_762.5634m/z	1.10905	NEG
5.17_375.1305m/z	1.10893	NEG
6.39_280.0684m/z	1.10847	NEG
10.55_386.2447n	1.10836	NEG
22.84_135.9021n	1.10826	NEG
15.17_759.0322m/z	1.1082	NEG
10.44_739.0268m/z	1.10816	NEG
12.26_883.0502m/z	1.10797	NEG
22.05_593.8728m/z	1.10775	NEG
0.74_430.9609m/z	1.10775	NEG
11.13_302.2344n	1.107	NEG
15.15_54.6764m/z	1.10679	NEG
14.13_740.5218m/z	1.10668	NEG
11.48_637.0224m/z	1.10666	NEG
22.70_446.8333m/z	1.10666	NEG
14.97_1132.4763m/z	1.10652	NEG
22.93_342.8262m/z	1.10636	NEG
22.92_146.8688m/z	1.10634	NEG
0.76_706.0914n	1.10621	NEG
0.55_1029.7199m/z	1.10607	NEG
12.55_481.2090m/z	1.10591	NEG
12.65_585.3518m/z	1.1058	NEG
22.95_157.9280m/z	1.10576	NEG
9.75_349.1481m/z	1.10516	NEG
10.63_806.4991m/z	1.10488	NEG
8.24_527.1645m/z	1.1046	NEG
10.25_304.2401n	1.10443	NEG
5.29_246.9508m/z	1.10442	NEG
1.14_385.0363m/z	1.10389	NEG
0.66_974.2826m/z	1.10373	NEG
0.66_906.3335m/z	1.10335	NEG
15.05_969.0490m/z	1.10325	NEG
10.65_63.6861m/z	1.10323	NEG
8.09_103.0791m/z	1.10322	NEG
8.15_326.1941n	1.10301	NEG
8.29_425.2005m/z	1.10266	NEG
0.66_1076.1924m/z	1.10258	NEG
13.81_798.5264m/z	1.10255	NEG
22.50_298.1550m/z	1.10227	NEG
8.94_97.5152m/z	1.10185	NEG
0.66_326.7599m/z	1.10173	NEG
0.67_374.8602n	1.10147	NEG
15.12_160.9751m/z	1.10132	NEG
10.24_680.3178m/z	1.10119	NEG
8.18_336.1606m/z	1.10104	NEG
0.55_669.8400n	1.10098	NEG
0.81_62.3968m/z	1.10093	NEG
10.58_393.1720m/z	1.10085	NEG
14.73_51.0812m/z	1.10074	NEG
14.34_187.9419m/z	1.10072	NEG
0.61_732.6404m/z	1.10061	NEG
15.15_747.0310m/z	1.10061	NEG
3.62_994.3160m/z	1.10039	NEG
0.67_181.9664m/z	1.10032	NEG
10.98_633.2412m/z	1.10005	NEG
0.66_842.3525m/z	1.09988	NEG
14.87_1000.5168m/z	1.09972	NEG
11.46_662.4697n	1.09961	NEG
3.84_606.1824m/z	1.09945	NEG
15.05_55.5399m/z	1.09944	NEG
12.51_605.2371m/z	1.0993	NEG
16.04_626.5460m/z	1.09927	NEG
16.04_695.5070m/z	1.09919	NEG
4.83_145.0621m/z	1.09913	NEG
12.48_645.3553m/z	1.0991	NEG
22.92_376.6833n	1.09865	NEG
9.19_411.3226m/z	1.09862	NEG
0.83_277.1032m/z	1.09825	NEG
13.09_505.3370m/z	1.0979	NEG
14.36_175.3633m/z	1.09766	NEG
16.34_845.6720m/z	1.09761	NEG
12.56_883.0449m/z	1.09745	NEG
14.22_909.5488m/z	1.0974	NEG
0.70_638.7129m/z	1.09739	NEG
14.36_158.1391m/z	1.09738	NEG
15.44_681.0218m/z	1.09734	NEG
12.19_577.3500m/z	1.09729	NEG
8.02_675.3578m/z	1.09667	NEG
0.55_951.7392m/z	1.09627	NEG
14.89_53.3729m/z	1.096	NEG
22.89_297.1528m/z	1.09585	NEG
14.55_860.5264m/z	1.09581	NEG
14.33_850.6526m/z	1.09552	NEG
10.66_81.2787m/z	1.09551	NEG
11.98_811.0368m/z	1.09543	NEG
11.81_465.2242m/z	1.09537	NEG
9.99_431.3154m/z	1.09507	NEG
6.90_615.1415m/z	1.09498	NEG
12.56_567.4611m/z	1.09496	NEG
12.96_521.4203m/z	1.09477	NEG
18.57_834.5215m/z	1.0944	NEG
5.86_343.1004m/z	1.09414	NEG
5.17_421.1358m/z	1.09399	NEG
7.10_329.1158m/z	1.09397	NEG
10.31_311.1684m/z	1.09392	NEG
14.13_1004.5030m/z	1.09383	NEG
9.00_458.3228m/z	1.09378	NEG
10.43_968.0494n	1.09375	NEG
15.68_1095.5703m/z	1.09358	NEG
0.76_882.0944m/z	1.09358	NEG
22.70_283.8292n	1.09336	NEG
12.51_538.2564n	1.09313	NEG
5.12_401.1637m/z	1.09306	NEG
7.85_543.2799m/z	1.09295	NEG
10.91_577.3763m/z	1.09295	NEG
12.21_613.4532m/z	1.09282	NEG
0.66_210.8421m/z	1.09221	NEG
12.33_619.3412m/z	1.0922	NEG
8.78_97.6560m/z	1.09203	NEG
12.54_852.0571n	1.09152	NEG
10.64_89.5983m/z	1.09137	NEG
10.85_999.6404m/z	1.09136	NEG
14.78_828.6693m/z	1.09135	NEG
0.55_678.5883m/z	1.09088	NEG
11.49_611.0246m/z	1.09084	NEG
12.54_623.0241m/z	1.09076	NEG
0.76_728.0732n	1.09071	NEG
10.76_325.1841m/z	1.09001	NEG
11.99_760.0540n	1.08974	NEG
5.66_195.0634m/z	1.08942	NEG
0.67_359.8394m/z	1.08938	NEG
10.23_1131.6599m/z	1.08931	NEG
0.62_1046.7803m/z	1.08914	NEG
10.27_568.2658m/z	1.08913	NEG
12.55_589.0194m/z	1.08906	NEG
0.74_261.0727m/z	1.08904	NEG
15.21_1090.5047m/z	1.08881	NEG
9.90_454.3234m/z	1.08817	NEG
15.42_856.7057m/z	1.08789	NEG
7.89_545.1133m/z	1.08785	NEG
22.95_242.8893m/z	1.08781	NEG
0.66_715.4992n	1.0878	NEG
0.81_62.4312n	1.08768	NEG
8.86_97.4195m/z	1.08752	NEG
15.06_55.5475m/z	1.08745	NEG
14.38_58.5585m/z	1.08743	NEG
0.56_686.8047m/z	1.08709	NEG
9.02_204.1959n	1.08701	NEG
14.36_850.8503m/z	1.08691	NEG
22.88_326.1872m/z	1.08681	NEG
3.16_239.9031m/z	1.08677	NEG
23.00_207.9292m/z	1.08674	NEG
11.73_130.9460m/z	1.08655	NEG
11.62_513.3980m/z	1.08652	NEG
14.60_1186.4881m/z	1.08647	NEG
10.96_524.3350m/z	1.0864	NEG
10.23_983.0447m/z	1.08633	NEG
7.73_474.1555m/z	1.08633	NEG
22.91_189.8740n	1.08598	NEG
7.75_671.2571m/z	1.08595	NEG
14.43_823.0373m/z	1.08591	NEG
11.50_845.0353m/z	1.08583	NEG
11.45_569.1627m/z	1.08569	NEG
12.52_543.4024m/z	1.08512	NEG
10.82_618.3406m/z	1.08476	NEG
0.76_227.9058m/z	1.08474	NEG
11.52_419.3165m/z	1.0847	NEG
0.77_643.1099m/z	1.08447	NEG
10.23_920.0739n	1.08435	NEG
11.46_629.4528m/z	1.08429	NEG
12.04_465.3579m/z	1.08419	NEG
0.77_957.1811m/z	1.08411	NEG
0.55_1066.2297n	1.08406	NEG
14.42_816.0521n	1.08345	NEG
10.45_532.3026m/z	1.08342	NEG
14.14_116.9293m/z	1.08338	NEG
10.84_1155.6783m/z	1.08293	NEG
0.62_1055.7756m/z	1.08252	NEG
22.53_311.1683m/z	1.08218	NEG
0.77_665.0918m/z	1.08211	NEG
0.66_1064.2072m/z	1.08182	NEG
15.69_981.5803n	1.08179	NEG
15.17_53.8738m/z	1.0817	NEG
13.63_842.5526m/z	1.08156	NEG
10.38_999.0458m/z	1.08154	NEG
0.66_208.8452m/z	1.08135	NEG
0.77_444.1335m/z	1.08092	NEG
10.64_541.8773m/z	1.08084	NEG
11.48_635.0248m/z	1.08082	NEG
12.68_597.4946m/z	1.08073	NEG
9.31_381.2236m/z	1.08068	NEG
22.92_176.8381m/z	1.08038	NEG
0.61_774.5955m/z	1.08027	NEG
15.29_906.5930m/z	1.08019	NEG
11.81_589.1497m/z	1.08006	NEG
12.54_867.0459m/z	1.07998	NEG
10.39_1131.6581m/z	1.07997	NEG
11.51_834.0527n	1.07985	NEG
14.73_53.2055m/z	1.0796	NEG
15.77_1121.5876m/z	1.07956	NEG
10.61_806.2624m/z	1.07953	NEG
0.69_579.7702n	1.07886	NEG
14.13_813.5462m/z	1.07802	NEG
15.43_690.0340n	1.0779	NEG
12.65_605.3739m/z	1.07785	NEG
15.13_740.0391n	1.07785	NEG
14.53_789.0361m/z	1.07777	NEG
14.02_115.0297m/z	1.07763	NEG
8.83_301.0965m/z	1.07707	NEG
13.90_116.9293m/z	1.07699	NEG
0.85_503.0755m/z	1.07698	NEG
9.64_821.0372m/z	1.07695	NEG
14.44_905.0439m/z	1.07682	NEG
15.67_959.5967m/z	1.07679	NEG
9.74_399.2367m/z	1.07676	NEG
14.70_1042.4943m/z	1.07661	NEG
0.66_109.9016n	1.0766	NEG
14.58_802.6493m/z	1.07644	NEG
0.59_547.0040m/z	1.07617	NEG
12.03_679.5623m/z	1.07587	NEG
11.04_346.2609n	1.07582	NEG
11.03_507.2753m/z	1.07566	NEG
9.52_309.2059m/z	1.07549	NEG
14.22_713.5580m/z	1.07529	NEG
1.43_191.0197m/z	1.07512	NEG
18.30_748.8088m/z	1.07499	NEG
21.82_836.5364m/z	1.0747	NEG
11.74_623.3804m/z	1.07444	NEG
0.66_890.3446m/z	1.07422	NEG
11.08_610.4330n	1.07416	NEG
15.17_830.6856m/z	1.07394	NEG
22.92_127.8711m/z	1.07386	NEG
10.61_862.0619n	1.07355	NEG
16.38_987.6295m/z	1.0735	NEG
0.76_427.9968n	1.07346	NEG
13.51_116.9293m/z	1.07344	NEG
11.38_781.2697m/z	1.07338	NEG
5.01_165.0133m/z	1.07247	NEG
11.07_413.2674m/z	1.07237	NEG
15.68_900.5912m/z	1.07225	NEG
16.86_457.8859m/z	1.07225	NEG
11.43_541.1493m/z	1.07189	NEG
7.78_843.3996m/z	1.07158	NEG
14.43_140.3792m/z	1.07156	NEG
12.28_472.3532n	1.07104	NEG
8.81_97.4693m/z	1.071	NEG
18.62_644.8516m/z	1.07086	NEG
0.65_595.3988n	1.0708	NEG
22.72_522.8358m/z	1.07079	NEG
10.04_741.0247m/z	1.07067	NEG
16.20_638.8340m/z	1.07058	NEG
3.85_222.0305m/z	1.0704	NEG
17.58_848.8075m/z	1.07036	NEG
10.64_557.3200m/z	1.07018	NEG
0.66_382.7229m/z	1.0695	NEG
15.18_854.6841m/z	1.06935	NEG
0.77_255.0591m/z	1.06909	NEG
5.96_213.0556m/z	1.06901	NEG
10.73_540.2732m/z	1.06899	NEG
0.65_1010.2568m/z	1.06892	NEG
10.46_1071.0487m/z	1.06888	NEG
14.59_1050.5168m/z	1.06881	NEG
1.88_151.0265m/z	1.06872	NEG
7.32_256.9874m/z	1.06864	NEG
14.49_144.7403m/z	1.06845	NEG
10.60_967.0401m/z	1.06831	NEG
14.82_962.5073m/z	1.06829	NEG
11.51_760.0505n	1.06825	NEG
14.02_747.9229m/z	1.06805	NEG
11.72_583.3860m/z	1.06788	NEG
13.86_736.4962m/z	1.06783	NEG
10.64_61.8861m/z	1.06782	NEG
[truncated: 2,948 more rows]

## Sheet: Pathway
Sheet8 Pathway analysis for U-shape and Line-shape metabolites, respectively
U-shape
	Pathway Name	Match Status	p	-log(p)	Holm p	FDR	Impact	metabolites
	Arachidonic acid metabolism	2/36	0.010239	1.9897	0.86009	0.43005	0	Phosphatidylcholine;Prostaglandin E2
	Glycerophospholipid metabolism	2/36	0.010239	1.9897	0.86009	0.43005	0.11371	Phosphatidylcholine;CDP-choline
	Linoleic acid metabolism	1/5	0.022406	1.6496	1	0.62738	0	Phosphatidylcholine
	alpha-Linolenic acid metabolism	1/13	0.057361	1.2414	1	1	0	Phosphatidylcholine
	Arginine biosynthesis	1/14	0.061654	1.21	1	1	0.07614	L-Arginine
	Pentose and glucuronate interconversions	1/18	0.07866	1.1042	1	1	0.14062	beta-D-Glucuronoside
	Selenocompound metabolism	1/20	0.087063	1.0602	1	1	0	Adenylylselenate
	Arginine and proline metabolism	1/38	0.15978	0.79647	1	1	0.05786	L-Arginine
	Aminoacyl-tRNA biosynthesis	1/48	0.19799	0.70335	1	1	0	L-Arginine
	Steroid hormone biosynthesis	1/85	0.32671	0.48583	1	1	0	2-Methoxy-estradiol-17beta 3-glucuronide
Line-shape
	Pathway Name	Match Status	p	-log(p)	Holm p	FDR	Impact	metabolites
	Glycerophospholipid metabolism	3/36	0.00087904	3.056	0.07384	0.07384	0.21631	Phosphatidylethanolamine; Phosphatidylcholine; 1-Acyl-sn-glycero-3-phosphocholine;
	alpha-Linolenic acid metabolism	2/13	0.0022626	2.6454	0.1878	0.09503	0.33333	Phosphatidylcholine; (9Z,12Z,15Z)-Octadecatrienoic acid;
	Linoleic acid metabolism	1/5	0.028734	1.5416	1	0.80454	0	Phosphatidylcholine
	Glycosylphosphatidylinositol (GPI)-anchor biosynthesis	1/14	0.07861	1.1045	1	1	0.00399	Phosphatidylethanolamine
	Selenocompound metabolism	1/20	0.11058	0.95631	1	1	0.15909	Methaneselenol
	Sphingolipid metabolism	1/21	0.11582	0.93623	1	1	0	Sphingomyelin
	Arachidonic acid metabolism	1/36	0.19108	0.71879	1	1	0	Phosphatidylcholine
	Biosynthesis of unsaturated fatty acids	1/36	0.19108	0.71879	1	1	0	(9Z,12Z,15Z)-Octadecatrienoic acid
	Amino sugar and nucleotide sugar metabolism	1/37	0.19589	0.708	1	1	0	CMP-N-acetylneuraminate
	Tryptophan metabolism	1/41	0.21487	0.66783	1	1	0.10493	Serotonin
